# Supplementary material for: Crystal structures of 2-[(4,6-di­amino­pyrimidin-2-yl)sulfan­yl]-N-(naphthalen-1-yl)acetamide and 2-[(4,6-di­amino­pyrimidin-2-yl)sulfan­yl]-N-(4-fluoro­phen­yl)acetamide
Source: Acta Crystallogr E Crystallogr Commun. 2017 Jan 31;73(Pt 2):306–9. doi: 10.1107/S2056989017001293 (PMC5290587; doi:10.1107/S2056989017001293)
Supplement: Supplementary file 1 [file e-73-00306-sup1.cif]

##############################################################################
#                                                                            #
# This CIF contains the data in a paper accepted for publication in          #
# Acta Crystallographica Section E. It conforms to the requirements of       #
# Notes for Authors for Acta Crystallographica Section E, and has been       #
# peer reviewed under the auspices of the IUCr Commission on Journals.       #
#                                                                            #
# Full details of the Crystallographic Information File format               #
# are given in the paper "The Crystallographic Information File (CIF):       #
# a New Standard Archive File for Crystallography" by S. R. Hall, F. H.      #
# Allen and I. D. Brown [Acta Cryst. (1991), A47, 655-685].                  #
#                                                                            #
# The current version of the core CIF dictionary is obtainable from          #
# ftp://ftp.iucr.org/pub/cif_core.dic.                                       #
#                                                                            #
# Software is freely available for graphical display of the structure(s)     #
# in this CIF. For information consult the CIF software page                 #
# http://www.iucr.org/resources/cif/software.                                #
#                                                                            #
# This file may be used for bona fide research purposes within the           #
# scientific community so long as proper attribution is given to the journal # 
# article from which it was obtained.                                        #
#                                                                            #
##############################################################################
data_global
_audit_creation_method     SHELXL-97
_journal_date_recd_electronic     2017-01-11
_journal_date_accepted     2017-01-25
_journal_name_full     'Acta Crystallographica, Section E'
_journal_year     2017
_journal_volume     73
_journal_issue      2
_journal_page_first     306
_journal_page_last     309
_journal_paper_category     GO
_journal_paper_doi     10.1107/S2056989017001293
_journal_coeditor_code     SU5347
_publ_contact_author_name     'Devadasan Velmurugan'
_publ_contact_author_address
;  CAS in Crystallography and Biophysics
   University of madras
   Maraimalai campus(guindy campus)
   Chennai 600 025
   India
;
_publ_contact_author_email     'shirai2011@gmail.com'
_publ_contact_author_fax     '044 091 2499 3057'
_publ_contact_author_phone     '044 091 24484170'
_publ_section_title
;
Crystal structures of
2-[(4,6-diaminopyrimidin-2-yl)sulfanyl]-<i>N</i>-(naphthalen-1-yl)acetamide
and 2-[(4,6-diaminopyrimidin-2-yl)sulfanyl]-<i>N</i>-(4-fluorophenyl)acetamide
;
loop_
    _publ_author_name
    _publ_author_address
    'S. Subasri'
;
    Centre of Advanced Study in Crystallography and Biophysics
    University of Madras
    Guindy Campus
    Chennai 600 025
    India
;
    'Timiri Ajay Kumar'
;
      Department of Pharmaceutical Sciences
      Birla Institute of Technology
      Mesra
      Ranchi
      India
;
    'Barji Nayan Sinha'
;
      Department of Pharmaceutical Sciences
      Birla Institute of Technology
      Mesra
      Ranchi
      India
;
    'Venkatesh Jayaprakash'
;
      Department of Pharmaceutical Sciences
      Birla Institute of Technology
      Mesra
      Ranchi
      India
;
    'Vijayan Viswanathan'
;
    Centre of Advanced Study in Crystallography and Biophysics
    University of Madras
    Guindy Campus
    Chennai 600 025
    India
;
    'Devadasan Velmurugan'
;
    Centre of Advanced Study in Crystallography and Biophysics
    University of Madras
    Guindy Campus
    Chennai 600 025
    India
;
_publ_section_synopsis
;
The two title compounds are (diaminopyrimidin-2-yl)thioacetamide derivatives. In
the first structure, the pyrimidine ring is inclined to the naphthalene ring
system by 55.5(1)\%, while in the second, the pyrimidine ring is inclined to
the benzene ring by 58.93(8)\%. In the crystals of both compounds, molecules
are linked by pairs of N---H...N hydrogen bonds, forming inversion dimers
with <i>R</i>~2~^2^(8) ring motifs.
;
data_I
_audit_creation_method     'SHELXL-2016/4'
_chemical_name_systematic
;
2-[(4,6-Diaminopyrimidin-2-yl)sulfanyl]-<i>N</i>-(naphthalen-1-yl)acetamide
;
_chemical_name_common     ?
_chemical_formula_moiety     'C16 H15 N5 O S'
_chemical_formula_sum     'C16 H15 N5 O S'
_chemical_formula_iupac     'C16 H15 N5 O S'
_chemical_formula_weight     325.39
_chemical_melting_point     ?
_shelx_space_group_comment
;
The symmetry employed for this shelxl refinement is uniquely defined
by the following loop, which should always be used as a source of
symmetry information in preference to the above space-group names.
They are only intended as comments.
;
_space_group_crystal_system     monoclinic
_space_group_name_H-M_alt     'P 21/c'
_space_group_name_Hall     '-P 2ybc'
loop_
    _space_group_symop_operation_xyz
    'x, y, z'
    '-x, y+1/2, -z+1/2'
    '-x, -y, -z'
    'x, -y-1/2, z-1/2'
_cell_length_a     25.1895(16)
_cell_length_b     6.9411(4)
_cell_length_c     8.9697(6)
_cell_angle_alpha     90
_cell_angle_beta     90.943(4)
_cell_angle_gamma     90
_cell_volume     1568.08(17)
_cell_formula_units_Z     4
_cell_measurement_reflns_used     3849
_cell_measurement_theta_min     1.617
_cell_measurement_theta_max     28.405
_cell_measurement_temperature     293(2)
_exptl_crystal_description     block
_exptl_crystal_colour     colourless
_exptl_crystal_size_max     0.300
_exptl_crystal_size_mid     0.250
_exptl_crystal_size_min     0.200
_exptl_crystal_density_diffrn     1.378
_exptl_crystal_density_meas     ?
_exptl_crystal_density_method     ?
_exptl_crystal_F_000     680
_exptl_absorpt_coefficient_mu     0.218
_exptl_absorpt_correction_type     multi-scan
_exptl_absorpt_process_details
;
(<i>SADABS</i>; Bruker, 2008)
;
_shelx_estimated_absorpt_T_min     0.937
_shelx_estimated_absorpt_T_max     0.958
_exptl_absorpt_correction_T_min     0.752
_exptl_absorpt_correction_T_max     0.831
_diffrn_ambient_temperature     293(2)
_diffrn_radiation_type     MoK\a
_diffrn_radiation_wavelength     0.71073
_diffrn_measurement_device_type     'Bruker SMART APEXII area-detector'
_diffrn_measurement_method     '\w and \f scans'
_diffrn_detector_area_resol_mean     ?
_diffrn_reflns_number     14522
_diffrn_reflns_av_R_equivalents     0.0627
_diffrn_reflns_theta_min     1.617
_diffrn_reflns_theta_max     28.405
_diffrn_reflns_theta_full     25.242
_diffrn_measured_fraction_theta_max     0.981
_diffrn_measured_fraction_theta_full     1.000
_diffrn_reflns_limit_h_min     -33
_diffrn_reflns_limit_h_max     33
_diffrn_reflns_limit_k_min     -7
_diffrn_reflns_limit_k_max     9
_diffrn_reflns_limit_l_min     -11
_diffrn_reflns_limit_l_max     12
_refine_special_details     ?
_reflns_number_total     3849
_reflns_number_gt     2095
_reflns_threshold_expression     'I > 2\s(I)'
_refine_ls_structure_factor_coef     Fsqd
_refine_ls_matrix_type     full
_refine_ls_R_factor_all     0.1137
_refine_ls_R_factor_gt     0.0515
_refine_ls_wR_factor_gt     0.1198
_refine_ls_wR_factor_ref     0.1533
_refine_ls_goodness_of_fit_ref     0.983
_refine_ls_restrained_S_all     0.983
_refine_ls_number_reflns     3849
_refine_ls_number_parameters     208
_refine_ls_number_restraints     0
_refine_ls_hydrogen_treatment     constr
_refine_ls_weighting_scheme     calc
_refine_ls_weighting_details
              'w=1/[\s^2^(Fo^2^)+(0.0671P)^2^+0.3358P] where P=(Fo^2^+2Fc^2^)/3'
_atom_sites_solution_hydrogens     geom
_atom_sites_solution_primary     direct
_atom_sites_solution_secondary     difmap
_refine_ls_shift/su_max     0.001
_refine_ls_shift/su_mean     0.000
_refine_diff_density_max     0.381
_refine_diff_density_min     -0.234
_refine_ls_extinction_method     none
_refine_ls_extinction_coef     .
loop_
    _atom_type_symbol
    _atom_type_description
    _atom_type_scat_dispersion_real
    _atom_type_scat_dispersion_imag
    _atom_type_scat_source
    'C' 'C' 0.0033 0.0016
                         'International Tables Vol C Tables 4.2.6.8 and 6.1.1.4'
    'H' 'H' 0.0000 0.0000
                         'International Tables Vol C Tables 4.2.6.8 and 6.1.1.4'
    'N' 'N' 0.0061 0.0033
                         'International Tables Vol C Tables 4.2.6.8 and 6.1.1.4'
    'O' 'O' 0.0106 0.0060
                         'International Tables Vol C Tables 4.2.6.8 and 6.1.1.4'
    'S' 'S' 0.1246 0.1234
                         'International Tables Vol C Tables 4.2.6.8 and 6.1.1.4'
_computing_data_collection
;
APEX2 (Bruker, 2008)
;
_computing_cell_refinement
;
SAINT (Bruker, 2008)
;
_computing_data_reduction
;
SAINT (Bruker, 2008)
;
_computing_structure_solution
;
SHELXS97 (Sheldrick, 2008)
;
_computing_structure_refinement
;
SHELXL2016 (Sheldrick, 2015)
;
_computing_molecular_graphics
;
PLATON (Spek, 2009)
;
_computing_publication_material
;
SHELXL2016 (Sheldrick, 2015) and PLATON (Spek, 2009)
;
loop_
    _atom_site_type_symbol
    _atom_site_label
    _atom_site_fract_x
    _atom_site_fract_y
    _atom_site_fract_z
    _atom_site_U_iso_or_equiv
    _atom_site_adp_type
    _atom_site_calc_flag
    _atom_site_occupancy
    _atom_site_disorder_assembly
    _atom_site_disorder_group
    N N5 0.49526(12) -0.2169(5) 0.6491(4) 0.1242(15) Uani d 1 . .
    H H5A 0.517831 -0.151383 0.599131 0.149 Uiso calc 1 . .
    H H5B 0.505205 -0.319772 0.695198 0.149 Uiso calc 1 . .
    C C1 0.15258(14) -0.2816(4) 0.5842(3) 0.0706(9) Uani d 1 . .
    H H1 0.156295 -0.401205 0.538876 0.085 Uiso calc 1 . .
    C C2 0.10801(13) -0.2407(5) 0.6613(3) 0.0696(9) Uani d 1 . .
    H H2 0.081326 -0.332820 0.667315 0.084 Uiso calc 1 . .
    C C3 0.10145(10) -0.0625(4) 0.7317(3) 0.0562(7) Uani d 1 . .
    C C4 0.05553(12) -0.0167(6) 0.8124(3) 0.0725(9) Uani d 1 . .
    H H4 0.028614 -0.107749 0.819483 0.087 Uiso calc 1 . .
    C C5 0.04960(12) 0.1557(6) 0.8794(3) 0.0740(9) Uani d 1 . .
    H H5 0.019065 0.181697 0.932778 0.089 Uiso calc 1 . .
    C C6 0.08929(11) 0.2952(5) 0.8688(3) 0.0634(8) Uani d 1 . .
    H H6 0.085036 0.413896 0.915302 0.076 Uiso calc 1 . .
    C C7 0.13418(10) 0.2591(4) 0.7911(3) 0.0501(6) Uani d 1 . .
    H H7 0.160100 0.354018 0.784284 0.060 Uiso calc 1 . .
    C C8 0.14195(9) 0.0796(4) 0.7205(2) 0.0452(6) Uani d 1 . .
    C C9 0.18804(10) 0.0334(4) 0.6386(2) 0.0432(6) Uani d 1 . .
    C C10 0.19288(11) -0.1441(4) 0.5729(3) 0.0576(7) Uani d 1 . .
    H H10 0.223334 -0.173379 0.520215 0.069 Uiso calc 1 . .
    C C11 0.26297(9) 0.1951(3) 0.5182(2) 0.0413(6) Uani d 1 . .
    C C12 0.30711(10) 0.3383(4) 0.5478(3) 0.0483(6) Uani d 1 . .
    H H12A 0.310700 0.357511 0.654569 0.058 Uiso calc 1 . .
    H H12B 0.297111 0.460871 0.503592 0.058 Uiso calc 1 . .
    C C13 0.38351(10) 0.0615(3) 0.5853(2) 0.0422(6) Uani d 1 . .
    C C14 0.44443(12) -0.1587(5) 0.6552(3) 0.0688(8) Uani d 1 . .
    C C15 0.40599(12) -0.2535(4) 0.7352(3) 0.0668(8) Uani d 1 . .
    H H15 0.414154 -0.364339 0.789169 0.080 Uiso calc 1 . .
    C C16 0.35572(11) -0.1801(4) 0.7331(3) 0.0481(6) Uani d 1 . .
    N N1 0.22916(8) 0.1726(3) 0.6311(2) 0.0438(5) Uani d 1 . .
    H H1A 0.232751 0.249634 0.705663 0.053 Uiso calc 1 . .
    N N2 0.34334(7) -0.0183(3) 0.6559(2) 0.0427(5) Uani d 1 . .
    N N3 0.43337(8) 0.0052(3) 0.5783(2) 0.0540(6) Uani d 1 . .
    N N4 0.31453(10) -0.2587(3) 0.8082(2) 0.0607(6) Uani d 1 . .
    H H4A 0.283743 -0.205232 0.803960 0.073 Uiso calc 1 . .
    H H4B 0.319286 -0.361782 0.859841 0.073 Uiso calc 1 . .
    O O1 0.25760(7) 0.1132(3) 0.39688(16) 0.0502(5) Uani d 1 . .
    S S1 0.37019(3) 0.26816(10) 0.47685(8) 0.0554(2) Uani d 1 . .
loop_
    _atom_site_aniso_label
    _atom_site_aniso_U_11
    _atom_site_aniso_U_22
    _atom_site_aniso_U_33
    _atom_site_aniso_U_12
    _atom_site_aniso_U_13
    _atom_site_aniso_U_23
    N5 0.0625(18) 0.132(3) 0.179(3) 0.0403(19) 0.033(2) 0.099(3)
    C1 0.092(2) 0.0530(19) 0.0668(19) -0.0148(18) 0.0000(17) -0.0022(14)
    C2 0.077(2) 0.064(2) 0.0671(19) -0.0257(17) -0.0050(16) 0.0057(15)
    C3 0.0522(17) 0.065(2) 0.0511(14) -0.0107(14) 0.0013(12) 0.0105(13)
    C4 0.0508(18) 0.102(3) 0.0654(18) -0.0192(18) 0.0071(14) 0.0168(18)
    C5 0.0437(17) 0.113(3) 0.0657(18) 0.0019(19) 0.0160(13) 0.008(2)
    C6 0.0519(17) 0.082(2) 0.0570(16) 0.0086(16) 0.0112(13) -0.0039(15)
    C7 0.0420(14) 0.0617(18) 0.0467(14) 0.0001(13) 0.0078(11) -0.0006(12)
    C8 0.0440(14) 0.0538(16) 0.0380(12) -0.0021(12) 0.0010(10) 0.0044(11)
    C9 0.0475(14) 0.0455(15) 0.0370(11) -0.0025(12) 0.0051(10) 0.0015(10)
    C10 0.0686(19) 0.0518(17) 0.0526(15) -0.0014(15) 0.0095(13) -0.0034(13)
    C11 0.0460(14) 0.0401(14) 0.0383(12) 0.0119(11) 0.0109(10) 0.0039(10)
    C12 0.0532(16) 0.0384(14) 0.0538(14) 0.0032(12) 0.0137(12) 0.0049(11)
    C13 0.0452(14) 0.0398(14) 0.0417(12) -0.0040(12) 0.0053(10) 0.0008(10)
    C14 0.0571(19) 0.070(2) 0.080(2) 0.0153(16) 0.0118(15) 0.0257(17)
    C15 0.069(2) 0.0556(19) 0.0763(19) 0.0123(16) 0.0136(16) 0.0266(15)
    C16 0.0615(17) 0.0387(15) 0.0444(13) -0.0024(13) 0.0094(12) 0.0017(11)
    N1 0.0465(12) 0.0458(12) 0.0395(10) -0.0020(10) 0.0129(8) -0.0056(9)
    N2 0.0477(12) 0.0369(12) 0.0437(10) -0.0037(9) 0.0069(9) 0.0039(9)
    N3 0.0437(13) 0.0538(14) 0.0646(13) 0.0023(11) 0.0074(10) 0.0137(11)
    N4 0.0713(16) 0.0460(14) 0.0656(14) -0.0062(12) 0.0217(12) 0.0134(11)
    O1 0.0575(11) 0.0562(11) 0.0373(9) 0.0086(9) 0.0110(7) -0.0004(8)
    S1 0.0494(4) 0.0524(5) 0.0651(4) 0.0038(3) 0.0200(3) 0.0208(3)
_geom_special_details
;
 All esds (except the esd in the dihedral angle between two l.s. planes)
 are estimated using the full covariance matrix.  The cell esds are taken
 into account individually in the estimation of esds in distances, angles
 and torsion angles; correlations between esds in cell parameters are only
 used when they are defined by crystal symmetry.  An approximate (isotropic)
 treatment of cell esds is used for estimating esds involving l.s. planes.
;
loop_
    _geom_bond_atom_site_label_1
    _geom_bond_atom_site_label_2
    _geom_bond_site_symmetry_2
    _geom_bond_distance
    _geom_bond_publ_flag
    N5 C14 . 1.345(4) ?
    N5 H5A . 0.8600 ?
    N5 H5B . 0.8600 ?
    C1 C2 . 1.358(4) ?
    C1 C10 . 1.398(4) ?
    C1 H1 . 0.9300 ?
    C2 C3 . 1.400(4) ?
    C2 H2 . 0.9300 ?
    C3 C4 . 1.411(4) ?
    C3 C8 . 1.424(4) ?
    C4 C5 . 1.349(5) ?
    C4 H4 . 0.9300 ?
    C5 C6 . 1.396(4) ?
    C5 H5 . 0.9300 ?
    C6 C7 . 1.362(3) ?
    C6 H6 . 0.9300 ?
    C7 C8 . 1.413(3) ?
    C7 H7 . 0.9300 ?
    C8 C9 . 1.421(3) ?
    C9 C10 . 1.372(3) ?
    C9 N1 . 1.419(3) ?
    C10 H10 . 0.9300 ?
    C11 O1 . 1.234(3) ?
    C11 N1 . 1.343(3) ?
    C11 C12 . 1.512(4) ?
    C12 S1 . 1.789(2) ?
    C12 H12A . 0.9700 ?
    C12 H12B . 0.9700 ?
    C13 N3 . 1.318(3) ?
    C13 N2 . 1.324(3) ?
    C13 S1 . 1.762(2) ?
    C14 N3 . 1.357(3) ?
    C14 C15 . 1.382(4) ?
    C15 C16 . 1.365(4) ?
    C15 H15 . 0.9300 ?
    C16 N2 . 1.353(3) ?
    C16 N4 . 1.360(3) ?
    N1 H1A . 0.8600 ?
    N4 H4A . 0.8600 ?
    N4 H4B . 0.8600 ?
loop_
    _geom_angle_atom_site_label_1
    _geom_angle_atom_site_label_2
    _geom_angle_atom_site_label_3
    _geom_angle_site_symmetry_1
    _geom_angle_site_symmetry_3
    _geom_angle
    _geom_angle_publ_flag
    C14 N5 H5A . . 120.0 ?
    C14 N5 H5B . . 120.0 ?
    H5A N5 H5B . . 120.0 ?
    C2 C1 C10 . . 120.1(3) ?
    C2 C1 H1 . . 119.9 ?
    C10 C1 H1 . . 119.9 ?
    C1 C2 C3 . . 121.3(3) ?
    C1 C2 H2 . . 119.4 ?
    C3 C2 H2 . . 119.4 ?
    C2 C3 C4 . . 122.3(3) ?
    C2 C3 C8 . . 119.4(3) ?
    C4 C3 C8 . . 118.3(3) ?
    C5 C4 C3 . . 121.8(3) ?
    C5 C4 H4 . . 119.1 ?
    C3 C4 H4 . . 119.1 ?
    C4 C5 C6 . . 120.0(3) ?
    C4 C5 H5 . . 120.0 ?
    C6 C5 H5 . . 120.0 ?
    C7 C6 C5 . . 120.6(3) ?
    C7 C6 H6 . . 119.7 ?
    C5 C6 H6 . . 119.7 ?
    C6 C7 C8 . . 120.9(3) ?
    C6 C7 H7 . . 119.5 ?
    C8 C7 H7 . . 119.5 ?
    C7 C8 C9 . . 123.4(2) ?
    C7 C8 C3 . . 118.4(2) ?
    C9 C8 C3 . . 118.2(2) ?
    C10 C9 N1 . . 121.4(2) ?
    C10 C9 C8 . . 120.2(2) ?
    N1 C9 C8 . . 118.3(2) ?
    C9 C10 C1 . . 120.8(3) ?
    C9 C10 H10 . . 119.6 ?
    C1 C10 H10 . . 119.6 ?
    O1 C11 N1 . . 123.4(2) ?
    O1 C11 C12 . . 121.8(2) ?
    N1 C11 C12 . . 114.7(2) ?
    C11 C12 S1 . . 114.45(17) ?
    C11 C12 H12A . . 108.6 ?
    S1 C12 H12A . . 108.6 ?
    C11 C12 H12B . . 108.6 ?
    S1 C12 H12B . . 108.6 ?
    H12A C12 H12B . . 107.6 ?
    N3 C13 N2 . . 129.4(2) ?
    N3 C13 S1 . . 112.83(17) ?
    N2 C13 S1 . . 117.67(18) ?
    N5 C14 N3 . . 114.8(3) ?
    N5 C14 C15 . . 123.6(3) ?
    N3 C14 C15 . . 121.6(3) ?
    C16 C15 C14 . . 118.2(3) ?
    C16 C15 H15 . . 120.9 ?
    C14 C15 H15 . . 120.9 ?
    N2 C16 N4 . . 114.5(2) ?
    N2 C16 C15 . . 121.5(2) ?
    N4 C16 C15 . . 123.9(2) ?
    C11 N1 C9 . . 126.0(2) ?
    C11 N1 H1A . . 117.0 ?
    C9 N1 H1A . . 117.0 ?
    C13 N2 C16 . . 114.9(2) ?
    C13 N3 C14 . . 114.3(2) ?
    C16 N4 H4A . . 120.0 ?
    C16 N4 H4B . . 120.0 ?
    H4A N4 H4B . . 120.0 ?
    C13 S1 C12 . . 100.80(11) ?
loop_
    _geom_torsion_atom_site_label_1
    _geom_torsion_atom_site_label_2
    _geom_torsion_atom_site_label_3
    _geom_torsion_atom_site_label_4
    _geom_torsion_site_symmetry_1
    _geom_torsion_site_symmetry_2
    _geom_torsion_site_symmetry_3
    _geom_torsion_site_symmetry_4
    _geom_torsion
    _geom_torsion_publ_flag
    C10 C1 C2 C3 . . . . -0.5(5) ?
    C1 C2 C3 C4 . . . . 180.0(3) ?
    C1 C2 C3 C8 . . . . 1.0(4) ?
    C2 C3 C4 C5 . . . . -179.8(3) ?
    C8 C3 C4 C5 . . . . -0.8(4) ?
    C3 C4 C5 C6 . . . . 0.7(5) ?
    C4 C5 C6 C7 . . . . 0.0(5) ?
    C5 C6 C7 C8 . . . . -0.6(4) ?
    C6 C7 C8 C9 . . . . -179.7(2) ?
    C6 C7 C8 C3 . . . . 0.5(4) ?
    C2 C3 C8 C7 . . . . 179.3(2) ?
    C4 C3 C8 C7 . . . . 0.2(4) ?
    C2 C3 C8 C9 . . . . -0.6(4) ?
    C4 C3 C8 C9 . . . . -179.7(2) ?
    C7 C8 C9 C10 . . . . -180.0(2) ?
    C3 C8 C9 C10 . . . . -0.1(3) ?
    C7 C8 C9 N1 . . . . 2.1(3) ?
    C3 C8 C9 N1 . . . . -178.1(2) ?
    N1 C9 C10 C1 . . . . 178.4(2) ?
    C8 C9 C10 C1 . . . . 0.6(4) ?
    C2 C1 C10 C9 . . . . -0.2(4) ?
    O1 C11 C12 S1 . . . . -42.3(3) ?
    N1 C11 C12 S1 . . . . 140.88(18) ?
    N5 C14 C15 C16 . . . . 179.9(3) ?
    N3 C14 C15 C16 . . . . 1.3(5) ?
    C14 C15 C16 N2 . . . . -0.4(4) ?
    C14 C15 C16 N4 . . . . -179.3(3) ?
    O1 C11 N1 C9 . . . . 10.4(4) ?
    C12 C11 N1 C9 . . . . -172.8(2) ?
    C10 C9 N1 C11 . . . . 31.7(4) ?
    C8 C9 N1 C11 . . . . -150.3(2) ?
    N3 C13 N2 C16 . . . . 0.8(4) ?
    S1 C13 N2 C16 . . . . 177.84(17) ?
    N4 C16 N2 C13 . . . . 178.5(2) ?
    C15 C16 N2 C13 . . . . -0.5(3) ?
    N2 C13 N3 C14 . . . . 0.0(4) ?
    S1 C13 N3 C14 . . . . -177.2(2) ?
    N5 C14 N3 C13 . . . . -179.8(3) ?
    C15 C14 N3 C13 . . . . -1.1(4) ?
    N3 C13 S1 C12 . . . . -165.84(19) ?
    N2 C13 S1 C12 . . . . 16.6(2) ?
    C11 C12 S1 C13 . . . . -64.63(19) ?
loop_
    _geom_hbond_atom_site_label_D
    _geom_hbond_atom_site_label_H
    _geom_hbond_atom_site_label_A
    _geom_hbond_site_symmetry_A
    _geom_hbond_distance_DH
    _geom_hbond_distance_HA
    _geom_hbond_distance_DA
    _geom_hbond_angle_DHA
    N5 H5A N3 3_656 0.86 2.27 3.110(4) 167
    N1 H1A O1 4_566 0.86 2.05 2.890(3) 165
    N4 H4B O1 4_556 0.86 2.36 2.964(3) 127
    C12 H12A O1 4_566 0.97 2.58 3.408(3) 143
_shelx_hkl_file
;
   0   0   1    0.05    0.04
   0   0  -1    0.03    0.04
   0   0   2   15.16    0.83
   0   0  -2   15.63    0.94
   0   0  -3    0.24    0.16
   0   0   3    0.06    0.12
   0   0   4   13.30    0.80
   0   0  -4   12.68    0.89
   0   0  -5    0.01    0.20
   0   0   5    0.07    0.16
   0   0  -5   -0.19    0.11
   0   0  -6   -0.34    0.24
   0   0   6   -0.26    0.18
   0   0  -6    0.26    0.18
   0   0  -7    0.10    0.31
   0   0  -7   -0.13    0.28
   0   0  -7    0.02    0.18
   0   0   7    0.09    0.24
   0   0  -8    3.19    0.56
   0   0  -8    3.19    0.49
   0   0   8    2.80    0.45
   0   0  -8    2.59    0.50
   0   0  -9   -0.59    0.30
   0   0  -9    0.01    0.23
   0   0   9   -0.24    0.26
   0   0  -9   -0.08    0.37
   0   0 -10   -0.16    0.44
   0   0  10   -0.15    0.29
   0   0 -10    0.69    0.46
   0   0 -10   -0.18    0.25
   0   0 -11   -1.12    0.45
   0   0 -11    0.17    0.45
   0   0 -11   -0.43    0.27
   0   0  11   -0.21    0.33
   0   0  12   -0.22    0.38
   0   1   0    0.11    0.05
   0   1   0    0.22    0.06
   0  -1   0    0.13    0.06
   0   1   1  207.02   10.09
   0   1  -1  222.91   11.57
   0   1  -1  200.22   10.88
   0   1   1  202.21   10.88
   0  -1  -1  213.53   10.10
   0  -1   1  211.29   10.09
   0   1  -2  208.14   11.48
   0   1  -2  233.79   12.23
   0   1   2  225.15   10.66
   0   1   2  199.92   11.47
   0  -1   2  216.69   10.64
   0  -1  -2  224.45   10.67
   0  -1  -2  237.65   12.18
   0   1   3   76.87    3.76
   0   1  -3   75.48    4.31
   0   1   3   73.73    4.04
   0   1  -3   72.54    4.04
   0  -1  -3   75.66    3.77
   0  -1   3   76.20    3.74
   0  -1  -3   80.19    4.26
   0   1  -4    3.20    0.40
   0   1  -4    3.30    0.35
   0   1   4    3.51    0.34
   0  -1  -4    3.14    0.33
   0  -1  -4    3.45    0.36
   0  -1   4    3.31    0.33
   0   1   5   12.26    0.76
   0   1  -5   10.59    0.79
   0   1  -5   10.03    0.84
   0  -1  -5   10.38    0.65
   0  -1  -5   11.65    0.81
   0  -1   5   11.12    0.73
   0  -1  -5    9.77    0.72
   0   1  -6    0.16    0.28
   0   1   6   -0.37    0.21
   0   1  -6    0.19    0.26
   0   1  -6    0.34    0.19
   0  -1  -6    0.29    0.20
   0  -1  -6    0.47    0.25
   0  -1   6   -0.25    0.20
   0  -1  -6    0.06    0.14
   0   1  -7    0.29    0.31
   0   1  -7    0.44    0.37
   0   1  -7    1.10    0.30
   0   1   7    0.41    0.28
   0  -1  -7    0.65    0.33
   0  -1   7    0.34    0.28
   0  -1  -7    0.40    0.24
   0   1  -8    0.69    0.43
   0   1  -8    0.10    0.32
   0   1   8   -0.06    0.27
   0   1  -8   -0.41    0.21
   0  -1   8    0.31    0.29
   0  -1  -8    0.15    0.32
   0  -1  -8   -0.61    0.18
   0   1  -9    0.85    0.32
   0   1  -9    0.47    0.41
   0   1   9    1.22    0.39
   0   1  -9    0.88    0.50
   0  -1   9    0.71    0.34
   0  -1  -9    1.16    0.45
   0  -1  -9    0.49    0.28
   0   1 -10    0.63    0.36
   0   1 -10    0.48    0.48
   0   1  10    1.31    0.45
   0   1 -10   -0.16    0.48
   0  -1  10    0.33    0.33
   0  -1 -10    0.26    0.46
   0  -1 -10    0.88    0.46
   0  -1 -10    0.15    0.32
   0   1  11    0.56    0.41
   0   1 -11    0.51    0.38
   0   1 -11    0.25    0.49
   0   1 -11    0.47    0.58
   0  -1  11    0.48    0.39
   0  -1 -11    0.88    0.41
   0  -1 -11   -0.30    0.44
   0   2   0  374.92   19.76
   0   2   0  360.17   20.98
   0  -2   0  407.74   18.33
   0   2  -1   23.68    1.40
   0   2   1   23.60    1.31
   0   2  -1   22.82    1.32
   0  -2   1   22.13    1.14
   0  -2  -1   23.88    1.18
   0   2   2    8.21    0.53
   0   2  -2    9.09    0.66
   0   2   2    7.41    0.54
   0   2  -2    7.58    0.58
   0  -2   2    8.12    0.47
   0  -2  -2    8.75    0.52
   0   2  -3   -0.01    0.17
   0   2   3    0.15    0.12
   0   2  -3   -0.08    0.22
   0   2   3   -0.06    0.14
   0  -2   3    0.09    0.11
   0  -2  -3   -0.28    0.08
   0  -2  -3    0.16    0.10
   0   2   4   25.88    1.50
   0   2  -4   27.36    1.55
   0   2  -4   25.11    1.66
   0   2   4   24.83    1.41
   0  -2   4   25.09    1.38
   0  -2  -4   25.40    1.53
   0  -2  -4   24.98    1.42
   0   2   5    1.19    0.29
   0   2  -5    1.71    0.33
   0   2  -5    1.88    0.41
   0  -2  -5    1.91    0.30
   0  -2   5    1.64    0.29
   0  -2  -5    1.50    0.28
   0   2  -6    6.28    0.73
   0   2   6    4.94    0.53
   0   2  -6    6.30    0.62
   0  -2  -6    5.76    0.56
   0  -2  -6    4.88    0.51
   0  -2  -6    5.86    0.50
   0  -2   6    6.91    0.56
   0   2  -7    0.11    0.40
   0   2  -7   -0.23    0.18
   0   2  -7   -0.70    0.27
   0   2   7   -0.04    0.26
   0  -2  -7   -0.13    0.18
   0  -2  -7   -0.17    0.25
   0  -2   7   -0.17    0.22
   0   2   8    1.10    0.36
   0   2  -8    1.24    0.34
   0   2  -8    0.96    0.51
   0   2  -8    1.64    0.44
   0  -2  -8    1.39    0.41
   0  -2  -8    1.39    0.36
   0  -2   8    1.20    0.33
   0   2  -9   -0.08    0.26
   0   2   9   -0.05    0.31
   0   2  -9   -0.19    0.46
   0   2  -9    0.48    0.40
   0  -2   9   -0.04    0.27
   0  -2  -9   -0.09    0.27
   0  -2  -9    0.05    0.36
   0   2 -10   -0.40    0.23
   0   2 -10   -0.49    0.47
   0   2  10   -0.39    0.28
   0   2 -10    0.02    0.41
   0  -2  10   -0.21    0.26
   0  -2 -10    0.11    0.32
   0   2 -11    0.50    0.56
   0   2  11    0.29    0.41
   0   2 -11    0.77    0.41
   0   2 -11   -0.13    0.58
   0  -2  11    0.13    0.36
   0  -2 -11    0.48    0.38
   0  -2 -11    1.56    0.58
   0   3   0    0.30    0.13
   0   3   0    0.00    0.18
   0  -3   0    0.01    0.09
   0   3   1    2.44    0.27
   0   3  -1    2.61    0.33
   0   3  -1    2.39    0.28
   0  -3  -1    2.00    0.21
   0  -3   1    2.23    0.16
   0   3  -2   24.73    1.50
   0   3   2   21.85    1.36
   0   3  -2   24.47    1.40
   0  -3   2   22.89    1.18
   0  -3  -2   22.41    1.23
   0   3  -3   10.54    0.83
   0   3   3   11.23    0.78
   0   3  -3   12.64    0.94
   0  -3   3   11.54    0.66
   0  -3  -3   11.33    0.72
   0   3   4    0.83    0.22
   0   3   4    0.28    0.24
   0   3  -4    0.45    0.25
   0   3  -4    0.09    0.34
   0  -3  -4    0.68    0.17
   0  -3   4    0.34    0.19
   0  -3  -4    0.47    0.21
   0   3  -5    0.21    0.38
   0   3   5    0.88    0.25
   0   3   5    0.73    0.27
   0   3  -5    0.89    0.32
   0  -3  -5    1.04    0.25
   0  -3   5    0.99    0.24
   0  -3  -5    1.11    0.23
   0   3  -6    3.44    0.52
   0   3   6    3.84    0.49
   0   3  -6    3.11    0.60
   0  -3  -6    3.90    0.44
   0  -3   6    3.87    0.42
   0  -3  -6    2.74    0.43
   0  -3  -6    3.13    0.43
   0   3  -7   -0.20    0.39
   0   3  -7   -0.25    0.19
   0   3  -7   -0.28    0.32
   0   3   7   -0.36    0.24
   0  -3   7   -0.37    0.19
   0  -3  -7   -0.25    0.25
   0  -3  -7   -0.20    0.18
   0   3  -8    0.08    0.48
   0   3  -8    0.12    0.25
   0   3   8   -0.05    0.30
   0   3  -8    0.42    0.38
   0  -3   8    0.53    0.28
   0  -3  -8    0.85    0.31
   0   3  -9   -0.77    0.48
   0   3  -9    0.51    0.32
   0   3  -9    0.70    0.47
   0   3   9    0.12    0.33
   0  -3   9    0.38    0.29
   0  -3  -9    0.40    0.31
   0   3 -10    1.79    0.70
   0   3 -10    1.23    0.43
   0   3 -10    0.43    0.51
   0  -3 -10    1.11    0.42
   0  -3  10    0.90    0.37
   0   3 -11   -0.84    0.57
   0   3 -11    0.12    0.35
   0  -3 -11    0.10    0.34
   0  -3  11   -0.16    0.31
   0   4   0   72.44    4.31
   0   4   0   80.91    4.55
   0  -4   0   85.31    3.90
   0   4   1    3.46    0.37
   0   4  -1    2.95    0.38
   0   4  -1    3.33    0.45
   0  -4  -1    3.60    0.30
   0   4   2    0.32    0.16
   0   4  -2    0.33    0.21
   0   4  -2    0.08    0.30
   0  -4  -2    0.08    0.14
   0  -4   2    0.07    0.09
   0   4  -3   -0.30    0.32
   0   4   3    0.26    0.16
   0   4  -3    0.35    0.24
   0  -4   3    0.26    0.13
   0  -4  -3    0.14    0.16
   0   4   4    4.61    0.48
   0   4  -4    5.25    0.68
   0   4  -4    3.97    0.52
   0  -4  -4    5.13    0.45
   0  -4   4    5.04    0.40
   0  -4  -4    4.08    0.39
   0   4   5    0.31    0.20
   0   4  -5    0.06    0.44
   0   4  -5   -0.01    0.28
   0  -4  -5   -0.02    0.16
   0  -4  -5    0.11    0.19
   0  -4   5    0.16    0.18
   0   4  -6    5.71    0.81
   0   4  -6    7.17    0.58
   0   4  -6    6.12    0.70
   0  -4  -6    6.59    0.63
   0  -4   6    6.46    0.56
   0   4  -7    0.06    0.35
   0   4  -7    1.34    0.55
   0   4  -7    0.25    0.18
   0  -4  -7    0.25    0.25
   0  -4   7    0.68    0.26
   0   4  -8    0.20    0.53
   0   4  -8   -0.23    0.38
   0  -4   8   -0.03    0.23
   0  -4  -8   -0.03    0.25
   0   4  -9    0.09    0.55
   0   4  -9    0.18    0.45
   0  -4  -9   -0.10    0.27
   0   4 -10    0.41    0.53
   0   4 -10   -0.92    0.55
   0  -4 -10   -0.23    0.29
   0   5   0   -0.05    0.17
   0   5   0   -0.15    0.29
   0   5   1   -0.01    0.18
   0   5  -1    0.20    0.20
   0   5  -1   -0.19    0.32
   0  -5  -1    0.15    0.18
   0   5  -2    0.18    0.22
   0   5  -2   -0.09    0.37
   0   5   2   -0.14    0.16
   0  -5  -2   -0.07    0.17
   0   5  -3    6.25    0.75
   0   5  -3    7.87    0.71
   0   5   3    6.38    0.62
   0  -5  -3    7.50    0.56
   0   5  -4    1.43    0.54
   0   5  -4    2.03    0.42
   0   5   4    1.09    0.30
   0  -5  -4    1.64    0.31
   0   5  -5   -0.18    0.45
   0   5  -5    0.33    0.33
   0   5   5    0.31    0.21
   0  -5  -5    0.18    0.20
   0   5   6    1.14    0.36
   0   5  -6    1.53    0.57
   0   5  -6    2.80    0.52
   0  -5  -6    1.30    0.35
   0   5  -7    0.98    0.46
   0   5  -7    0.82    0.58
   0   5   7    1.38    0.41
   0  -5  -7    0.74    0.34
   0   5  -8    3.51    0.66
   0   5  -8    3.45    0.78
   0  -5  -8    2.82    0.52
   0   5  -9    0.12    0.51
   0   5  -9    0.86    0.70
   0  -5  -9   -0.07    0.31
   0   5 -10    0.61    0.77
   0  -5 -10    0.57    0.44
   0   6   0    0.78    0.29
   0   6  -1    0.04    0.37
   0   6  -1    0.46    0.29
   0   6   1   -0.08    0.22
   0   6  -2    0.64    0.28
   0   6  -2    0.28    0.43
   0   6   2    0.38    0.25
   0   6  -3    7.09    0.73
   0   6  -3    8.18    0.87
   0   6   3    8.35    0.74
   0   6   4    4.22    0.53
   0   6  -4    4.30    0.59
   0   6  -4    3.28    0.65
   0   6  -5    0.88    0.41
   0   6  -5    1.45    0.58
   0   6   5    0.81    0.34
   0   6   6    0.02    0.28
   0   6  -6    0.63    0.39
   0   6  -6    0.01    0.52
   0  -6  -6   -0.20    0.25
   0   6  -7   -0.29    0.37
   0   6  -7   -0.31    0.54
   0   6   7   -0.17    0.30
   0  -6  -7   -0.33    0.27
   0   6  -8   -0.88    0.40
   0   6   8    0.42    0.44
   0   6  -8    0.34    0.66
   0  -6  -8   -0.30    0.28
   0   6  -9   -0.37    0.66
   0  -6  -9   -0.21    0.36
   0   7   0   -0.54    0.21
   0   7  -1    1.34    0.37
   0   7  -1    1.95    0.52
   0   7   1    1.76    0.42
   0   7  -2    2.80    0.50
   0   7  -2    2.82    0.59
   0   7   2    3.13    0.51
   0   7  -3    0.77    0.54
   0   7   3    0.85    0.36
   0   7  -3    0.98    0.39
   0   7   4    3.82    0.57
   0   7  -4    3.21    0.58
   0   7  -4    3.65    0.74
   0   7  -5   -1.15    0.48
   0   7   5    0.37    0.32
   0   7  -5    0.18    0.36
   0   7   6    0.06    0.31
   0   7  -6    0.03    0.55
   0   7  -6   -0.25    0.36
   0   7  -7    0.05    0.44
   0   7   7    0.62    0.40
   0   7  -7    1.30    0.70
   0   8   0    0.38    0.35
   0   8   1    0.07    0.32
   0   8  -1   -0.10    0.30
   0   8   2   -0.09    0.30
   0   8  -2   -0.06    0.33
   0   8  -3    0.51    0.50
   0   8   3   -0.17    0.31
   0   8  -3    0.42    0.38
   0   8   4    0.39    0.36
   0   8  -4   -0.49    0.55
   0   8  -4   -0.46    0.34
   0   8   5    1.01    0.44
   0   8  -5    1.47    0.74
   0   8  -5    1.30    0.52
   0   8  -6   -0.61    0.40
   0   9   0   -0.12    0.41
   0   9  -1    0.03    0.41
   0   9   1    0.64    0.44
   0   9   2    0.45    0.42
   0   9  -2    0.16    0.43
  -1   0  11    0.07    0.37
   1   0 -11    0.26    0.47
   1   0 -11   -0.11    0.28
   1   0 -11   -1.03    0.49
   1   0 -10   -0.23    0.46
  -1   0  10    0.07    0.32
   1   0 -10    0.33    0.32
   1   0 -10    0.22    0.42
   1   0  -9    0.24    0.24
   1   0  -9    0.31    0.43
  -1   0   9   -0.32    0.25
   1   0  -9   -0.05    0.33
  -1   0   8    0.48    0.30
   1   0  -8    0.25    0.35
   1   0  -8    0.30    0.34
   1   0  -8    0.19    0.25
  -1   0   7   -0.08    0.24
   1   0  -7   -0.08    0.16
   1   0  -7   -0.32    0.28
   1   0  -7    0.42    0.31
   1   0  -6    2.33    0.42
   1   0  -6    2.43    0.35
  -1   0   6    2.41    0.36
   1   0  -5    0.17    0.22
   1   0  -5    0.09    0.13
  -1   0   5   -0.12    0.14
  -1   0   4    5.81    0.43
   1   0  -4    4.27    0.40
   1   0  -4    4.38    0.46
   1   0  -3    0.04    0.09
  -1   0   3   -0.02    0.11
   1   0  -3    0.01    0.14
   1   0  -2    4.83    0.40
   1   0  -2    5.21    0.34
  -1   0   2    5.33    0.37
  -1   0   2    4.39    0.30
   1   0  -2    5.48    0.30
   1   0  -1    0.00    0.03
  -1   0   1    0.05    0.03
  -1   0   1    0.02    0.04
   1   0  -1    0.09    0.04
   1   0  -1    0.02    0.05
  -1   0   0    0.00    0.00
   1   0   0    0.02    0.01
  -1   0  -1   -0.01    0.04
   1   0   1    0.07    0.04
  -1   0  -2  421.97   22.46
   1   0   2  393.65   19.60
  -1   0  -3    0.06    0.13
   1   0   3    0.04    0.12
  -1   0  -4   21.32    1.42
   1   0   4   24.05    1.26
  -1   0  -5   -0.03    0.20
   1   0   5   -0.29    0.14
   1   0   6   -0.05    0.21
  -1   0  -6   -0.05    0.23
  -1   0  -6    0.04    0.25
  -1   0  -7   -0.24    0.28
  -1   0  -7    0.25    0.31
  -1   0  -7    0.12    0.20
   1   0   7    0.16    0.23
  -1   0  -8   -0.09    0.23
   1   0   8   -0.04    0.26
  -1   0  -8    0.39    0.36
  -1   0  -8    0.06    0.30
  -1   0  -9    0.07    0.22
   1   0   9   -0.30    0.25
  -1   0  -9    0.07    0.38
  -1   0  -9   -0.44    0.33
  -1   0 -10    1.03    0.46
  -1   0 -10    0.16    0.27
  -1   0 -10   -0.34    0.43
   1   0  10    0.20    0.33
  -1   0 -11   -0.26    0.44
  -1   0 -11   -0.99    0.46
   1   0  11   -0.04    0.34
  -1   0 -11   -0.54    0.26
   1   1 -11    1.79    0.63
   1   1 -11    1.71    0.67
  -1   1  11    1.35    0.49
   1   1 -11    1.89    0.52
   1  -1 -11    2.35    0.57
  -1  -1  11    2.21    0.53
   1  -1 -11    2.23    0.61
  -1   1  10   -0.31    0.30
   1   1 -10    0.44    0.43
   1   1 -10    0.05    0.28
   1   1 -10   -0.46    0.47
   1  -1 -10    0.12    0.42
  -1  -1  10    0.22    0.32
   1  -1 -10    0.52    0.34
   1  -1 -10   -0.65    0.41
  -1   1   9    3.52    0.54
   1   1  -9    3.07    0.53
   1   1  -9    3.42    0.67
   1   1  -9    3.19    0.57
  -1  -1   9    3.77    0.52
   1  -1  -9    2.46    0.54
   1  -1  -9    2.78    0.51
   1   1  -8    0.91    0.38
   1   1  -8    0.49    0.41
   1   1  -8    0.87    0.32
  -1   1   8    0.64    0.34
  -1  -1   8    0.93    0.33
   1  -1  -8    0.26    0.26
   1  -1  -8    0.38    0.35
   1   1  -7    0.38    0.24
   1   1  -7   -0.12    0.36
  -1   1   7    0.37    0.28
   1   1  -7   -0.22    0.27
  -1  -1   7   -0.04    0.24
   1  -1  -7    0.10    0.20
   1  -1  -7    0.34    0.32
  -1   1   6   -0.09    0.22
   1   1  -6    0.35    0.32
   1   1  -6    0.06    0.16
   1   1  -6    0.09    0.24
   1  -1  -6    0.36    0.27
  -1  -1   6    0.23    0.23
   1  -1  -6   -0.11    0.14
   1  -1  -6    0.00    0.16
   1   1  -5    0.38    0.22
   1   1  -5    0.59    0.19
   1   1  -5    0.59    0.29
  -1   1   5    0.66    0.23
  -1  -1   5    0.30    0.19
   1  -1  -5    0.58    0.21
   1  -1  -5    0.37    0.15
   1  -1  -5    0.25    0.21
   1   1  -4    0.28    0.18
   1   1  -4    0.66    0.26
  -1   1   4    0.12    0.16
   1  -1  -4    0.47    0.19
  -1  -1   4    0.79    0.19
   1  -1  -4    0.23    0.15
   1  -1  -4   -0.04    0.13
   1   1  -3   11.62    0.82
   1   1  -3   11.16    0.75
  -1   1   3   11.54    0.70
  -1   1   3   11.09    0.72
   1  -1  -3   12.10    0.74
  -1  -1   3   11.44    0.68
   1  -1  -3   11.67    0.69
   1  -1  -3   10.73    0.67
   1   1  -2  256.30   13.69
  -1   1   2  270.72   12.71
   1   1  -2  256.62   14.57
  -1   1   2  240.00   13.68
  -1  -1   2  265.82   12.69
   1  -1  -2  288.45   14.53
   1  -1  -2  266.91   12.72
  -1   1   1   24.02    1.30
   1   1  -1   25.00    1.40
  -1  -1   1   22.42    1.17
   1  -1  -1   24.06    1.21
   1   1   0   97.64    5.41
  -1   1   0   89.72    5.10
   1   1   0  108.72    5.10
  -1  -1   0  108.74    5.10
   1  -1   0   89.46    5.10
   1  -1   0   92.19    4.72
   1   1   1  328.82   16.90
  -1   1  -1  306.06   16.91
  -1   1  -1  346.36   17.98
   1  -1   1  323.71   15.68
  -1   1  -2   79.76    4.25
  -1   1  -2   70.73    3.99
   1   1   2   80.68    3.70
   1   1   2   74.31    3.97
   1  -1   2   72.46    3.68
  -1  -1  -2   80.94    4.21
   1  -1   2   68.97    3.87
   1   1   3   21.09    1.15
  -1   1  -3   20.32    1.25
  -1   1  -3   20.57    1.33
   1  -1   3   20.42    1.14
  -1  -1  -3   23.53    1.28
  -1   1  -4   -0.24    0.15
  -1   1  -4   -0.05    0.20
   1   1   4   -0.04    0.13
  -1  -1  -4   -0.18    0.14
   1  -1   4   -0.02    0.13
   1   1   5    6.59    0.52
  -1   1  -5    5.60    0.59
  -1   1  -5    6.24    0.58
  -1  -1  -5    5.81    0.49
   1  -1   5    6.26    0.52
  -1  -1  -5    5.69    0.55
   1   1   6   11.16    0.84
  -1   1  -6   12.98    1.02
  -1   1  -6   13.12    0.95
  -1  -1  -6   11.30    0.92
   1  -1   6   12.95    0.85
  -1  -1  -6   12.15    0.72
  -1  -1  -6   12.46    0.85
   1   1   7   -0.37    0.21
  -1   1  -7   -0.15    0.28
  -1   1  -7   -0.08    0.33
  -1   1  -7    0.15    0.20
  -1  -1  -7    0.08    0.27
  -1  -1  -7   -0.01    0.17
   1  -1   7    0.05    0.24
  -1   1  -8   11.76    1.01
   1   1   8   13.84    0.95
  -1   1  -8   11.39    0.92
  -1   1  -8   11.73    1.08
  -1  -1  -8   11.49    1.01
   1  -1   8   11.13    0.89
  -1  -1  -8   12.00    0.94
  -1   1  -9   -0.09    0.23
   1   1   9    0.14    0.29
  -1   1  -9    0.68    0.39
  -1   1  -9    0.24    0.45
   1  -1   9   -0.35    0.24
  -1  -1  -9   -0.13    0.20
  -1  -1  -9    0.07    0.39
  -1  -1  -9    0.20    0.37
   1   1  10    1.54    0.45
  -1   1 -10    2.52    0.51
  -1   1 -10    1.64    0.59
  -1   1 -10    1.96    0.57
  -1  -1 -10    1.29    0.42
  -1  -1 -10    0.90    0.51
   1  -1  10    1.49    0.43
  -1  -1 -10    2.05    0.56
   1   1  11    0.17    0.38
  -1   1 -11    0.20    0.34
  -1   1 -11   -0.29    0.49
  -1   1 -11   -0.24    0.53
  -1  -1 -11    0.26    0.46
   1  -1  11   -0.30    0.30
  -1  -1 -11    0.21    0.34
   1   2 -11   -0.18    0.51
   1   2 -11   -0.36    0.62
   1   2 -11    0.03    0.34
  -1  -2  11   -0.19    0.32
   1  -2 -11    0.41    0.37
   1   2 -10   -0.29    0.52
   1   2 -10    0.46    0.32
   1   2 -10   -0.26    0.40
  -1   2  10    0.32    0.37
   1  -2 -10    0.13    0.30
  -1  -2  10    0.26    0.32
   1   2  -9    0.98    0.52
   1   2  -9    1.04    0.35
   1   2  -9    0.36    0.40
  -1   2   9    0.85    0.38
  -1  -2   9    0.87    0.34
   1  -2  -9    0.22    0.31
   1   2  -8    3.04    0.47
   1   2  -8    3.47    0.55
  -1   2   8    2.82    0.47
   1  -2  -8    2.96    0.54
  -1  -2   8    2.68    0.43
   1  -2  -8    3.85    0.51
   1   2  -7    0.32    0.43
  -1   2   7    0.47    0.32
   1   2  -7    0.12    0.33
   1   2  -7    0.57    0.25
   1  -2  -7    0.43    0.24
   1  -2  -7    0.55    0.32
  -1  -2   7    0.51    0.28
   1   2  -6    9.59    0.85
   1   2  -6   10.26    0.74
   1   2  -6    9.74    0.94
  -1   2   6   10.12    0.77
  -1  -2   6   11.22    0.74
   1  -2  -6    9.71    0.79
   1  -2  -6    8.84    0.67
   1  -2  -6    9.85    0.74
   1   2  -5    1.99    0.42
   1   2  -5    1.88    0.35
   1   2  -5    2.52    0.30
  -1   2   5    1.69    0.32
   1  -2  -5    1.73    0.29
   1  -2  -5    2.60    0.33
  -1  -2   5    1.82    0.29
   1  -2  -5    1.80    0.27
   1   2  -4   22.59    1.54
  -1   2   4   23.32    1.41
  -1   2   4   23.56    1.32
   1   2  -4   22.49    1.42
  -1  -2   4   22.76    1.28
   1  -2  -4   23.10    1.32
   1  -2  -4   26.19    1.42
  -1   2   3   16.24    0.96
  -1   2   3   16.65    1.04
   1   2  -3   15.94    1.05
   1   2  -3   18.94    1.17
  -1  -2   3   16.50    0.93
   1  -2  -3   17.16    0.97
   1  -2  -3   17.81    1.02
   1   2  -2    1.06    0.21
   1   2  -2    0.81    0.26
  -1   2   2    0.95    0.17
   1  -2  -2    1.65    0.19
  -1  -2   2    1.41    0.15
   1   2  -1    0.55    0.14
  -1   2   1    0.49    0.13
   1   2  -1    0.46    0.22
   1  -2  -1    0.48    0.11
  -1   2   0   27.63    1.55
   1   2   0   28.04    1.63
   1  -2   0   27.64    1.39
  -1   2  -1   32.00    1.74
   1   2   1   29.92    1.47
  -1   2  -1   28.61    1.64
   1   2   1   27.80    1.61
  -1  -2  -1   29.69    1.47
   1  -2   1   28.08    1.45
  -1   2  -2   46.59    2.68
  -1   2  -2   51.78    2.87
   1   2   2   47.56    2.66
   1   2   2   48.79    2.45
  -1  -2  -2   51.19    2.47
   1  -2   2   49.74    2.43
  -1   2  -3   11.37    0.80
  -1   2  -3   12.04    0.87
   1   2   3   10.89    0.75
   1   2   3   11.25    0.71
  -1  -2  -3   13.48    0.77
  -1  -2  -3   11.76    0.71
   1  -2   3   11.91    0.69
   1   2   4   82.64    4.52
   1   2   4   82.57    4.20
  -1   2  -4   82.54    4.84
  -1   2  -4   82.63    4.54
  -1  -2  -4   84.59    4.22
   1  -2   4   85.29    4.17
  -1  -2  -4   89.31    4.75
   1  -2   4   82.91    4.35
  -1   2  -5   17.69    1.18
  -1   2  -5   18.41    1.28
   1   2   5   18.60    1.07
   1  -2   5   17.29    1.04
  -1  -2  -5   16.96    1.13
   1  -2   5   16.93    0.96
  -1  -2  -5   17.40    1.07
   1   2   6    0.11    0.23
  -1   2  -6    0.17    0.35
  -1   2  -6   -0.03    0.28
  -1  -2  -6    0.35    0.20
  -1  -2  -6   -0.14    0.20
   1  -2   6    0.01    0.21
  -1  -2  -6    0.19    0.23
  -1   2  -7    0.26    0.34
  -1   2  -7    0.93    0.46
   1   2   7    0.39    0.28
   1  -2   7    0.53    0.26
  -1  -2  -7    0.24    0.22
  -1  -2  -7    0.13    0.29
  -1   2  -8    0.44    0.42
  -1   2  -8   -0.39    0.30
   1   2   8   -0.63    0.22
  -1   2  -8    0.42    0.26
   1  -2   8    0.03    0.24
  -1  -2  -8   -0.04    0.31
  -1  -2  -8    0.11    0.23
  -1   2  -9    3.17    0.52
  -1   2  -9    2.32    0.65
  -1   2  -9    3.01    0.58
   1   2   9    3.17    0.52
   1  -2   9    3.21    0.49
  -1  -2  -9    3.07    0.57
  -1  -2  -9    3.41    0.54
  -1   2 -10    0.08    0.43
   1   2  10    0.07    0.32
  -1   2 -10    0.46    0.58
  -1   2 -10    0.19    0.29
   1  -2  10    0.22    0.33
  -1  -2 -10    0.88    0.37
  -1   2 -11   -0.54    0.56
  -1   2 -11   -0.12    0.32
   1   2  11    0.16    0.37
  -1   2 -11   -0.44    0.48
  -1  -2 -11   -0.11    0.44
  -1  -2 -11    0.60    0.36
   1  -2  11   -0.49    0.29
   1   3 -11    1.11    0.45
   1   3 -11    0.47    0.66
   1  -3 -11    0.93    0.45
  -1  -3  11    0.65    0.38
   1   3 -10   -0.08    0.57
   1   3 -10    0.59    0.55
   1   3 -10    1.89    0.49
   1  -3 -10    0.52    0.38
  -1  -3  10    0.69    0.36
   1   3  -9    0.08    0.27
   1   3  -9    0.51    0.53
   1   3  -9    0.05    0.43
   1  -3  -9    0.64    0.33
  -1  -3   9    0.36    0.28
   1   3  -8   -0.05    0.46
   1   3  -8   -0.15    0.22
   1   3  -8   -0.04    0.38
   1  -3  -8   -0.13    0.21
  -1  -3   8   -0.05    0.24
   1   3  -7    0.55    0.45
   1   3  -7   -0.01    0.20
  -1   3   7   -0.01    0.27
   1   3  -7    0.40    0.34
   1  -3  -7   -0.01    0.20
  -1  -3   7   -0.25    0.20
   1  -3  -7   -0.21    0.27
   1   3  -6    2.91    0.59
  -1   3   6    2.28    0.42
   1   3  -6    2.79    0.49
  -1   3   6    2.90    0.43
   1   3  -6    2.54    0.36
   1  -3  -6    2.54    0.39
   1  -3  -6    2.52    0.38
  -1  -3   6    1.82    0.34
   1  -3  -6    2.15    0.39
   1   3  -5    2.19    0.50
  -1   3   5    1.94    0.33
   1   3  -5    1.53    0.38
   1  -3  -5    1.36    0.25
  -1  -3   5    1.54    0.26
   1  -3  -5    1.17    0.26
   1  -3  -5    0.70    0.29
  -1   3   4    0.12    0.15
   1   3  -4    0.19    0.23
   1   3  -4    0.42    0.33
   1  -3  -4    0.25    0.14
   1  -3  -4    0.03    0.15
  -1  -3   4    0.11    0.15
  -1   3   3    0.07    0.13
   1   3  -3   -0.17    0.18
   1   3  -3   -0.04    0.28
  -1  -3   3   -0.15    0.11
   1  -3  -3   -0.10    0.11
   1   3  -2   30.70    1.84
   1   3  -2   30.19    1.70
  -1   3   2   27.22    1.68
  -1  -3   2   29.38    1.46
   1  -3  -2   29.53    1.54
  -1   3   1    0.32    0.14
   1   3  -1    0.38    0.15
   1   3  -1   -0.17    0.20
   1  -3  -1    0.05    0.11
  -1   3   0    7.88    0.57
   1   3   0    7.37    0.60
  -1  -3   0    8.05    0.43
   1  -3   0    7.84    0.47
  -1   3  -1   40.62    2.25
  -1   3  -1   36.15    2.12
   1   3   1   40.77    2.11
   1  -3   1   35.67    1.87
  -1  -3  -1   37.47    1.90
   1   3   2   19.85    1.17
  -1   3  -2   19.97    1.30
  -1   3  -2   19.36    1.20
   1  -3   2   18.56    1.00
  -1  -3  -2   19.81    1.06
   1   3   3   13.23    0.83
  -1   3  -3   13.20    0.95
   1   3   3   13.46    0.90
  -1   3  -3   14.73    1.07
   1  -3   3   14.61    0.79
  -1  -3  -3   14.23    0.84
  -1   3  -4   66.93    3.88
   1   3   4   64.28    3.60
  -1   3  -4   64.09    3.63
   1   3   4   65.89    3.33
  -1  -3  -4   63.56    3.73
   1  -3   4   67.38    3.29
  -1  -3  -4   67.98    3.35
  -1   3  -5    0.56    0.30
   1   3   5    0.73    0.23
   1   3   5    0.55    0.26
  -1   3  -5    0.95    0.41
   1  -3   5    0.54    0.21
   1  -3   5    0.66    0.22
  -1  -3  -5    0.30    0.20
  -1  -3  -5    0.43    0.20
  -1   3  -6   11.74    1.05
   1   3   6   10.19    0.79
  -1   3  -6    9.72    0.91
  -1  -3  -6   10.08    0.76
   1  -3   6    9.82    0.74
  -1  -3  -6    9.89    0.78
   1   3   7   -0.04    0.25
  -1   3  -7    0.20    0.34
  -1   3  -7   -0.17    0.39
   1  -3   7   -0.24    0.19
  -1  -3  -7    0.11    0.27
  -1  -3  -7   -0.20    0.18
  -1   3  -8    0.05    0.36
  -1   3  -8    0.51    0.50
  -1   3  -8    0.63    0.30
   1   3   8    0.03    0.30
   1  -3   8    0.77    0.30
  -1  -3  -8    0.21    0.26
   1   3   9    1.25    0.41
  -1   3  -9    0.57    0.56
  -1   3  -9    0.88    0.49
  -1   3  -9    1.22    0.38
  -1  -3  -9    0.77    0.36
   1  -3   9    0.83    0.33
  -1   3 -10    0.16    0.48
  -1   3 -10    0.01    0.27
  -1   3 -10    0.17    0.59
   1   3  10    0.31    0.37
   1  -3  10    0.24    0.29
  -1  -3 -10   -0.10    0.27
  -1   3 -11   -0.77    0.57
  -1   3 -11    0.08    0.35
   1  -3  11   -0.15    0.31
  -1  -3 -11   -0.05    0.33
   1   4 -10    0.00    0.64
   1   4 -10   -0.41    0.47
   1  -4 -10   -0.01    0.32
   1   4  -9    0.32    0.58
   1   4  -9   -0.09    0.45
   1  -4  -9    0.09    0.29
   1   4  -8    1.18    0.61
   1   4  -8    1.01    0.46
   1  -4  -8    0.91    0.35
   1   4  -7    3.82    0.59
   1   4  -7    4.35    0.74
  -1   4   7    3.02    0.53
  -1  -4   7    4.40    0.45
   1  -4  -7    3.81    0.52
   1   4  -6    8.75    0.84
  -1   4   6    8.39    0.75
   1   4  -6    7.09    0.90
   1   4  -6    8.42    0.65
   1  -4  -6    7.29    0.68
   1  -4  -6    7.80    0.73
  -1  -4   6    8.95    0.65
   1   4  -5    1.12    0.51
   1   4  -5    0.93    0.37
   1   4  -5    1.28    0.24
  -1   4   5    1.07    0.30
  -1  -4   5    0.99    0.24
   1  -4  -5    1.22    0.25
   1  -4  -5    1.54    0.30
   1   4  -4    2.76    0.55
   1   4  -4    3.46    0.45
  -1   4   4    2.04    0.34
   1  -4  -4    2.72    0.29
   1  -4  -4    3.17    0.36
  -1  -4   4    2.66    0.28
   1   4  -3    1.85    0.34
  -1   4   3    1.81    0.30
   1   4  -3    2.19    0.47
  -1  -4   3    2.16    0.21
   1  -4  -3    1.99    0.27
   1   4  -2    3.77    0.44
   1   4  -2    4.74    0.54
  -1   4   2    4.87    0.45
   1  -4  -2    4.55    0.38
   1   4  -1   18.59    1.21
  -1   4   1   16.58    1.10
   1   4  -1   18.28    1.12
   1  -4  -1   16.10    0.95
   1   4   0   16.42    1.00
   1   4   0   15.13    1.06
  -1   4   0   15.31    1.01
   1  -4   0   15.27    0.84
   1   4   1    0.37    0.17
  -1   4  -1    0.43    0.27
  -1   4  -1    0.12    0.19
  -1  -4  -1    0.41    0.13
   1  -4   1    0.27    0.10
  -1   4  -2   16.89    1.15
  -1   4  -2   14.46    1.03
   1   4   2   15.28    1.00
   1  -4   2   15.78    0.82
  -1  -4  -2   15.01    0.88
  -1   4  -3    0.16    0.35
   1   4   3    0.02    0.15
  -1   4  -3    0.17    0.21
   1  -4   3    0.22    0.13
  -1  -4  -3    0.02    0.13
  -1   4  -4    1.89    0.39
  -1   4  -4    1.89    0.50
   1   4   4    1.57    0.30
  -1  -4  -4    1.80    0.29
   1  -4   4    1.78    0.25
  -1   4  -5    0.33    0.46
  -1   4  -5    0.32    0.33
   1   4   5   -0.01    0.17
   1  -4   5   -0.02    0.26
  -1  -4  -5    0.09    0.20
   1  -4   5    0.09    0.19
  -1  -4  -5    0.12    0.17
   1   4   6   15.14    1.08
  -1   4  -6   14.65    1.28
  -1   4  -6   14.25    1.14
  -1  -4  -6   14.15    0.99
   1  -4   6   14.17    0.93
  -1   4  -7   -0.01    0.36
  -1   4  -7    0.44    0.48
  -1   4  -7    0.24    0.20
   1  -4   7   -0.25    0.18
  -1  -4  -7   -0.04    0.20
  -1   4  -8    0.49    0.42
  -1   4  -8   -0.08    0.23
  -1   4  -8    0.22    0.52
  -1  -4  -8   -0.13    0.25
   1  -4   8   -0.11    0.22
  -1   4  -9    0.59    0.50
  -1   4  -9   -0.04    0.57
  -1  -4  -9   -0.02    0.27
  -1   4 -10    0.13    0.63
  -1   4 -10   -0.94    0.45
  -1  -4 -10    0.19    0.37
   1   5 -10    0.14    0.74
   1  -5 -10   -0.03    0.39
   1   5  -9    1.76    0.77
   1   5  -9    1.45    0.61
   1  -5  -9    1.76    0.49
   1   5  -8    1.44    0.67
   1   5  -8    1.43    0.56
   1  -5  -8    0.56    0.37
   1   5  -7    1.67    0.50
  -1   5   7    1.73    0.44
   1   5  -7    0.92    0.57
   1  -5  -7    0.87    0.34
   1   5  -6    1.12    0.42
  -1   5   6    0.60    0.32
   1   5  -6    1.04    0.56
   1  -5  -6    0.49    0.28
   1   5  -5   -0.25    0.45
   1   5  -5    0.55    0.35
  -1   5   5    0.24    0.24
   1  -5  -5    0.07    0.19
   1   5  -4   -0.36    0.42
  -1   5   4   -0.05    0.18
   1   5  -4   -0.12    0.27
   1  -5  -4   -0.05    0.19
   1   5  -3   11.62    1.03
  -1   5   3   11.02    0.85
   1   5  -3   10.65    0.88
   1  -5  -3   11.81    0.77
   1   5  -2    4.70    0.63
  -1   5   2    3.93    0.47
   1   5  -2    4.21    0.48
   1  -5  -2    5.12    0.43
  -1   5   1    3.30    0.42
   1   5  -1    3.54    0.52
   1   5  -1    3.17    0.42
   1  -5  -1    3.61    0.36
   1   5   0    0.31    0.18
  -1   5   0    0.13    0.18
   1   5   0   -0.11    0.30
  -1   5   0   -0.08    0.20
  -1   5  -1    2.81    0.49
  -1   5  -1    2.47    0.39
   1   5   1    3.25    0.39
  -1   5  -2    3.67    0.46
   1   5   2    3.47    0.42
  -1   5  -2    2.40    0.51
  -1  -5  -2    3.89    0.36
  -1   5  -3   -0.26    0.41
  -1   5  -3   -0.07    0.24
   1   5   3    0.36    0.22
  -1  -5  -3    0.01    0.17
   1   5   4    7.18    0.67
  -1   5  -4    7.81    0.77
  -1   5  -4    7.72    0.88
  -1  -5  -4    7.94    0.61
   1   5   5    1.92    0.38
  -1   5  -5    1.43    0.53
  -1   5  -5    1.65    0.41
  -1  -5  -5    1.92    0.34
  -1   5  -6   -0.06    0.48
  -1   5  -6    0.06    0.36
   1   5   6    0.35    0.29
  -1  -5  -6   -0.16    0.20
   1   5   7    0.51    0.34
  -1   5  -7    1.51    0.62
  -1   5  -7    1.04    0.45
  -1  -5  -7    1.09    0.36
  -1   5  -8    0.71    0.49
  -1   5  -8    0.62    0.62
  -1  -5  -8    0.75    0.35
  -1   5  -9    0.72    0.67
  -1   5  -9    0.10    0.52
  -1  -5  -9   -0.12    0.32
  -1   5 -10    0.90    0.75
  -1  -5 -10    0.10    0.34
   1   6  -9    0.27    0.69
   1  -6  -9    0.24    0.36
   1   6  -8    0.76    0.53
   1   6  -8    1.29    0.72
  -1   6   8    2.02    0.59
   1  -6  -8    1.44    0.45
   1   6  -7   -0.58    0.50
   1   6  -7   -0.76    0.34
  -1   6   7   -0.19    0.30
   1  -6  -7   -0.05    0.29
   1   6  -6    0.34    0.54
  -1   6   6    0.31    0.31
   1   6  -6    0.72    0.42
   1  -6  -6    0.80    0.33
   1   6  -5    0.26    0.49
   1   6  -5    0.89    0.39
  -1   6   5    0.08    0.26
   1  -6  -5    0.35    0.27
   1   6  -4    1.09    0.39
   1   6  -4    1.93    0.55
  -1   6   4    0.92    0.34
   1   6  -3    0.17    0.28
  -1   6   3    0.49    0.27
   1   6  -3    0.61    0.45
   1   6  -2   19.57    1.33
   1   6  -2   19.10    1.44
  -1   6   2   18.60    1.31
  -1   6   1    0.59    0.29
   1   6  -1    1.52    0.45
   1   6  -1    0.75    0.30
  -1   6   0    0.10    0.19
  -1   6   0    0.11    0.24
   1   6   0    0.11    0.21
   1   6   1   -0.07    0.21
  -1   6  -1   -0.45    0.32
  -1   6  -1   -0.05    0.23
  -1   6  -2    1.09    0.34
   1   6   2    1.20    0.34
  -1   6  -2    1.77    0.49
  -1   6  -3    0.65    0.46
   1   6   3    0.78    0.29
  -1   6  -3    1.25    0.35
  -1   6  -4    0.24    0.44
   1   6   4    0.23    0.23
  -1   6  -4    0.54    0.33
  -1   6  -5    2.04    0.48
  -1   6  -5    1.65    0.61
   1   6   5    1.23    0.36
   1   6   6    0.17    0.28
  -1   6  -6    0.81    0.41
  -1   6  -6    0.20    0.54
  -1  -6  -6    0.20    0.28
  -1   6  -7    0.76    0.46
   1   6   7    0.43    0.36
  -1   6  -7    0.65    0.63
  -1  -6  -7    0.07    0.31
  -1   6  -8   -0.06    0.65
  -1   6  -8    0.50    0.50
  -1  -6  -8    0.78    0.40
  -1   6  -9   -0.62    0.69
  -1  -6  -9   -0.40    0.35
   1   7  -7    0.15    0.49
   1   7  -7    0.25    0.62
  -1   7   7    0.50    0.39
  -1   7   6    1.10    0.41
   1   7  -6    1.53    0.51
   1   7  -6    0.84    0.64
   1   7  -5    3.19    0.59
   1   7  -5    5.32    0.85
  -1   7   5    4.94    0.65
  -1   7   4    1.01    0.36
   1   7  -4    1.09    0.57
   1   7  -4    0.46    0.36
   1   7  -3   -0.21    0.44
  -1   7   3    0.27    0.31
   1   7  -3   -0.04    0.30
  -1   7   2    0.40    0.31
   1   7  -2    0.18    0.28
   1   7  -2    0.63    0.47
   1   7  -1    0.62    0.31
  -1   7   1    0.51    0.33
   1   7  -1    0.89    0.46
   1   7   0   -0.04    0.28
  -1   7   0   -0.03    0.27
   1   7   1    1.06    0.38
  -1   7  -1    2.46    0.51
  -1   7  -1    1.07    0.37
  -1   7  -2   -0.17    0.28
  -1   7  -2    0.56    0.46
   1   7   2    0.14    0.28
  -1   7  -3    0.18    0.48
  -1   7  -3    0.19    0.34
   1   7   3    0.02    0.27
   1   7   4    5.24    0.63
  -1   7  -4    4.90    0.81
  -1   7  -4    4.66    0.66
   1   7   5    0.42    0.33
  -1   7  -5    0.14    0.36
  -1   7  -5   -0.03    0.51
   1   7   6    0.00    0.32
  -1   7  -6   -0.86    0.31
  -1   7  -6   -0.50    0.52
   1   7   7    0.01    0.36
  -1   7  -7   -0.16    0.42
  -1   7  -7   -0.26    0.60
   1   8  -6   -0.22    0.43
   1   8  -5    1.03    0.69
   1   8  -5    0.49    0.46
  -1   8   5    0.42    0.41
  -1   8   4    0.54    0.38
   1   8  -4   -0.61    0.54
   1   8  -4    0.41    0.44
  -1   8   3   -0.12    0.31
   1   8  -3    0.22    0.35
   1   8  -3    0.02    0.50
  -1   8   2    0.95    0.40
   1   8  -2    1.55    0.57
   1   8  -2    0.58    0.41
  -1   8   1    0.04    0.38
   1   8  -1    0.57    0.38
   1   8   0   -0.32    0.32
  -1   8   0    0.44    0.38
  -1   8  -1    0.26    0.33
   1   8   1   -0.35    0.29
  -1   8  -2    0.77    0.40
   1   8   2    0.71    0.38
  -1   8  -3    0.53    0.40
   1   8   3    0.57    0.36
  -1   8  -3    0.54    0.52
  -1   8  -4   -1.21    0.49
  -1   8  -4   -0.20    0.37
   1   8   4   -0.31    0.28
   1   8   5    0.00    0.34
  -1   8  -5   -0.19    0.38
  -1   8  -5    0.52    0.65
   1   8   6    0.61    0.41
  -1   9   2   -0.08    0.38
   1   9  -2   -0.34    0.37
   1   9  -1   -0.21    0.41
  -1   9   1   -0.15    0.40
   1   9   0   -0.25    0.38
  -1   9   0    0.17    0.44
   1   9   1    1.49    0.48
  -1   9  -1    0.78    0.51
   1   9   2    0.11    0.38
  -1   9  -2   -0.24    0.40
   2   0 -11    0.63    0.50
   2   0 -11   -0.22    0.52
   2   0 -11   -0.41    0.23
  -2   0  11    0.37    0.40
   2   0 -10    1.09    0.38
   2   0 -10    0.52    0.52
   2   0 -10    0.80    0.50
  -2   0  10    1.83    0.47
   2   0  -9   -0.27    0.39
   2   0  -9   -0.12    0.21
  -2   0   9    0.05    0.29
   2   0  -9    0.31    0.36
   2   0  -8    0.35    0.27
   2   0  -8    1.86    0.44
   2   0  -8    1.18    0.44
  -2   0   8    0.79    0.32
   2   0  -7   -0.15    0.30
  -2   0   7   -0.10    0.24
   2   0  -7   -0.22    0.14
   2   0  -6    6.50    0.68
   2   0  -6    7.27    0.60
  -2   0   6    7.20    0.62
   2   0  -5   -0.01    0.13
  -2   0   5   -0.13    0.16
   2   0  -5    0.31    0.23
   2   0  -4    2.45    0.19
   2   0  -4    2.28    0.32
   2   0  -4    2.22    0.28
  -2   0   4    2.37    0.28
   2   0  -3    0.14    0.15
  -2   0   3   -0.06    0.11
   2   0  -3   -0.03    0.06
   2   0  -3    0.03    0.09
  -2   0   3    0.07    0.08
  -2   0   2  121.57    6.12
  -2   0   2  135.48    6.47
   2   0  -2  139.99    6.47
   2   0  -2  112.16    6.99
   2   0  -2  121.32    6.13
  -2   0   1   -0.01    0.02
   2   0  -1    0.08    0.04
   2   0  -1    0.08    0.05
   2   0  -1    0.08    0.04
   2   0  -1    0.04    0.06
   2   0   0   73.66    3.92
  -2   0   0   73.46    3.92
  -2   0   0   79.75    3.81
   2   0   0   69.49    3.58
   2   0   0   73.50    3.80
  -2   0  -1    0.23    0.06
   2   0   1    0.26    0.06
  -2   0  -1    0.22    0.04
  -2   0  -1    0.15    0.06
  -2   0  -2   16.72    1.01
   2   0   2   16.54    0.89
   2   0   3   -0.05    0.11
  -2   0  -3   -0.18    0.11
   2   0   4    4.55    0.40
  -2   0  -4    5.23    0.49
   2   0   5   -0.09    0.15
  -2   0  -5   -0.01    0.19
  -2   0  -5    0.17    0.20
   2   0   6    5.01    0.50
  -2   0  -6    5.44    0.57
  -2   0  -6    4.16    0.50
   2   0   7   -0.07    0.23
  -2   0  -7   -0.11    0.27
  -2   0  -7   -0.07    0.29
  -2   0  -8    5.55    0.65
  -2   0  -8    5.83    0.70
   2   0   8    5.22    0.59
  -2   0  -8    5.22    0.61
  -2   0  -9   -0.08    0.21
  -2   0  -9   -0.53    0.35
   2   0   9   -0.28    0.26
  -2   0  -9    0.04    0.34
  -2   0 -10    1.61    0.44
   2   0  10    1.30    0.41
  -2   0 -10    2.87    0.56
  -2   0 -10    0.58    0.51
  -2   0 -11    0.30    0.53
  -2   0 -11    0.33    0.34
   2   0  11    0.06    0.34
  -2   0 -11   -0.08    0.43
   2   1 -11    0.55    0.36
   2   1 -11    0.88    0.64
   2   1 -11    0.03    0.53
  -2  -1  11    0.55    0.41
   2  -1 -11   -0.14    0.33
   2  -1 -11    0.86    0.54
   2   1 -10    1.52    0.59
  -2   1  10    1.30    0.44
   2   1 -10    1.79    0.56
   2   1 -10    1.88    0.47
   2  -1 -10    1.60    0.53
   2  -1 -10    1.45    0.42
   2  -1 -10    0.13    0.50
  -2  -1  10    1.16    0.42
   2   1  -9   -0.10    0.34
  -2   1   9   -0.22    0.30
   2   1  -9    0.03    0.27
   2   1  -9    0.29    0.47
   2  -1  -9    0.47    0.31
  -2  -1   9    0.18    0.32
   2  -1  -9    0.14    0.39
  -2   1   8    8.33    0.73
   2   1  -8    7.61    0.75
   2   1  -8    6.65    0.68
   2   1  -8    6.93    0.83
  -2  -1   8    6.04    0.64
   2  -1  -8    6.79    0.72
   2  -1  -8    6.74    0.69
   2   1  -7    2.22    0.38
  -2   1   7    1.75    0.38
   2   1  -7    1.59    0.48
   2   1  -7    1.72    0.41
  -2  -1   7    2.09    0.38
   2  -1  -7    2.97    0.46
   2  -1  -7    1.91    0.37
   2   1  -6    2.97    0.39
  -2   1   6    2.58    0.40
   2   1  -6    3.30    0.44
   2   1  -6    3.91    0.53
   2  -1  -6    2.97    0.30
  -2  -1   6    3.53    0.41
   2  -1  -6    2.77    0.38
   2  -1  -6    4.01    0.46
   2   1  -5    2.74    0.42
  -2   1   5    2.44    0.33
   2   1  -5    2.77    0.34
   2   1  -5    3.61    0.39
   2  -1  -5    3.13    0.37
   2  -1  -5    2.73    0.34
  -2  -1   5    2.68    0.33
   2  -1  -5    2.54    0.26
   2   1  -4   39.67    2.09
   2   1  -4   37.49    2.39
  -2   1   4   41.36    2.09
   2   1  -4   39.91    2.23
   2  -1  -4   39.87    2.13
   2  -1  -4   40.84    2.11
   2  -1  -4   40.33    2.33
  -2  -1   4   40.57    2.07
   2   1  -3    0.42    0.21
   2   1  -3    0.38    0.15
  -2   1   3    0.00    0.10
  -2   1   3   -0.10    0.14
   2   1  -3    0.22    0.11
  -2  -1   3   -0.24    0.12
   2  -1  -3    0.19    0.12
   2  -1  -3    0.08    0.13
   2  -1  -3   -0.16    0.09
  -2   1   2  115.55    6.40
   2   1  -2  114.58    6.81
   2   1  -2  120.49    6.39
   2  -1  -2  135.46    6.77
   2  -1  -2  117.20    6.28
  -2  -1   2  122.46    5.92
   2  -1  -2  129.00    5.96
  -2   1   1    6.74    0.48
   2   1  -1    9.51    0.49
   2   1  -1    7.46    0.42
   2   1  -1    7.90    0.55
   2  -1  -1    7.63    0.48
   2  -1  -1    7.59    0.45
  -2  -1   1    8.29    0.48
   2   1   0    0.15    0.05
  -2   1   0    0.29    0.08
  -2   1   0    0.12    0.08
   2  -1   0    0.17    0.07
  -2  -1   0    0.07    0.05
   2  -1   0    0.05    0.07
  -2   1  -1   57.62    3.24
  -2   1  -1   63.50    3.44
   2   1   1   65.27    3.22
   2  -1   1   56.32    2.98
   2  -1   1   63.81    3.17
  -2   1  -2  871.42   48.24
   2   1   2  918.45   44.77
  -2   1  -2 1000.00   51.30
   2   1   2  848.75   48.22
   2  -1   2  925.55   44.84
  -2  -1  -2  986.67   51.28
   2  -1   2  982.05   47.58
  -2   1  -3  112.22    6.47
   2   1   3  117.18    5.64
  -2   1  -3  112.35    6.08
   2  -1   3  117.70    5.92
  -2  -1  -3  123.22    6.44
   2  -1   3  108.72    5.62
  -2   1  -4    3.82    0.44
  -2   1  -4    3.28    0.38
   2   1   4    4.05    0.36
   2  -1   4    4.14    0.36
  -2  -1  -4    3.82    0.39
   2   1   5    0.07    0.17
  -2   1  -5    0.08    0.24
  -2   1  -5   -0.08    0.20
   2  -1   5   -0.04    0.17
  -2  -1  -5   -0.07    0.18
  -2   1  -6    0.76    0.30
   2   1   6    0.90    0.27
  -2   1  -6    0.74    0.37
   2  -1   6    1.43    0.30
  -2  -1  -6    0.88    0.30
  -2  -1  -6    0.76    0.17
  -2  -1  -6    1.16    0.27
   2   1   7    0.72    0.29
  -2   1  -7    1.26    0.44
  -2   1  -7    0.81    0.38
  -2  -1  -7    0.45    0.23
   2  -1   7    1.14    0.33
  -2  -1  -7    1.20    0.37
  -2   1  -8    1.52    0.37
   2   1   8    1.03    0.34
  -2   1  -8    1.83    0.43
  -2  -1  -8    0.57    0.28
   2  -1   8    1.67    0.37
  -2   1  -9    2.05    0.44
  -2   1  -9    1.61    0.48
  -2   1  -9    1.73    0.53
   2   1   9    0.40    0.33
   2  -1   9    1.31    0.37
  -2  -1  -9    1.71    0.48
  -2  -1  -9    1.73    0.51
  -2  -1  -9    1.29    0.38
   2   1  10    0.23    0.35
  -2   1 -10    0.92    0.56
  -2   1 -10    0.39    0.32
  -2   1 -10    0.57    0.46
   2  -1  10    1.32    0.39
  -2  -1 -10    0.20    0.45
  -2  -1 -10    1.17    0.47
  -2  -1 -10    0.83    0.37
   2   1  11   -0.07    0.36
  -2   1 -11   -0.19    0.57
  -2   1 -11   -0.01    0.48
  -2   1 -11    0.23    0.32
  -2  -1 -11   -0.60    0.47
  -2  -1 -11   -0.04    0.29
  -2  -1 -11    0.57    0.49
   2  -1  11    0.41    0.36
   2   2 -11   -0.41    0.59
   2   2 -11    0.50    0.57
   2   2 -11    0.28    0.38
  -2  -2  11   -0.05    0.34
   2  -2 -11   -0.23    0.33
   2   2 -10    2.57    0.75
   2   2 -10    3.56    0.68
   2   2 -10    3.99    0.62
   2  -2 -10    3.31    0.60
  -2  -2  10    4.22    0.59
   2   2  -9    2.92    0.50
   2   2  -9    1.63    0.59
   2   2  -9    1.95    0.52
   2  -2  -9    2.32    0.49
  -2  -2   9    2.32    0.45
   2   2  -8   12.03    1.04
   2   2  -8   12.12    0.96
  -2   2   8   11.93    0.96
   2   2  -8   12.87    1.17
   2  -2  -8   10.80    0.93
  -2  -2   8   12.71    0.93
   2  -2  -8   13.17    1.06
   2   2  -7    5.26    0.66
   2   2  -7    6.59    0.78
  -2   2   7    6.77    0.64
   2   2  -7    6.46    0.61
   2  -2  -7    5.51    0.59
  -2  -2   7    5.42    0.56
   2  -2  -7    8.19    0.76
  -2   2   6    2.60    0.42
   2   2  -6    3.85    0.42
   2   2  -6    2.14    0.43
   2   2  -6    2.86    0.53
  -2  -2   6    3.00    0.39
   2  -2  -6    2.79    0.41
   2  -2  -6    3.76    0.37
   2  -2  -6    3.22    0.41
   2   2  -5    0.66    0.34
   2   2  -5    0.46    0.26
  -2   2   5    0.46    0.25
  -2   2   5    0.34    0.20
   2   2  -5    0.42    0.18
   2  -2  -5    0.52    0.20
  -2  -2   5    0.42    0.20
   2  -2  -5    0.36    0.18
   2  -2  -5    0.01    0.20
   2   2  -4    0.49    0.16
  -2   2   4    0.14    0.21
   2   2  -4    0.46    0.22
  -2   2   4    0.81    0.19
   2   2  -4    0.53    0.31
  -2  -2   4    0.22    0.17
   2  -2  -4    0.08    0.16
   2  -2  -4    0.65    0.17
   2  -2  -4    0.40    0.18
   2   2  -3   38.92    2.43
   2   2  -3   41.42    2.08
  -2   2   3   38.74    2.27
   2   2  -3   40.24    2.27
   2  -2  -3   41.95    2.22
   2  -2  -3   40.41    2.12
  -2  -2   3   40.44    2.06
   2  -2  -3   44.09    2.32
  -2   2   2   21.19    1.24
   2   2  -2   20.75    1.10
   2   2  -2   22.14    1.24
   2   2  -2   23.12    1.36
  -2  -2   2   20.80    1.09
   2  -2  -2   20.86    1.15
   2   2  -1   25.38    1.49
  -2   2   1   22.11    1.38
   2   2  -1   26.70    1.38
   2  -2  -1   24.39    1.27
  -2   2   0   13.22    0.90
   2   2   0   17.19    0.89
   2   2   0   16.72    0.98
  -2   2   0   14.24    0.94
   2  -2   0   15.33    0.82
   2   2   1    8.77    0.50
  -2   2  -1    7.83    0.54
   2   2   1    7.41    0.43
  -2   2  -1    8.19    0.58
  -2  -2  -1    6.82    0.42
   2  -2   1    6.54    0.42
   2   2   2   85.79    4.50
  -2   2  -2   82.13    4.53
   2   2   2   84.19    4.16
  -2   2  -2   92.34    4.82
   2  -2   2   81.01    4.14
   2   2   3    3.46    0.34
  -2   2  -3    4.15    0.44
   2   2   3    3.84    0.34
  -2   2  -3    3.63    0.38
   2  -2   3    4.06    0.33
  -2  -2  -3    4.53    0.35
   2  -2   3    3.80    0.33
  -2  -2  -3    3.67    0.32
   2   2   4   60.54    3.33
  -2   2  -4   62.32    3.37
   2   2   4   59.95    3.09
  -2   2  -4   59.69    3.57
  -2  -2  -4   62.73    3.11
   2  -2   4   59.57    3.18
   2  -2   4   59.43    3.07
  -2  -2  -4   63.54    3.49
   2   2   5   27.13    1.52
  -2   2  -5   27.29    1.79
  -2   2  -5   27.70    1.69
   2  -2   5   28.36    1.51
  -2  -2  -5   26.38    1.54
  -2  -2  -5   27.22    1.68
  -2   2  -6    0.06    0.28
  -2   2  -6    0.61    0.38
   2   2   6   -0.32    0.19
  -2  -2  -6    0.16    0.23
   2  -2   6    0.42    0.24
  -2  -2  -6   -0.01    0.17
  -2   2  -7    0.09    0.38
  -2   2  -7   -0.16    0.30
   2   2   7   -0.12    0.25
   2  -2   7    0.29    0.26
  -2  -2  -7   -0.30    0.18
  -2  -2  -7    0.06    0.25
  -2   2  -8    1.43    0.36
   2   2   8    1.37    0.38
  -2   2  -8    2.56    0.57
  -2   2  -8    1.59    0.44
  -2  -2  -8    1.54    0.42
  -2  -2  -8    1.20    0.34
   2  -2   8    1.97    0.38
  -2   2  -9    0.68    0.33
  -2   2  -9    0.73    0.44
  -2   2  -9    0.34    0.46
   2   2   9    0.56    0.34
  -2  -2  -9    0.48    0.38
  -2  -2  -9    0.51    0.32
   2  -2   9    0.66    0.32
  -2   2 -10    0.09    0.43
  -2   2 -10    0.18    0.29
   2   2  10    0.20    0.35
  -2   2 -10   -0.34    0.51
   2  -2  10    0.48    0.34
  -2  -2 -10    0.59    0.33
   2   2  11    0.19    0.39
  -2   2 -11   -0.75    0.45
  -2   2 -11    0.77    0.40
  -2   2 -11    0.23    0.60
  -2  -2 -11    0.66    0.51
  -2  -2 -11    0.18    0.34
   2  -2  11    0.16    0.35
   2   3 -11    0.17    0.67
   2   3 -11   -0.14    0.32
   2  -3 -11    0.18    0.36
   2   3 -10   -0.04    0.30
   2   3 -10    0.00    0.58
   2   3 -10    0.41    0.53
  -2  -3  10    0.25    0.32
   2  -3 -10    0.46    0.36
   2   3  -9    6.14    0.79
   2   3  -9    6.17    0.68
   2   3  -9    5.51    0.88
   2  -3  -9    4.81    0.67
  -2  -3   9    5.66    0.61
   2   3  -8    0.30    0.49
   2   3  -8    1.19    0.45
   2   3  -8    1.43    0.36
   2  -3  -8    0.98    0.33
  -2  -3   8    0.38    0.27
   2   3  -7    0.75    0.48
   2   3  -7    1.01    0.30
   2   3  -7    0.62    0.38
   2  -3  -7    1.44    0.34
  -2  -3   7    0.86    0.27
   2   3  -6   11.90    1.11
   2   3  -6   11.57    0.84
   2   3  -6   11.54    0.98
  -2   3   6   12.12    0.94
   2  -3  -6   11.57    0.87
   2  -3  -6   12.59    0.89
  -2  -3   6   12.67    0.83
   2  -3  -6   12.74    0.89
   2   3  -5    3.27    0.36
  -2   3   5    4.40    0.46
   2   3  -5    4.11    0.52
   2   3  -5    3.86    0.60
   2  -3  -5    3.31    0.42
  -2  -3   5    4.30    0.40
   2  -3  -5    4.18    0.44
   2  -3  -5    4.57    0.42
  -2   3   4    0.62    0.20
   2   3  -4    0.67    0.17
   2   3  -4    0.57    0.26
   2   3  -4    0.91    0.39
   2  -3  -4    0.42    0.15
   2  -3  -4   -0.10    0.24
   2  -3  -4    0.58    0.21
  -2  -3   4    0.28    0.16
   2   3  -3    5.88    0.39
  -2   3   3    5.62    0.49
   2   3  -3    6.48    0.67
   2   3  -3    5.73    0.56
   2  -3  -3    5.61    0.40
   2  -3  -3    6.55    0.47
  -2  -3   3    5.70    0.40
   2   3  -2    6.39    0.52
   2   3  -2    6.88    0.63
  -2   3   2    6.02    0.51
   2   3  -2    6.61    0.37
  -2  -3   2    6.51    0.37
   2  -3  -2    6.00    0.45
   2   3  -1   23.84    1.30
  -2   3   1   21.15    1.31
   2   3  -1   23.16    1.41
   2  -3  -1   20.87    1.17
  -2   3   0    0.82    0.19
  -2   3   0    0.83    0.21
   2   3   0    0.76    0.16
   2   3   0    0.58    0.22
   2  -3   0    0.74    0.16
   2   3   1    5.43    0.42
  -2   3  -1    4.94    0.51
  -2   3  -1    4.91    0.45
   2  -3   1    5.28    0.33
  -2  -3  -1    4.84    0.33
   2   3   2  137.35    6.67
   2   3   2  138.28    7.22
  -2   3  -2  149.42    7.72
  -2   3  -2  129.14    7.25
   2  -3   2  129.39    6.63
  -2  -3  -2  139.20    6.68
  -2   3  -3   46.42    2.64
   2   3   3   46.11    2.38
  -2   3  -3   47.83    2.81
   2   3   3   46.27    2.59
  -2  -3  -3   47.51    2.39
   2  -3   3   46.38    2.35
   2   3   4    0.62    0.25
  -2   3  -4    0.94    0.38
  -2  -3  -4    1.47    0.23
   2  -3   4    0.66    0.24
  -2   3  -5    4.60    0.55
  -2   3  -5    4.90    0.66
   2   3   5    4.77    0.48
   2   3   5    5.39    0.51
   2  -3   5    4.73    0.44
  -2  -3  -5    4.75    0.46
   2  -3   5    4.88    0.45
  -2  -3  -5    4.82    0.46
   2   3   6    7.76    0.68
  -2   3  -6    7.32    0.85
  -2   3  -6    6.78    0.73
  -2  -3  -6    7.67    0.64
   2  -3   6    9.33    0.66
  -2  -3  -6    6.75    0.64
  -2   3  -7    0.03    0.42
  -2   3  -7    0.14    0.33
   2   3   7    0.02    0.26
  -2  -3  -7   -0.06    0.21
  -2  -3  -7   -0.20    0.26
   2  -3   7    0.55    0.25
  -2   3  -8    0.10    0.24
   2   3   8   -0.30    0.27
  -2   3  -8    0.20    0.37
  -2   3  -8    0.52    0.50
  -2  -3  -8   -0.26    0.32
   2  -3   8   -0.07    0.22
  -2  -3  -8    0.09    0.25
   2   3   9    0.30    0.34
  -2   3  -9   -0.03    0.23
  -2   3  -9   -0.51    0.38
  -2   3  -9   -0.54    0.45
   2  -3   9    0.18    0.27
  -2  -3  -9    0.11    0.29
  -2   3 -10   -0.15    0.55
  -2   3 -10    0.04    0.30
  -2   3 -10    0.15    0.48
   2   3  10    0.16    0.36
  -2  -3 -10    0.19    0.34
   2  -3  10    0.43    0.32
  -2   3 -11   -0.91    0.59
   2   3  11    0.54    0.42
  -2   3 -11    0.36    0.37
  -2  -3 -11    0.35    0.38
   2  -3  11    0.20    0.34
   2   4 -10    1.01    0.57
   2   4 -10    1.04    0.75
   2  -4 -10    0.04    0.33
   2   4  -9    0.52    0.63
   2   4  -9    1.07    0.52
   2  -4  -9    1.67    0.42
   2   4  -8    3.95    0.64
   2   4  -8    5.09    0.81
   2  -4  -8    3.50    0.54
  -2   4   7   -0.15    0.25
   2   4  -7    0.45    0.48
   2   4  -7    0.01    0.34
   2  -4  -7   -0.08    0.21
   2   4  -6    0.35    0.36
  -2   4   6    1.04    0.33
   2   4  -6    1.15    0.51
   2   4  -6    0.96    0.29
  -2  -4   6    0.55    0.25
   2  -4  -6    1.00    0.32
   2  -4  -6    0.95    0.35
   2   4  -5    2.45    0.31
  -2   4   5    2.07    0.37
   2   4  -5    2.78    0.60
   2   4  -5    1.83    0.43
  -2  -4   5    1.69    0.28
   2  -4  -5    2.76    0.38
   2  -4  -5    2.20    0.42
   2   4  -4    0.28    0.16
  -2   4   4    0.27    0.19
   2   4  -4    0.03    0.40
   2   4  -4    0.74    0.31
  -2  -4   4    0.08    0.16
   2  -4  -4    0.28    0.14
   2  -4  -4    0.20    0.19
  -2   4   3    8.68    0.71
   2   4  -3    8.95    0.73
   2   4  -3    8.94    0.53
   2   4  -3    9.34    0.87
  -2  -4   3    9.31    0.53
   2  -4  -3    9.09    0.63
   2   4  -2    4.44    0.56
   2   4  -2    5.17    0.49
  -2   4   2    4.26    0.44
   2  -4  -2    4.78    0.40
  -2   4   1   19.12    1.37
   2   4  -1   25.28    1.40
   2   4  -1   23.67    1.50
   2  -4  -1   23.29    1.24
  -2   4   0    5.46    0.59
   2   4   0    8.66    0.69
   2   4   0    8.38    0.59
  -2   4   0    7.88    0.62
   2  -4   0    7.58    0.49
   2   4   1    5.59    0.49
  -2   4  -1    6.40    0.59
  -2   4  -1    6.25    0.56
   2  -4   1    5.93    0.38
  -2  -4  -1    6.24    0.39
  -2   4  -2    1.83    0.39
   2   4   2    1.90    0.28
  -2   4  -2    1.58    0.31
   2  -4   2    1.74    0.19
  -2  -4  -2    2.38    0.24
  -2   4  -3    0.22    0.35
  -2   4  -3    0.16    0.22
   2   4   3   -0.07    0.13
   2  -4   3   -0.18    0.11
  -2  -4  -3    0.10    0.13
   2   4   4    7.98    0.64
   2   4   4    7.49    0.61
  -2   4  -4    6.41    0.66
  -2   4  -4    7.49    0.79
   2  -4   4    7.84    0.69
  -2  -4  -4    7.41    0.57
   2  -4   4    7.86    0.53
   2   4   5    2.04    0.36
  -2   4  -5    2.77    0.59
   2   4   5    2.61    0.41
  -2   4  -5    2.23    0.46
   2  -4   5    2.37    0.32
  -2  -4  -5    2.88    0.34
  -2  -4  -5    2.50    0.36
   2  -4   5    2.09    0.38
  -2   4  -6    8.31    0.84
  -2   4  -6    8.86    0.98
   2   4   6    9.04    0.76
   2  -4   6    9.06    0.69
  -2  -4  -6   10.09    0.76
  -2  -4  -6   10.70    0.77
  -2   4  -7   -0.83    0.39
  -2   4  -7   -0.42    0.34
   2   4   7   -0.18    0.27
   2  -4   7   -0.04    0.19
  -2  -4  -7    0.15    0.23
  -2   4  -8    3.87    0.78
  -2   4  -8    2.71    0.60
  -2   4  -8    3.06    0.46
   2   4   8    2.44    0.48
  -2  -4  -8    2.52    0.48
   2  -4   8    3.43    0.45
  -2   4  -9    0.16    0.44
  -2   4  -9    0.07    0.56
  -2  -4  -9    0.11    0.30
  -2   4 -10   -0.26    0.62
  -2   4 -10   -0.29    0.49
  -2  -4 -10    0.00    0.33
   2   5 -10   -0.39    0.71
   2  -5 -10    0.40    0.41
   2   5  -9   -0.32    0.61
   2   5  -9   -0.20    0.51
   2  -5  -9    0.49    0.37
   2   5  -8    1.55    0.53
   2   5  -8    1.61    0.69
   2  -5  -8    0.97    0.41
   2   5  -7    1.64    0.64
   2   5  -7   -0.42    0.35
  -2   5   7    0.76    0.36
   2  -5  -7    0.44    0.28
   2   5  -6    0.34    0.36
   2   5  -6    0.21    0.47
  -2   5   6    0.16    0.25
   2  -5  -6   -0.09    0.21
   2   5  -5    5.89    0.80
  -2   5   5    4.78    0.58
   2   5  -5    5.26    0.63
   2  -5  -5    6.72    0.68
   2  -5  -5    6.98    0.58
   2   5  -4    0.51    0.48
  -2   5   4    1.25    0.32
   2   5  -4    1.47    0.38
   2  -5  -4    1.34    0.30
   2   5  -3    0.60    0.27
   2   5  -3    0.37    0.43
  -2   5   3    0.21    0.21
   2  -5  -3    0.01    0.20
   2   5  -2   11.28    1.00
  -2   5   2    9.82    0.82
   2   5  -2   11.07    0.83
   2  -5  -2   10.64    0.72
   2   5  -1    5.81    0.62
   2   5  -1    5.67    0.54
  -2   5   1    4.76    0.52
   2  -5  -1    5.29    0.46
   2   5   0    3.24    0.39
  -2   5   0    2.82    0.41
  -2   5   0    3.55    0.43
   2  -5   0    3.80    0.33
   2   5   1    8.11    0.70
  -2   5  -1    9.19    0.77
  -2   5  -1   10.42    0.86
  -2   5  -2    6.24    0.70
  -2   5  -2    5.92    0.61
   2   5   2    7.23    0.59
  -2  -5  -2    6.61    0.49
  -2   5  -3    0.10    0.24
  -2   5  -3   -0.21    0.40
   2   5   3    0.11    0.17
  -2  -5  -3   -0.34    0.14
   2   5   4    0.11    0.20
  -2   5  -4   -0.06    0.43
  -2   5  -4    0.30    0.29
  -2  -5  -4    0.08    0.19
   2  -5   4    0.18    0.34
   2   5   5    0.60    0.26
  -2   5  -5    0.49    0.34
  -2   5  -5    0.14    0.47
  -2  -5  -5    0.01    0.21
  -2   5  -6   -0.10    0.46
   2   5   6   -0.09    0.22
  -2   5  -6   -0.50    0.28
  -2  -5  -6    0.00    0.22
  -2   5  -7    1.07    0.59
   2   5   7    0.57    0.35
  -2   5  -7    0.90    0.45
  -2  -5  -7    0.37    0.29
  -2   5  -8   -0.21    0.41
  -2   5  -8   -0.06    0.59
  -2  -5  -8   -0.11    0.28
  -2   5  -9   -0.51    0.46
  -2   5  -9   -1.00    0.59
  -2  -5  -9    0.19    0.34
  -2   5 -10    0.09    0.72
  -2  -5 -10   -0.36    0.34
   2   6  -9   -0.69    0.50
   2   6  -9    0.22    0.66
   2  -6  -9    0.31    0.42
  -2   6   8    2.33    0.62
   2   6  -8    2.93    0.64
   2   6  -8    1.23    0.74
   2  -6  -8    2.69    0.53
  -2   6   7    1.18    0.42
   2   6  -7    0.33    0.41
   2   6  -7    0.34    0.57
   2  -6  -7    0.82    0.38
   2   6  -6    3.41    0.72
  -2   6   6    2.37    0.50
   2   6  -6    2.57    0.53
   2  -6  -6    4.67    0.55
  -2   6   5    0.95    0.35
   2   6  -5    1.31    0.58
   2   6  -5    0.89    0.39
   2  -6  -5    0.84    0.33
   2   6  -4   -0.18    0.28
  -2   6   4    0.13    0.25
   2   6  -4    0.21    0.45
  -2   6   3    3.06    0.46
   2   6  -3    2.91    0.61
   2   6  -3    2.51    0.44
  -2   6   2   10.28    0.87
   2   6  -2   11.03    1.03
   2   6  -2   10.69    0.88
   2   6  -1   16.59    1.26
   2   6  -1   15.69    1.11
  -2   6   1   15.51    1.16
   2   6   0    0.08    0.20
  -2   6   0   -0.02    0.23
  -2   6   0    0.17    0.36
   2   6   1    0.86    0.28
  -2   6  -1    1.14    0.35
  -2   6  -1    0.71    0.41
   2   6   2    2.24    0.39
  -2   6  -2    2.25    0.44
  -2   6  -2    1.96    0.51
  -2   6  -3    1.57    0.39
   2   6   3    1.05    0.31
  -2   6  -3    0.50    0.42
   2  -6   3    1.41    0.43
  -2   6  -4    0.12    0.45
   2   6   4   -0.01    0.21
  -2   6  -4   -0.11    0.27
   2  -6   4    0.08    0.35
  -2   6  -5    0.49    0.35
  -2   6  -5   -0.09    0.50
   2   6   5    0.68    0.30
   2   6   6    3.16    0.51
  -2   6  -6    2.81    0.56
  -2   6  -6    2.56    0.70
  -2   6  -7    0.32    0.46
  -2   6  -7    1.67    0.69
   2   6   7    0.88    0.40
  -2  -6  -7    1.34    0.41
  -2   6  -8   -1.15    0.56
  -2   6  -8   -0.66    0.41
  -2  -6  -8   -0.36    0.30
  -2   6  -9   -0.95    0.67
  -2  -6  -9   -0.27    0.36
   2   7  -7   -0.55    0.40
  -2   7   7    0.39    0.38
   2   7  -7   -0.58    0.62
   2   7  -6    0.50    0.58
  -2   7   6    0.15    0.35
   2   7  -6   -0.27    0.39
  -2   7   5    1.17    0.43
   2   7  -5    1.08    0.44
   2   7  -5    0.75    0.61
   2   7  -4    0.98    0.39
   2   7  -4    0.71    0.57
  -2   7   4    0.16    0.28
   2   7  -3    4.79    0.61
   2   7  -3    4.66    0.75
  -2   7   3    5.57    0.65
   2   7  -2    3.70    0.53
  -2   7   2    3.41    0.54
   2   7  -2    3.00    0.63
  -2   7   1    0.14    0.31
   2   7  -1   -0.40    0.22
  -2   7   0    0.43    0.34
   2   7   0    1.06    0.35
  -2   7  -1    0.35    0.31
  -2   7  -1   -0.14    0.37
   2   7   1   -0.25    0.25
   2   7   2    0.39    0.29
  -2   7  -2   -0.24    0.39
  -2   7  -2   -0.29    0.30
  -2   7  -3    1.33    0.53
   2   7   3    0.57    0.30
  -2   7  -3    0.58    0.38
  -2   7  -4    0.54    0.58
  -2   7  -4    1.13    0.44
   2   7   4    1.94    0.43
   2   7   5   -0.17    0.27
  -2   7  -5    0.15    0.52
  -2   7  -5    0.62    0.39
  -2   7  -6    0.23    0.41
   2   7   6    1.47    0.45
  -2   7  -6    1.05    0.65
  -2   7  -7    0.28    0.47
  -2   7  -7   -0.09    0.65
   2   7   7   -0.03    0.37
   2   8  -6   -0.32    0.43
   2   8  -5    1.02    0.51
  -2   8   5    1.56    0.48
   2   8  -5    0.87    0.68
  -2   8   4    1.24    0.48
   2   8  -4    1.33    0.64
   2   8  -4    2.05    0.54
   2   8  -3    1.54    0.49
   2   8  -3    2.63    0.66
  -2   8   3    1.56    0.47
  -2   8   2    0.29    0.36
   2   8  -2    0.41    0.35
   2   8  -2    1.19    0.53
   2   8  -1    0.94    0.38
  -2   8   1    0.89    0.43
   2   8   0    0.01    0.29
  -2   8   0    0.13    0.34
  -2   8  -1   -0.03    0.32
   2   8   1    0.14    0.34
   2   8   2    0.32    0.33
  -2   8  -2   -0.01    0.34
  -2   8  -3    0.77    0.44
   2   8   3    1.32    0.42
  -2   8  -4    0.29    0.38
  -2   8  -4    0.48    0.58
   2   8   4    0.13    0.33
   2   8   5   -0.35    0.33
  -2   8  -5    0.16    0.43
  -2   8  -5    0.38    0.65
   2   8   6    0.64    0.44
   2   9  -2   -0.04    0.40
  -2   9   2    0.03    0.41
   2   9  -1   -0.38    0.36
  -2   9   1   -0.09    0.41
  -2   9   0    0.05    0.40
   2   9   0   -0.22    0.38
   2   9   1    0.04    0.38
  -2   9  -1    0.06    0.43
  -2   9  -2    0.01    0.40
   2   9   2    0.28    0.39
   3   0 -11   -0.70    0.42
   3   0 -11   -0.76    0.55
   3   0 -11    0.02    0.32
   3   0 -10    4.58    0.71
   3   0 -10    3.04    0.67
   3   0 -10    4.39    0.65
  -3   0  10    3.28    0.58
   3   0  -9   -0.17    0.34
   3   0  -9    0.26    0.28
  -3   0   9    0.15    0.30
   3   0  -9   -0.30    0.41
   3   0  -8   13.53    1.02
   3   0  -8   13.39    1.15
  -3   0   8   13.47    1.00
  -3   0   7   -0.01    0.26
   3   0  -7   -0.09    0.18
   3   0  -7    0.28    0.33
   3   0  -6    5.69    0.56
   3   0  -6    6.98    0.69
  -3   0   6    7.00    0.61
   3   0  -5   -0.09    0.12
   3   0  -5    0.07    0.07
  -3   0   5   -0.08    0.17
   3   0  -5   -0.10    0.22
   3   0  -4   18.78    1.26
   3   0  -4   20.55    1.07
   3   0  -4   20.79    1.14
  -3   0   4   18.79    1.07
  -3   0   4   20.20    1.13
   3   0  -3    0.15    0.17
  -3   0   3   -0.06    0.10
   3   0  -3    0.10    0.08
  -3   0   3    0.27    0.14
   3   0  -3   -0.01    0.10
   3   0  -2   56.83    2.72
   3   0  -2   50.22    2.61
  -3   0   2   56.53    2.73
   3   0  -2   45.73    2.96
  -3   0   1   -0.05    0.04
   3   0  -1   -0.03    0.05
   3   0  -1    0.04    0.05
  -3   0   1    0.02    0.05
   3   0  -1    0.01    0.03
   3   0  -1   -0.09    0.07
   3   0   0    6.11    0.33
   3   0   0    5.86    0.33
  -3   0   0    5.67    0.33
  -3   0   0    5.61    0.34
  -3   0  -1    0.04    0.06
  -3   0  -1    0.01    0.05
  -3   0  -1    0.00    0.04
   3   0   1    0.08    0.06
   3   0   1   -0.03    0.05
  -3   0  -2   26.44    1.49
  -3   0  -2   24.40    1.40
  -3   0  -2   24.52    1.33
   3   0   2   25.72    1.31
  -3   0  -3    0.16    0.14
  -3   0  -3    0.10    0.13
   3   0   3    0.07    0.12
  -3   0  -3   -0.05    0.05
   3   0   4   48.89    2.45
  -3   0  -4   47.69    2.80
  -3   0  -4   48.52    2.63
  -3   0  -4   46.25    2.47
  -3   0  -5    0.06    0.19
  -3   0  -5    0.09    0.20
   3   0   5    0.22    0.18
   3   0   6   11.47    0.78
  -3   0  -6    9.19    0.81
  -3   0  -6    9.69    0.85
  -3   0  -7   -0.32    0.26
   3   0   7   -0.18    0.24
  -3   0  -7    0.33    0.33
  -3   0  -8   14.56    1.16
  -3   0  -8   15.70    1.09
   3   0   8   14.43    1.04
  -3   0  -8   13.93    1.19
  -3   0  -9    0.13    0.34
   3   0   9   -0.41    0.23
  -3   0  -9   -0.05    0.20
  -3   0  -9   -0.77    0.33
   3   0  10    2.17    0.47
  -3   0 -10    2.26    0.49
  -3   0 -10    2.21    0.61
  -3   0 -10    3.56    0.61
   3   0  11    0.00    0.35
  -3   0 -11    0.14    0.31
  -3   0 -11    0.29    0.46
  -3   0 -11   -0.10    0.47
   3   1 -11    0.14    0.35
   3   1 -11    0.16    0.49
   3   1 -11   -0.05    0.59
   3  -1 -11    0.38    0.37
   3  -1 -11    0.82    0.54
   3   1 -10    6.89    0.91
   3   1 -10    5.12    0.72
   3   1 -10    6.72    0.85
  -3  -1  10    5.68    0.70
   3  -1 -10    6.43    0.85
   3  -1 -10    5.47    0.73
   3   1  -9    2.55    0.55
   3   1  -9    3.22    0.65
   3   1  -9    3.09    0.53
  -3   1   9    2.09    0.47
   3  -1  -9    3.24    0.54
   3  -1  -9    2.58    0.57
  -3  -1   9    2.69    0.48
   3   1  -8    0.00    0.39
   3   1  -8    0.28    0.26
  -3   1   8    0.34    0.33
   3   1  -8    0.29    0.35
   3  -1  -8    0.35    0.27
  -3  -1   8    0.17    0.27
   3  -1  -8    0.29    0.35
   3   1  -7    0.75    0.27
   3   1  -7    0.68    0.35
  -3   1   7    0.59    0.30
   3   1  -7    1.05    0.44
  -3  -1   7    0.70    0.31
   3  -1  -7    0.65    0.26
   3  -1  -7    0.25    0.34
   3   1  -6    0.49    0.27
  -3   1   6    0.02    0.24
   3   1  -6    0.30    0.20
   3   1  -6    0.84    0.36
   3  -1  -6    0.17    0.27
   3  -1  -6    0.23    0.19
  -3  -1   6    0.31    0.24
   3  -1  -6   -0.52    0.16
   3   1  -5    0.97    0.23
   3   1  -5    0.81    0.33
   3   1  -5    0.97    0.25
  -3   1   5    0.72    0.25
  -3  -1   5    1.13    0.24
   3  -1  -5    0.86    0.23
   3  -1  -5    0.65    0.18
   3  -1  -5    0.56    0.26
  -3   1   4   17.35    1.00
   3   1  -4   17.35    0.99
   3   1  -4   16.78    1.05
   3   1  -4   15.23    1.13
  -3  -1   4   16.43    0.91
   3  -1  -4   16.17    1.06
   3  -1  -4   17.29    0.97
  -3  -1   4   17.50    0.98
   3  -1  -4   17.37    1.00
   3   1  -3   10.13    0.67
   3   1  -3   10.39    0.62
  -3   1   3    9.39    0.65
   3   1  -3    9.35    0.74
   3  -1  -3   10.60    0.64
   3  -1  -3   10.38    0.66
   3  -1  -3   10.25    0.63
  -3  -1   3   10.27    0.62
   3   1  -2    5.20    0.44
  -3   1   2    4.66    0.41
  -3   1   2    4.83    0.40
   3   1  -2    5.71    0.53
   3  -1  -2    6.26    0.41
   3  -1  -2    5.44    0.41
   3  -1  -2    6.47    0.39
  -3   1   1   29.06    1.63
   3   1  -1   27.12    1.74
  -3   1   1   29.47    1.60
   3   1  -1   29.04    1.48
   3  -1  -1   30.81    1.61
   3  -1  -1   29.29    1.51
  -3  -1   1   34.67    1.61
   3   1   0   43.60    2.28
   3   1   0   44.00    2.11
  -3   1   0   39.81    2.31
  -3   1   0   41.82    2.27
  -3   1   0   43.36    2.43
   3  -1   0   42.83    2.15
   3  -1   0   44.21    2.28
  -3  -1   0   47.34    2.29
  -3   1  -1  275.62   13.97
   3   1   1  276.20   14.19
   3   1   1  245.13   13.16
  -3   1  -1  276.49   15.10
  -3   1  -1  258.18   14.21
   3  -1   1  252.46   13.17
  -3  -1  -1  315.37   14.20
   3  -1   1  291.12   13.98
  -3   1  -2  216.49   11.21
  -3   1  -2  197.65   10.32
   3   1   2  199.37    9.76
  -3   1  -2  193.53   10.53
   3  -1   2  192.51    9.76
   3  -1   2  213.11   10.34
   3   1   3   -0.10    0.13
  -3   1  -3    0.18    0.16
  -3   1  -3    0.18    0.19
   3  -1   3    0.27    0.09
   3  -1   3   -0.03    0.13
  -3  -1  -3    0.11    0.12
  -3   1  -4   -0.04    0.18
  -3   1  -4    0.08    0.19
   3   1   4   -0.05    0.15
  -3  -1  -4   -0.21    0.15
   3  -1   4    0.21    0.15
  -3   1  -5    9.92    0.77
   3   1   5    9.73    0.70
  -3   1  -5   10.52    0.82
   3  -1   5    9.72    0.68
  -3  -1  -5    9.02    0.74
   3   1   6    1.18    0.31
  -3   1  -6    1.53    0.42
  -3   1  -6    1.62    0.36
  -3  -1  -6    1.03    0.31
   3  -1   6    0.78    0.28
  -3   1  -7    2.43    0.46
   3   1   7    2.07    0.39
  -3   1  -7    2.21    0.50
   3  -1   7    1.90    0.37
  -3  -1  -7    1.69    0.41
  -3  -1  -7    1.43    0.33
   3   1   8    2.95    0.46
  -3   1  -8    2.54    0.57
  -3   1  -8    3.77    0.55
   3  -1   8    3.06    0.46
  -3  -1  -8    3.14    0.49
  -3  -1  -8    3.19    0.53
  -3  -1  -8    2.75    0.52
  -3   1  -9    0.71    0.31
  -3   1  -9    0.33    0.42
  -3   1  -9    0.61    0.40
   3   1   9    0.44    0.31
  -3  -1  -9    0.05    0.36
   3  -1   9    0.38    0.31
  -3  -1  -9    0.04    0.24
  -3  -1  -9    0.28    0.38
  -3   1 -10    0.39    0.50
   3   1  10    1.52    0.45
  -3   1 -10    0.84    0.48
  -3   1 -10    1.05    0.39
  -3  -1 -10    1.05    0.45
  -3  -1 -10    1.54    0.53
  -3  -1 -10    0.99    0.38
   3  -1  10    1.14    0.38
  -3   1 -11    0.42    0.60
  -3   1 -11    0.31    0.33
  -3   1 -11    0.68    0.54
   3   1  11   -0.04    0.37
  -3  -1 -11    0.38    0.47
  -3  -1 -11    0.43    0.33
   3  -1  11    0.66    0.40
  -3  -1 -11   -0.23    0.48
   3   2 -11    0.19    0.35
   3   2 -11   -0.86    0.55
   3   2 -11    0.17    0.52
   3  -2 -11    0.12    0.34
   3   2 -10    1.64    0.45
   3   2 -10    2.18    0.60
   3   2 -10    1.75    0.66
   3  -2 -10    1.58    0.47
  -3  -2  10    1.67    0.45
   3   2  -9    0.37    0.30
   3   2  -9   -0.17    0.46
   3   2  -9    0.81    0.42
  -3  -2   9    0.36    0.33
   3  -2  -9    0.47    0.33
   3   2  -8    1.19    0.52
   3   2  -8    0.72    0.34
   3   2  -8    0.79    0.39
   3  -2  -8    1.12    0.38
   3  -2  -8    0.07    0.28
  -3  -2   8    1.07    0.35
   3   2  -7    9.68    0.97
   3   2  -7    7.48    0.68
   3   2  -7    7.34    0.75
   3  -2  -7    8.08    0.76
   3  -2  -7    7.70    0.70
  -3  -2   7    7.90    0.70
   3   2  -6    0.02    0.29
   3   2  -6    0.35    0.22
   3   2  -6    1.07    0.43
  -3  -2   6    0.63    0.26
   3  -2  -6    0.42    0.23
   3  -2  -6    0.30    0.22
   3  -2  -6    0.98    0.30
  -3   2   5    0.88    0.24
   3   2  -5    1.20    0.24
   3   2  -5    0.38    0.25
   3   2  -5    0.79    0.36
   3  -2  -5    0.67    0.21
  -3  -2   5    1.10    0.24
   3  -2  -5    1.28    0.24
   3  -2  -5    1.08    0.24
   3   2  -4    0.43    0.21
  -3   2   4    0.51    0.19
   3   2  -4    0.48    0.16
   3   2  -4    0.59    0.32
   3  -2  -4    0.59    0.19
  -3  -2   4    0.44    0.18
   3  -2  -4    0.58    0.18
   3  -2  -4    0.23    0.18
   3   2  -3    0.99    0.21
   3   2  -3    0.80    0.29
   3   2  -3    0.58    0.15
  -3   2   3    1.04    0.20
   3  -2  -3    0.89    0.20
  -3  -2   3    0.49    0.16
   3  -2  -3    0.70    0.14
   3  -2  -3    0.39    0.16
   3   2  -2    2.09    0.24
   3   2  -2    1.69    0.31
   3   2  -2    1.59    0.17
  -3   2   2    1.52    0.22
   3  -2  -2    2.02    0.25
   3  -2  -2    1.98    0.22
   3   2  -1    7.90    0.60
  -3   2   1    6.48    0.51
   3   2  -1    8.66    0.51
   3  -2  -1    7.11    0.46
   3  -2  -1    7.16    0.52
  -3   2   0    3.38    0.34
  -3   2   0    3.41    0.35
   3   2   0    4.11    0.40
   3   2   0    4.27    0.30
   3  -2   0    3.95    0.31
   3  -2   0    3.95    0.37
  -3   2  -1   33.04    1.96
   3   2   1   32.28    1.66
  -3   2  -1   30.91    1.86
   3   2   1   37.46    1.83
   3  -2   1   35.04    1.82
   3  -2   1   32.45    1.68
  -3   2  -2   66.27    3.69
  -3   2  -2   63.11    3.48
   3   2   2   61.61    3.43
   3   2   2   64.13    3.18
   3  -2   2   61.87    3.17
   3  -2   2   70.01    3.39
  -3   2  -3   13.01    0.94
   3   2   3   14.73    0.90
   3   2   3   17.60    0.88
  -3   2  -3   14.60    1.03
   3  -2   3   14.25    0.86
   3  -2   3   14.80    0.84
   3   2   4  155.96    7.62
  -3   2  -4  151.04    8.76
  -3   2  -4  152.39    8.24
   3  -2   4  158.98    7.61
  -3  -2  -4  158.45    8.69
   3  -2   4  156.68    7.99
  -3   2  -5    0.32    0.25
  -3   2  -5    0.14    0.28
   3   2   5    0.13    0.20
   3  -2   5    0.04    0.11
  -3  -2  -5    0.03    0.18
   3  -2   5    0.32    0.18
   3   2   6    2.62    0.38
  -3   2  -6    2.33    0.43
  -3   2  -6    2.48    0.49
  -3  -2  -6    2.28    0.37
  -3  -2  -6    1.94    0.33
   3  -2   6    2.07    0.35
  -3   2  -7    2.75    0.56
   3   2   7    2.57    0.42
  -3   2  -7    2.59    0.48
   3  -2   7    2.61    0.40
  -3  -2  -7    1.60    0.41
  -3  -2  -7    2.59    0.41
  -3   2  -8    1.29    0.41
   3   2   8    0.94    0.33
  -3   2  -8    0.81    0.47
  -3  -2  -8    1.24    0.34
  -3  -2  -8    0.91    0.39
   3  -2   8    1.10    0.33
  -3   2  -9    2.56    0.47
  -3   2  -9    2.51    0.65
   3   2   9    3.65    0.54
  -3   2  -9    2.97    0.57
   3  -2   9    3.10    0.48
  -3  -2  -9    2.99    0.56
  -3  -2  -9    3.08    0.53
  -3   2 -10   -0.24    0.52
  -3   2 -10    1.32    0.51
  -3   2 -10    1.13    0.38
   3   2  10    0.77    0.41
   3  -2  10    0.43    0.32
  -3  -2 -10    0.00    0.41
  -3  -2 -10    1.44    0.44
  -3   2 -11    0.28    0.49
   3   2  11   -0.35    0.34
  -3   2 -11   -0.25    0.30
  -3   2 -11   -0.37    0.56
  -3  -2 -11    0.64    0.48
  -3  -2 -11    0.14    0.31
   3  -2  11   -0.44    0.28
   3   3 -11    0.04    0.68
   3   3 -11   -0.21    0.34
   3   3 -11   -0.37    0.58
   3  -3 -11   -0.09    0.34
   3   3 -10    0.04    0.27
   3   3 -10   -0.31    0.55
   3   3 -10   -0.06    0.46
  -3  -3  10   -0.04    0.30
   3  -3 -10    0.07    0.32
   3   3  -9    1.04    0.38
   3   3  -9    0.65    0.47
   3   3  -9    0.88    0.57
   3  -3  -9    0.50    0.34
  -3  -3   9    0.67    0.34
   3   3  -8    1.64    0.59
   3   3  -8    1.58    0.49
   3   3  -8    2.63    0.44
  -3  -3   8    2.35    0.40
   3  -3  -8    2.39    0.46
   3   3  -7    1.65    0.55
   3   3  -7    2.69    0.50
   3   3  -7    2.16    0.38
  -3  -3   7    2.56    0.37
   3  -3  -7    1.97    0.39
   3   3  -6    5.87    0.64
   3   3  -6    7.18    0.81
  -3   3   6    6.08    0.62
   3   3  -6    5.56    0.54
   3  -3  -6    5.99    0.57
  -3  -3   6    4.89    0.51
   3  -3  -6    6.19    0.58
   3  -3  -6    5.64    0.57
   3   3  -5    1.10    0.43
   3   3  -5    0.57    0.21
  -3   3   5    0.69    0.24
   3   3  -5    0.95    0.33
   3  -3  -5    0.59    0.26
   3  -3  -5    0.41    0.21
   3  -3  -5    0.50    0.21
  -3  -3   5    0.83    0.23
   3   3  -4   30.28    1.97
  -3   3   4   29.05    1.80
   3   3  -4   27.64    1.78
   3   3  -4   30.48    1.61
   3  -3  -4   30.13    1.67
   3  -3  -4   31.47    1.76
   3  -3  -4   31.42    1.76
  -3  -3   4   31.62    1.60
   3   3  -3    1.29    0.36
  -3   3   3    1.26    0.23
   3   3  -3    1.22    0.17
   3   3  -3    1.37    0.27
   3  -3  -3    1.44    0.27
   3  -3  -3    1.58    0.24
  -3  -3   3    1.19    0.18
   3  -3  -3    1.19    0.14
   3   3  -2    6.66    0.54
  -3   3   2    6.60    0.54
   3   3  -2    7.28    0.66
   3   3  -2    6.83    0.38
   3  -3  -2    6.22    0.47
  -3   3   1   55.89    3.22
   3   3  -1   58.31    3.09
   3   3  -1   62.43    3.33
  -3   3   1   53.34    3.12
   3  -3  -1   56.32    2.86
  -3   3   0   10.35    0.75
   3   3   0   13.40    0.83
   3   3   0   12.74    0.73
  -3   3   0    9.15    0.74
   3  -3   0   11.54    0.66
   3   3   1    4.48    0.34
   3   3   1    6.88    0.44
  -3   3  -1    5.41    0.47
  -3   3  -1    4.63    0.49
   3  -3   1    5.31    0.36
  -3  -3  -1    4.38    0.33
  -3   3  -2   26.98    1.63
   3   3   2   25.36    1.34
   3   3   2   24.18    1.47
  -3   3  -2   26.73    1.54
   3  -3   2   24.30    1.32
   3  -3   2   27.92    1.50
  -3  -3  -2   25.32    1.35
   3   3   3    3.21    0.33
  -3   3  -3    4.46    0.50
   3   3   3    2.90    0.33
  -3   3  -3    3.22    0.40
   3  -3   3    3.54    0.37
   3  -3   3    4.39    0.33
  -3  -3  -3    3.42    0.32
  -3   3  -4   12.19    1.01
   3   3   4   13.49    0.87
  -3   3  -4   12.33    0.95
   3   3   4   12.40    0.81
   3  -3   4   12.88    0.83
  -3  -3  -4   13.65    0.82
   3  -3   4   12.73    0.77
  -3  -3  -4   12.15    0.86
  -3   3  -5    0.49    0.39
   3   3   5    0.03    0.17
  -3   3  -5   -0.10    0.26
   3   3   5    0.01    0.21
  -3  -3  -5    0.19    0.16
   3  -3   5   -0.07    0.17
   3  -3   5    0.23    0.19
  -3  -3  -5    0.09    0.17
  -3   3  -6   -0.09    0.41
  -3   3  -6   -0.44    0.30
   3   3   6    0.15    0.27
  -3  -3  -6    0.13    0.20
  -3  -3  -6    0.34    0.22
   3  -3   6    0.16    0.22
  -3   3  -7    1.23    0.50
  -3   3  -7    0.46    0.39
   3   3   7    0.98    0.33
  -3  -3  -7    0.79    0.30
   3  -3   7    0.74    0.28
  -3  -3  -7    1.25    0.34
  -3   3  -8   -0.40    0.44
   3   3   8   -0.01    0.27
  -3   3  -8   -0.06    0.36
   3  -3   8    0.37    0.26
  -3  -3  -8    0.30    0.26
  -3  -3  -8    0.15    0.33
  -3   3  -9    1.36    0.62
  -3   3  -9   -0.35    0.39
   3   3   9   -0.13    0.29
  -3   3  -9    0.26    0.26
  -3  -3  -9    0.30    0.31
   3  -3   9    0.31    0.27
   3   3  10   -0.21    0.32
  -3   3 -10    0.40    0.46
  -3   3 -10    0.31    0.57
  -3   3 -10    0.00    0.26
  -3  -3 -10    0.06    0.30
   3  -3  10   -0.27    0.26
  -3   3 -11   -0.66    0.62
  -3   3 -11   -0.02    0.30
   3   3  11   -0.20    0.36
   3  -3  11    0.19    0.35
  -3  -3 -11   -0.11    0.32
   3   4 -10    1.23    0.61
   3   4 -10    0.95    0.72
   3  -4 -10    0.48    0.41
   3   4  -9    1.07    0.63
   3   4  -9    1.25    0.55
   3  -4  -9    1.17    0.41
   3   4  -8   -0.22    0.37
   3   4  -8    0.49    0.54
   3  -4  -8    0.79    0.34
   3   4  -7    4.35    0.76
   3   4  -7    4.38    0.61
  -3   4   7    4.11    0.59
   3  -4  -7    5.77    0.60
   3   4  -6    1.46    0.54
   3   4  -6    1.43    0.42
  -3   4   6    1.12    0.34
   3  -4  -6    1.17    0.36
  -3  -4   6    0.86    0.26
   3  -4  -6    1.35    0.33
   3   4  -5    0.33    0.48
   3   4  -5    0.89    0.37
  -3   4   5    0.85    0.28
   3   4  -5    0.87    0.23
   3  -4  -5    1.03    0.28
   3  -4  -5    1.08    0.34
  -3  -4   5    0.94    0.23
   3   4  -4    6.56    0.73
   3   4  -4    5.13    0.57
   3   4  -4    5.17    0.41
  -3   4   4    5.58    0.54
   3  -4  -4    5.82    0.50
  -3  -4   4    5.50    0.43
   3  -4  -4    5.33    0.58
   3   4  -3    0.22    0.11
   3   4  -3    0.32    0.24
   3   4  -3    0.08    0.35
  -3   4   3    0.19    0.16
   3  -4  -3    0.23    0.18
   3  -4  -3    0.54    0.29
  -3   4   2    0.70    0.22
   3   4  -2    0.90    0.36
   3   4  -2    0.67    0.22
   3  -4  -2    0.83    0.21
   3   4  -1   25.96    1.44
  -3   4   1   21.71    1.44
   3   4  -1   25.25    1.56
   3  -4  -1   22.58    1.29
  -3   4   0    9.49    0.75
  -3   4   0    9.41    0.73
   3   4   0   10.12    0.68
   3  -4   0    9.19    0.60
  -3   4  -1    2.25    0.34
   3   4   1    2.36    0.28
  -3   4  -1    2.50    0.38
   3  -4   1    1.95    0.22
  -3  -4  -1    1.85    0.20
  -3   4  -2    0.04    0.20
   3   4   2    0.27    0.16
  -3   4  -2    0.63    0.33
   3  -4   2    0.45    0.14
  -3  -4  -2    0.51    0.14
   3   4   3    1.48    0.26
  -3   4  -3    1.94    0.44
  -3   4  -3    1.60    0.33
   3   4   3    1.65    0.27
   3  -4   3    1.90    0.36
   3  -4   3    1.46    0.22
  -3  -4  -3    1.55    0.23
  -3   4  -4    5.60    0.62
  -3   4  -4    5.43    0.71
   3   4   4    7.30    0.58
   3   4   4    6.03    0.55
   3  -4   4    6.15    0.57
   3  -4   4    6.44    0.48
  -3  -4  -4    6.40    0.51
  -3   4  -5    7.02    0.72
   3   4   5    6.73    0.59
  -3   4  -5    6.49    0.78
   3   4   5    6.48    0.59
  -3  -4  -5    5.29    0.53
  -3  -4  -5    5.59    0.53
   3  -4   5    6.47    0.52
   3  -4   5    7.22    0.62
   3   4   6    5.86    0.62
  -3   4  -6    4.55    0.77
  -3   4  -6    5.30    0.69
   3   4   6    6.62    0.60
   3  -4   6    6.64    0.56
  -3  -4  -6    7.39    0.62
  -3  -4  -6    6.60    0.60
  -3   4  -7   -0.04    0.43
   3   4   7   -0.28    0.26
  -3   4  -7   -0.40    0.31
  -3  -4  -7    0.02    0.21
   3  -4   7    0.09    0.21
   3   4   8    0.11    0.31
  -3   4  -8   -0.37    0.46
  -3   4  -8    0.61    0.41
  -3  -4  -8   -0.11    0.24
   3  -4   8    0.00    0.23
  -3   4  -9   -0.09    0.40
  -3   4  -9   -0.12    0.57
   3   4   9   -0.05    0.33
  -3   4  -9    0.07    0.24
  -3  -4  -9    0.42    0.33
   3  -4   9    0.20    0.28
  -3   4 -10    0.25    0.66
   3   4  10   -0.15    0.37
  -3   4 -10    0.44    0.53
  -3  -4 -10   -0.10    0.32
   3   5 -10    0.05    0.74
   3  -5 -10    0.86    0.46
   3   5  -9   -0.45    0.45
   3   5  -9   -0.15    0.61
   3  -5  -9    0.17    0.32
   3   5  -8    1.48    0.56
  -3   5   8    2.02    0.53
   3   5  -8    1.84    0.70
   3  -5  -8    1.91    0.46
   3   5  -7    0.09    0.39
  -3   5   7   -0.20    0.28
   3   5  -7    0.09    0.53
   3  -5  -7    0.11    0.25
  -3   5   6    2.19    0.45
   3   5  -6    1.50    0.45
   3   5  -6    2.87    0.63
   3  -5  -6    2.38    0.41
   3   5  -5    0.30    0.31
   3   5  -5    0.12    0.44
  -3   5   5    0.52    0.26
   3  -5  -5    0.40    0.24
   3  -5  -5    0.37    0.31
   3   5  -4    3.10    0.61
   3   5  -4    2.81    0.46
  -3   5   4    2.96    0.44
   3  -5  -4    3.03    0.41
   3  -5  -4    3.71    0.54
   3   5  -3    4.93    0.69
   3   5  -3    4.62    0.53
  -3   5   3    5.51    0.55
   3  -5  -3    5.14    0.49
   3  -5  -3    4.33    0.59
   3   5  -2    9.21    0.90
   3   5  -2   10.71    0.77
  -3   5   2    8.23    0.75
   3  -5  -2    8.68    0.67
   3   5  -1    8.27    0.80
  -3   5   1    6.89    0.66
   3   5  -1    7.32    0.64
   3  -5  -1    7.14    0.57
  -3   5   0    6.47    0.68
  -3   5   0    6.55    0.63
   3   5   0    7.33    0.59
   3  -5   0    7.09    0.56
  -3   5  -1    0.33    0.25
   3   5   1    0.44    0.21
  -3   5  -1    0.05    0.34
  -3   5  -2    3.19    0.55
   3   5   2    2.98    0.38
  -3   5  -2    2.55    0.42
  -3  -5  -2    3.54    0.33
   3   5   3    0.23    0.21
  -3   5  -3    0.34    0.44
  -3   5  -3    0.63    0.31
   3  -5   3   -0.19    0.33
  -3  -5  -3   -0.29    0.17
  -3   5  -4    2.84    0.48
   3   5   4    2.84    0.40
  -3   5  -4    2.78    0.62
  -3  -5  -4    2.76    0.36
   3  -5   4    2.71    0.48
   3   5   5    0.61    0.27
  -3   5  -5    0.10    0.32
  -3   5  -5    0.83    0.50
  -3  -5  -5    0.78    0.27
  -3   5  -6   -0.15    0.31
   3   5   6    0.05    0.23
  -3   5  -6    0.31    0.50
  -3  -5  -6   -0.14    0.20
  -3   5  -7    4.47    0.65
  -3   5  -7    2.41    0.72
  -3  -5  -7    3.49    0.51
  -3   5  -8    3.13    0.64
  -3   5  -8    2.59    0.77
  -3  -5  -8    2.97    0.53
  -3   5  -9   -0.74    0.45
  -3   5  -9   -0.44    0.62
  -3  -5  -9    0.19    0.34
  -3  -5 -10   -0.56    0.33
   3   6  -9   -0.96    0.57
   3   6  -9   -0.26    0.48
   3  -6  -9   -0.35    0.35
   3   6  -8    0.05    0.48
   3   6  -8    0.62    0.61
  -3   6   8    0.81    0.47
   3  -6  -8    0.47    0.40
   3   6  -7    2.62    0.58
   3   6  -7    2.29    0.68
  -3   6   7    3.44    0.58
   3  -6  -7    2.97    0.51
   3   6  -6    0.39    0.53
  -3   6   6    0.38    0.34
   3   6  -6    0.05    0.36
   3  -6  -6    0.05    0.31
   3   6  -5    4.57    0.77
   3   6  -5    4.70    0.62
  -3   6   5    5.00    0.62
   3  -6  -5    4.94    0.55
  -3   6   4    0.91    0.33
   3   6  -4    0.48    0.49
   3   6  -4    0.71    0.35
   3  -6  -4    1.17    0.33
   3   6  -3    1.80    0.39
   3   6  -3    1.13    0.52
  -3   6   3    2.66    0.44
   3   6  -2   11.92    1.02
  -3   6   2    9.10    0.86
   3   6  -2   10.50    0.86
   3   6  -1    0.13    0.38
  -3   6   1   -0.10    0.25
   3   6  -1    0.41    0.24
   3   6   0    0.26    0.22
  -3   6   0   -0.12    0.22
  -3   6   0   -0.21    0.32
  -3   6  -1    2.45    0.50
   3   6   1    2.90    0.42
  -3   6  -1    2.23    0.43
  -3   6  -2    0.33    0.31
  -3   6  -2    0.62    0.43
   3   6   2    0.40    0.24
   3  -6   2    0.75    0.39
  -3   6  -3    3.88    0.55
   3   6   3    4.57    0.51
  -3   6  -3    3.86    0.64
   3  -6   3    4.42    0.59
  -3   6  -4    0.08    0.29
   3   6   4    0.42    0.27
  -3   6  -4    0.99    0.50
   3  -6   4    0.48    0.38
   3   6   5    0.89    0.33
  -3   6  -5    0.43    0.35
  -3   6  -5    0.93    0.55
  -3   6  -6   -0.31    0.50
   3   6   6    1.03    0.36
  -3   6  -6    1.21    0.46
  -3   6  -7    1.79    0.66
   3   6   7    0.52    0.37
  -3   6  -7   -0.27    0.37
  -3   6  -8   -0.84    0.60
  -3   6  -8   -0.15    0.43
  -3  -6  -8    0.00    0.31
  -3   6  -9   -0.32    0.66
  -3  -6  -9   -0.22    0.35
   3   7  -7    0.64    0.68
  -3   7   7    1.37    0.50
   3   7  -7    2.10    0.60
   3   7  -6    4.39    0.85
   3   7  -6    2.19    0.58
  -3   7   6    3.29    0.58
  -3   7   5    2.20    0.51
   3   7  -5    1.51    0.47
   3   7  -5    1.01    0.63
   3   7  -4    6.87    0.74
  -3   7   4    6.28    0.73
   3   7  -4    6.52    0.92
   3   7  -3    0.40    0.34
   3   7  -3    0.31    0.50
  -3   7   3    0.27    0.32
  -3   7   2    0.00    0.28
   3   7  -2    0.10    0.27
   3   7  -2   -0.27    0.39
  -3   7   1   -0.22    0.26
   3   7  -1   -0.36    0.21
  -3   7   0    1.19    0.39
   3   7   0    1.51    0.39
  -3   7  -1    0.05    0.28
   3   7   1    0.16    0.27
  -3   7  -2    1.18    0.41
  -3   7  -2    1.94    0.53
   3   7   2    1.37    0.37
  -3   7  -3    0.10    0.31
  -3   7  -3   -0.29    0.44
   3   7   3   -0.16    0.24
  -3   7  -4    0.52    0.38
  -3   7  -4    0.92    0.58
   3   7   4    0.79    0.34
  -3   7  -5    2.03    0.53
  -3   7  -5    3.12    0.71
   3   7   5    3.55    0.53
   3   7   6    0.50    0.34
  -3   7  -6   -0.61    0.36
  -3   7  -6   -0.70    0.54
  -3   7  -7   -0.40    0.61
  -3   7  -7    0.36    0.47
   3   7   7    0.95    0.43
   3   8  -5   -1.04    0.57
   3   8  -5   -0.19    0.39
  -3   8   5   -0.03    0.38
   3   8  -4    0.40    0.39
  -3   8   4    0.14    0.35
   3   8  -4    0.04    0.55
  -3   8   3    2.15    0.53
   3   8  -3    2.07    0.51
   3   8  -3    2.92    0.68
  -3   8   2   -0.25    0.33
   3   8  -2    0.06    0.30
   3   8  -1    1.34    0.44
  -3   8   1    1.34    0.48
  -3   8   0    0.34    0.35
   3   8   0    0.31    0.35
   3   8   1   -0.10    0.32
  -3   8  -1    0.13    0.35
  -3   8  -2   -0.11    0.35
   3   8   2    0.22    0.34
  -3   8  -3    1.55    0.51
   3   8   3    0.53    0.33
  -3   8  -4    0.15    0.57
  -3   8  -4   -0.45    0.38
   3   8   4    0.15    0.32
  -3   8  -5    0.15    0.42
   3   8   5   -0.34    0.33
  -3   8  -5    0.24    0.64
  -3   9   2    0.59    0.47
  -3   9   1   -0.33    0.37
  -3   9   0    0.04    0.41
   3   9   0    0.52    0.44
   3   9   1    0.26    0.36
  -3   9  -1    0.16    0.39
   3   9   2   -0.11    0.37
  -3   9  -2   -0.18    0.36
   4   0 -11   -0.25    0.49
   4   0 -11    0.12    0.34
   4   0 -10    0.98    0.40
   4   0 -10    1.19    0.51
   4   0 -10   -0.05    0.50
   4   0  -9   -0.44    0.34
   4   0  -9    0.00    0.42
   4   0  -9    0.09    0.25
   4   0  -8    2.35    0.46
  -4   0   8    3.00    0.49
  -4   0   7    0.33    0.29
   4   0  -7   -0.05    0.33
   4   0  -7    0.15    0.22
   4   0  -6    5.51    0.62
   4   0  -6    6.25    0.56
  -4   0   6    5.93    0.57
   4   0  -5    0.10    0.14
   4   0  -5   -0.21    0.21
   4   0  -5   -0.01    0.08
  -4   0   5   -0.05    0.17
  -4   0   5    0.01    0.11
  -4   0   4  104.14    5.46
  -4   0   4  109.31    5.26
   4   0  -4  106.85    5.28
   4   0  -4  110.56    5.47
   4   0  -4   99.78    5.97
   4   0  -3   -0.16    0.07
   4   0  -3   -0.17    0.16
   4   0  -3   -0.21    0.09
  -4   0   3   -0.06    0.11
   4   0  -2  162.30    9.76
   4   0  -2  194.17    9.04
   4   0  -2  172.86    8.56
  -4   0   1    0.04    0.07
   4   0  -1    0.03    0.06
   4   0  -1   -0.04    0.03
   4   0  -1    0.06    0.09
   4   0  -1    0.04    0.08
  -4   0   1    0.02    0.05
   4   0   0  318.57   16.35
   4   0   0  320.06   16.66
  -4   0   0  314.34   16.69
  -4   0   0  318.68   16.35
   4   0   0  331.68   15.43
   4   0   1    0.13    0.09
  -4   0  -1   -0.05    0.07
  -4   0  -1    0.13    0.08
   4   0   1   -0.15    0.06
  -4   0  -1    0.00    0.06
   4   0   1   -0.03    0.03
   4   0   2  591.66   27.08
  -4   0  -2  568.27   29.16
  -4   0  -2  550.43   31.00
  -4   0  -2  543.70   28.69
  -4   0  -3   -0.24    0.11
  -4   0  -3   -0.07    0.06
  -4   0  -3    0.09    0.13
   4   0   3    0.25    0.13
  -4   0  -4   66.68    3.49
  -4   0  -4   65.91    3.89
   4   0   4   68.67    3.40
  -4   0  -4   69.28    3.65
   4   0   5   -0.01    0.16
  -4   0  -5   -0.08    0.19
  -4   0  -5   -0.20    0.18
  -4   0  -6    1.79    0.36
   4   0   6    1.84    0.34
  -4   0  -6    2.44    0.42
   4   0   7    0.10    0.25
  -4   0  -7   -0.16    0.29
  -4   0  -7   -0.25    0.28
  -4   0  -8    0.78    0.39
  -4   0  -8    0.58    0.32
   4   0   8    1.11    0.35
  -4   0  -9    0.32    0.34
  -4   0  -9    0.07    0.22
   4   0   9    0.32    0.29
  -4   0  -9   -0.11    0.38
  -4   0 -10   -0.54    0.39
  -4   0 -10    0.34    0.30
   4   0  10    0.03    0.27
  -4   0 -10    0.53    0.43
  -4   0 -11    0.19    0.31
  -4   0 -11   -0.08    0.48
  -4   0 -11    1.16    0.56
   4   0  11    0.08    0.33
   4   1 -11    0.56    0.54
   4   1 -11    1.71    0.52
   4   1 -11   -0.08    0.63
   4  -1 -11    0.15    0.36
   4  -1 -11    1.07    0.58
   4   1 -10    6.34    0.78
   4   1 -10    5.59    0.88
   4   1 -10    6.63    0.84
   4  -1 -10    5.42    0.76
   4   1  -9    0.44    0.30
   4   1  -9    0.01    0.36
   4   1  -9   -0.16    0.45
   4  -1  -9   -0.48    0.38
  -4  -1   9   -0.23    0.29
   4  -1  -9    0.04    0.25
   4   1  -8    4.54    0.56
   4   1  -8    2.95    0.54
   4   1  -8    4.13    0.66
   4  -1  -8    3.82    0.54
   4  -1  -8    3.80    0.59
  -4  -1   8    3.41    0.50
   4   1  -7    6.12    0.67
   4   1  -7    6.66    0.76
   4   1  -7    6.77    0.64
   4  -1  -7    6.07    0.68
   4  -1  -7    7.11    0.63
  -4  -1   7    6.04    0.61
   4   1  -6   30.38    1.85
   4   1  -6   29.94    1.97
   4   1  -6   29.26    1.73
   4  -1  -6   30.65    1.91
   4  -1  -6   31.57    1.76
   4  -1  -6   30.91    1.69
  -4  -1   6   30.30    1.72
   4   1  -5    6.97    0.61
   4   1  -5    6.27    0.54
   4   1  -5    6.23    0.68
   4  -1  -5    7.46    0.52
   4  -1  -5    7.87    0.62
   4  -1  -5    7.49    0.57
  -4  -1   5    6.54    0.44
  -4  -1   5    6.68    0.56
   4   1  -4    1.24    0.23
   4   1  -4    1.53    0.25
  -4   1   4    1.44    0.24
   4   1  -4    0.91    0.31
  -4  -1   4    1.85    0.17
   4  -1  -4    1.67    0.22
   4  -1  -4    1.81    0.27
  -4  -1   4    1.39    0.25
   4  -1  -4    1.18    0.24
   4   1  -3   14.04    0.85
   4   1  -3   14.08    1.01
   4   1  -3   14.06    0.90
  -4   1   3   14.61    0.92
  -4  -1   3   14.56    0.84
   4  -1  -3   15.52    0.88
   4  -1  -3   16.32    0.89
   4  -1  -3   16.66    0.93
  -4   1   2   21.99    1.23
   4   1  -2   21.15    1.36
  -4   1   2   22.18    1.26
   4   1  -2   24.81    1.24
   4   1  -2   19.77    1.14
   4  -1  -2   23.84    1.24
   4  -1  -2   22.52    1.19
   4  -1  -2   21.08    1.26
   4   1  -1    0.81    0.21
   4   1  -1    0.85    0.14
  -4   1   1    0.76    0.13
  -4   1   1    0.54    0.17
   4   1  -1    0.66    0.12
   4  -1  -1    0.70    0.14
  -4  -1   1    0.64    0.12
   4  -1  -1    0.80    0.18
  -4   1   0   63.70    3.48
   4   1   0   62.37    3.04
  -4   1   0   63.25    3.26
  -4   1   0   59.80    3.31
   4   1   0   59.86    3.27
   4  -1   0   66.31    3.27
  -4  -1   0   62.15    3.27
   4  -1   0   63.11    3.08
   4   1   1    1.56    0.17
   4   1   1    1.28    0.13
  -4   1  -1    1.61    0.21
  -4   1  -1    1.62    0.21
  -4   1  -1    1.81    0.20
   4  -1   1    2.01    0.22
   4  -1   1    1.67    0.20
  -4  -1  -1    1.92    0.17
  -4   1  -2  225.72   11.94
  -4   1  -2  206.11   11.22
  -4   1  -2  221.71   11.01
   4   1   2  208.96   10.40
   4  -1   2  218.06   11.01
   4  -1   2  211.04   10.40
  -4   1  -3  109.62    5.99
   4   1   3  113.82    5.55
  -4   1  -3  111.61    5.82
  -4   1  -3  117.04    6.38
   4  -1   3  113.93    5.55
   4  -1   3  105.36    5.81
  -4  -1  -3  122.50    6.35
  -4   1  -4    4.01    0.41
  -4   1  -4    3.61    0.44
   4   1   4    3.81    0.36
  -4  -1  -4    3.10    0.37
   4  -1   4    3.47    0.34
  -4   1  -5    0.48    0.26
   4   1   5    0.63    0.23
  -4   1  -5    0.05    0.21
   4  -1   5    0.79    0.23
  -4  -1  -5    0.32    0.20
  -4   1  -6    5.95    0.58
   4   1   6    4.94    0.52
  -4   1  -6    4.73    0.60
   4  -1   6    4.75    0.49
  -4  -1  -6    4.75    0.55
  -4   1  -7    1.13    0.42
  -4   1  -7    1.85    0.43
   4   1   7    1.30    0.35
   4  -1   7    1.14    0.34
  -4  -1  -7    0.39    0.31
   4   1   8    4.33    0.53
  -4   1  -8    4.45    0.60
  -4   1  -8    4.60    0.68
  -4  -1  -8    4.49    0.61
   4  -1   8    4.49    0.55
  -4  -1  -8    4.70    0.63
  -4  -1  -8    5.39    0.60
  -4   1  -9   -0.49    0.31
  -4   1  -9   -0.22    0.38
   4   1   9   -0.19    0.25
   4  -1   9   -0.07    0.26
  -4  -1  -9   -0.36    0.31
  -4  -1  -9   -0.02    0.23
  -4  -1  -9    0.13    0.33
   4   1  10    2.44    0.50
  -4   1 -10    2.57    0.53
  -4   1 -10    1.66    0.57
  -4   1 -10    1.51    0.58
  -4  -1 -10    2.79    0.54
  -4  -1 -10    2.09    0.54
  -4  -1 -10    1.61    0.56
   4  -1  10    2.31    0.48
  -4   1 -11    0.20    0.52
  -4   1 -11   -0.48    0.52
   4   1  11   -0.28    0.34
  -4   1 -11    0.53    0.34
  -4  -1 -11   -0.15    0.28
  -4  -1 -11   -0.25    0.42
  -4  -1 -11   -0.38    0.49
   4  -1  11    0.48    0.35
   4   2 -11    0.87    0.71
   4   2 -11    0.18    0.54
   4   2 -11    1.44    0.51
   4  -2 -11    1.29    0.47
   4   2 -10    0.25    0.47
   4   2 -10   -0.24    0.52
   4   2 -10    0.15    0.34
   4  -2 -10   -0.17    0.29
   4   2  -9    5.43    0.82
   4   2  -9    4.55    0.60
   4   2  -9    3.74    0.65
  -4  -2   9    4.25    0.57
   4  -2  -9    4.70    0.64
   4   2  -8    1.22    0.51
   4   2  -8    0.02    0.25
   4   2  -8    0.60    0.38
  -4  -2   8   -0.04    0.26
   4  -2  -8    0.44    0.29
   4   2  -7   -0.06    0.21
   4   2  -7    0.09    0.32
   4   2  -7   -0.15    0.42
   4  -2  -7    0.06    0.30
   4  -2  -7    0.30    0.24
  -4  -2   7   -0.28    0.25
   4   2  -6    0.44    0.39
   4   2  -6   -0.27    0.14
   4   2  -6    0.01    0.28
   4  -2  -6   -0.34    0.19
  -4  -2   6    0.15    0.22
   4  -2  -6   -0.37    0.23
   4  -2  -6    0.04    0.19
  -4   2   5    0.10    0.16
   4   2  -5    0.31    0.24
   4   2  -5    0.30    0.16
   4   2  -5    0.57    0.35
  -4  -2   5    0.51    0.21
   4  -2  -5    0.21    0.21
  -4  -2   5    0.46    0.12
   4  -2  -5    0.49    0.20
   4  -2  -5    0.58    0.22
  -4   2   4    7.05    0.58
   4   2  -4    6.47    0.67
   4   2  -4    6.54    0.50
   4   2  -4    7.14    0.61
   4  -2  -4    8.59    0.55
   4  -2  -4    7.95    0.57
   4  -2  -4    6.49    0.54
  -4  -2   4    7.80    0.54
   4   2  -3   18.79    1.31
  -4   2   3   19.29    1.20
   4   2  -3   19.77    1.08
   4   2  -3   21.09    1.20
   4  -2  -3   19.25    1.16
   4  -2  -3   20.91    1.13
   4   2  -2   15.79    0.89
   4   2  -2   15.20    0.78
   4   2  -2   14.63    0.99
  -4   2   2   13.70    0.90
   4  -2  -2   14.53    0.89
   4  -2  -2   13.74    0.83
  -4   2   1    3.50    0.32
   4   2  -1    3.04    0.35
   4   2  -1    3.62    0.21
   4   2  -1    3.60    0.30
   4  -2  -1    3.11    0.28
   4  -2  -1    2.17    0.29
  -4   2   0   17.11    1.13
   4   2   0   20.36    0.95
  -4   2   0   18.52    1.12
   4   2   0   20.04    1.07
   4  -2   0   18.86    1.03
   4  -2   0   19.60    1.11
   4   2   1    8.96    0.50
  -4   2  -1    7.44    0.56
   4   2   1    7.02    0.44
  -4   2  -1    7.53    0.56
   4  -2   1    8.30    0.55
   4  -2   1    7.09    0.48
   4   2   2    0.10    0.09
   4   2   2    0.07    0.11
  -4   2  -2    0.24    0.16
  -4   2  -2    0.19    0.19
   4  -2   2    0.43    0.12
   4  -2   2    0.19    0.14
  -4   2  -3    5.06    0.51
  -4   2  -3    5.25    0.49
   4   2   3    5.31    0.41
   4   2   3    4.89    0.40
   4  -2   3    4.99    0.40
   4  -2   3    4.79    0.38
  -4   2  -4   36.04    2.25
   4   2   4   33.84    1.92
  -4   2  -4   36.06    2.11
   4  -2   4   35.52    1.95
  -4  -2  -4   36.47    2.16
   4  -2   4   40.67    1.92
  -4   2  -5    1.29    0.37
  -4   2  -5    1.43    0.33
   4   2   5    0.68    0.25
   4  -2   5    0.71    0.15
   4  -2   5    0.73    0.22
  -4  -2  -5    1.01    0.25
   4   2   6    3.33    0.42
  -4   2  -6    2.42    0.51
  -4   2  -6    3.20    0.50
   4  -2   6    2.70    0.38
  -4  -2  -6    3.20    0.42
  -4   2  -7    0.10    0.34
   4   2   7    0.47    0.28
  -4   2  -7   -0.49    0.34
  -4  -2  -7    0.16    0.28
   4  -2   7    0.09    0.24
  -4  -2  -7    0.03    0.17
  -4   2  -8    0.15    0.34
   4   2   8   -0.31    0.23
  -4   2  -8    0.32    0.41
   4  -2   8    0.01    0.25
  -4  -2  -8    0.21    0.34
  -4  -2  -8   -0.02    0.22
   4   2   9    0.50    0.34
  -4   2  -9    0.82    0.53
  -4   2  -9    0.20    0.40
  -4  -2  -9    0.82    0.41
  -4  -2  -9    0.30    0.29
   4  -2   9    0.58    0.32
  -4   2 -10   -0.15    0.42
  -4   2 -10   -0.09    0.46
  -4   2 -10   -0.36    0.24
   4   2  10   -0.03    0.32
  -4  -2 -10   -0.40    0.25
  -4  -2 -10    0.22    0.38
   4  -2  10   -0.07    0.27
  -4  -2 -10    0.30    0.39
  -4   2 -11   -0.31    0.49
  -4   2 -11    0.08    0.31
  -4   2 -11   -0.88    0.51
   4   2  11    0.00    0.37
  -4  -2 -11   -0.06    0.43
  -4  -2 -11    0.13    0.33
   4  -2  11    0.54    0.37
   4   3 -11   -0.09    0.71
   4   3 -11    0.93    0.44
   4   3 -11    0.94    0.64
   4  -3 -11    0.06    0.39
   4   3 -10    3.23    0.55
   4   3 -10    2.76    0.78
   4   3 -10    1.35    0.58
   4  -3 -10    1.47    0.46
   4   3  -9   -0.02    0.28
   4   3  -9   -0.18    0.49
   4   3  -9    0.15    0.41
   4  -3  -9   -0.34    0.25
   4   3  -8    1.57    0.59
   4   3  -8    2.01    0.51
   4   3  -8    2.25    0.42
   4  -3  -8    2.71    0.46
  -4  -3   8    1.69    0.38
   4   3  -7   -0.05    0.32
   4   3  -7   -0.39    0.41
   4   3  -7   -0.16    0.20
  -4  -3   7    0.08    0.22
   4  -3  -7    0.04    0.22
   4   3  -6   11.08    0.78
  -4   3   6   11.91    0.91
   4   3  -6   10.81    1.07
   4   3  -6   11.27    0.94
   4  -3  -6   10.57    0.82
  -4  -3   6   10.51    0.78
   4  -3  -6   10.25    0.81
   4   3  -5    2.41    0.32
   4   3  -5    2.47    0.42
  -4   3   5    2.24    0.37
   4   3  -5    2.75    0.53
   4  -3  -5    2.56    0.36
   4  -3  -5    2.34    0.30
  -4  -3   5    2.75    0.33
   4  -3  -5    2.09    0.37
   4   3  -4    4.63    0.49
  -4   3   4    4.85    0.48
   4   3  -4    4.29    0.40
   4   3  -4    5.51    0.63
   4  -3  -4    5.53    0.40
   4  -3  -4    4.71    0.45
   4  -3  -4    5.13    0.49
  -4   3   3    0.12    0.13
   4   3  -3   -0.25    0.26
   4   3  -3   -0.10    0.19
   4   3  -3    0.08    0.10
   4  -3  -3    0.10    0.19
   4  -3  -3    0.25    0.16
  -4   3   2   52.18    3.10
   4   3  -2   59.45    3.33
   4   3  -2   60.75    2.76
   4   3  -2   58.36    3.07
   4  -3  -2   52.83    2.86
   4  -3  -2   54.51    3.06
  -4   3   1   23.22    1.44
   4   3  -1   26.22    1.55
   4   3  -1   25.91    1.40
  -4   3   1   23.81    1.41
   4  -3  -1   23.89    1.31
   4  -3  -1   23.13    1.42
   4   3   0    5.61    0.42
  -4   3   0    5.07    0.47
  -4   3   0    5.55    0.48
   4  -3   0    5.60    0.41
   4  -3   0    6.30    0.50
   4   3   1  120.06    5.69
  -4   3  -1  105.39    6.04
  -4   3  -1  100.09    5.72
   4   3   1  105.43    5.21
  -4  -3  -1  106.36    5.22
   4  -3   1  110.01    5.63
   4  -3   1  105.42    5.25
   4   3   2   41.56    2.45
   4   3   2   44.65    2.26
  -4   3  -2   47.36    2.68
  -4   3  -2   43.76    2.52
   4  -3   2   43.25    2.25
   4  -3   2   50.04    2.47
  -4   3  -3    0.08    0.20
   4   3   3    0.31    0.16
  -4   3  -3   -0.03    0.25
   4   3   3    0.35    0.14
   4  -3   3   -0.17    0.17
   4  -3   3    0.00    0.12
   4   3   4    6.24    0.51
  -4   3  -4    6.47    0.67
   4   3   4    5.87    0.51
  -4   3  -4    5.61    0.58
   4  -3   4    6.56    0.48
  -4  -3  -4    5.74    0.48
   4  -3   4    5.70    0.51
  -4   3  -5    1.05    0.41
  -4   3  -5    0.68    0.32
   4   3   5    0.69    0.26
   4  -3   5    0.46    0.21
  -4  -3  -5    0.84    0.23
   4  -3   5    1.14    0.25
  -4  -3  -5    0.96    0.24
  -4   3  -6    3.19    0.61
  -4   3  -6    2.27    0.46
   4   3   6    2.58    0.41
  -4  -3  -6    2.83    0.40
   4  -3   6    2.90    0.38
  -4  -3  -6    2.23    0.38
  -4   3  -7    8.64    0.92
  -4   3  -7    6.62    0.76
   4   3   7    6.16    0.63
   4  -3   7    8.53    0.67
  -4  -3  -7    6.76    0.68
  -4  -3  -7    7.32    0.67
  -4   3  -8    0.18    0.40
   4   3   8    0.08    0.29
  -4   3  -8    0.89    0.53
  -4  -3  -8    0.88    0.32
   4  -3   8    0.36    0.27
  -4  -3  -8    0.59    0.35
   4   3   9    0.67    0.35
  -4   3  -9    1.14    0.49
  -4   3  -9    0.17    0.52
   4  -3   9    0.02    0.26
  -4  -3  -9    0.35    0.30
  -4   3 -10    0.62    0.64
  -4   3 -10    0.45    0.33
   4   3  10    0.44    0.37
  -4   3 -10    0.34    0.50
  -4  -3 -10    0.15    0.33
   4  -3  10    0.39    0.34
  -4   3 -11    0.26    0.33
  -4   3 -11   -0.18    0.61
   4   3  11   -0.57    0.33
   4  -3  11   -0.30    0.31
  -4  -3 -11   -0.20    0.33
   4   4 -10   -0.49    0.63
   4   4 -10   -0.41    0.49
   4  -4 -10   -0.46    0.28
   4   4  -9   -0.37    0.54
   4   4  -9   -0.23    0.39
   4  -4  -9   -0.03    0.26
   4   4  -8   -0.27    0.51
   4   4  -8   -0.23    0.36
   4  -4  -8   -0.14    0.24
   4   4  -7    4.27    0.64
  -4   4   7    5.07    0.64
   4   4  -7    5.23    0.80
   4  -4  -7    5.27    0.60
   4   4  -6    4.64    0.73
   4   4  -6    4.57    0.60
  -4   4   6    5.15    0.58
   4  -4  -6    4.00    0.50
   4  -4  -6    4.30    0.55
   4   4  -5    0.93    0.49
  -4   4   5    0.58    0.26
   4   4  -5    0.82    0.35
   4  -4  -5    1.14    0.29
   4  -4  -5    0.06    0.30
   4   4  -4    0.71    0.30
   4   4  -4    0.31    0.41
  -4   4   4    0.27    0.19
   4  -4  -4    0.08    0.20
   4  -4  -4   -0.24    0.26
  -4   4   3    3.23    0.41
   4   4  -3    4.09    0.57
   4   4  -3    4.05    0.44
   4  -4  -3    3.42    0.38
   4  -4  -3    4.22    0.48
   4   4  -2   13.49    1.08
  -4   4   2   12.76    0.95
   4   4  -2   14.91    0.94
   4  -4  -2   14.32    0.98
   4  -4  -2   13.84    0.86
  -4   4   1    3.97    0.42
  -4   4   1    3.94    0.39
   4   4  -1    3.84    0.39
   4   4  -1    4.79    0.52
   4  -4  -1    4.01    0.37
   4  -4  -1    3.44    0.44
  -4   4   0   89.80    5.03
  -4   4   0   85.25    5.24
   4   4   0   96.39    4.97
   4  -4   0   98.12    4.98
   4  -4   0   96.35    4.60
  -4   4  -1    6.79    0.66
   4   4   1    8.48    0.58
  -4   4  -1    6.42    0.63
   4  -4   1    8.01    0.65
   4  -4   1    6.97    0.49
  -4  -4  -1    7.36    0.44
   4   4   2    1.14    0.21
  -4   4  -2    0.92    0.36
  -4   4  -2    1.14    0.29
   4   4   2    1.01    0.21
   4  -4   2    1.25    0.18
  -4  -4  -2    1.45    0.19
   4  -4   2    0.72    0.29
   4   4   3    0.33    0.17
   4   4   3   -0.24    0.18
  -4   4  -3    0.89    0.36
  -4   4  -3    0.11    0.21
   4  -4   3    0.12    0.15
   4  -4   3    0.16    0.26
  -4  -4  -3    0.09    0.14
  -4   4  -4    0.63    0.41
   4   4   4    0.24    0.19
  -4   4  -4    0.04    0.26
   4   4   4    0.25    0.23
   4  -4   4    0.28    0.17
   4  -4   4    0.42    0.27
  -4  -4  -4    0.39    0.18
   4   4   5   -0.20    0.18
   4   4   5   -0.27    0.24
  -4   4  -5    0.58    0.34
  -4   4  -5    0.30    0.43
   4  -4   5    0.33    0.27
  -4  -4  -5    0.15    0.18
   4  -4   5   -0.01    0.18
  -4  -4  -5   -0.06    0.18
   4   4   6    0.65    0.30
  -4   4  -6    0.34    0.47
  -4   4  -6    0.22    0.34
  -4  -4  -6    0.37    0.25
  -4  -4  -6   -0.03    0.21
   4  -4   6    0.12    0.20
   4   4   7   -0.07    0.27
  -4   4  -7    0.06    0.35
  -4   4  -7   -0.27    0.41
   4  -4   7   -0.10    0.21
  -4  -4  -7    0.04    0.25
  -4  -4  -7    0.02    0.23
  -4   4  -8    0.21    0.43
   4   4   8   -0.21    0.29
  -4   4  -8   -0.32    0.48
   4  -4   8    0.10    0.25
  -4  -4  -8   -0.23    0.23
   4   4   9    0.25    0.35
  -4   4  -9   -0.66    0.40
  -4   4  -9    0.04    0.25
  -4   4  -9   -0.48    0.55
   4  -4   9   -0.03    0.26
  -4  -4  -9   -0.04    0.30
   4   4  10    0.08    0.39
  -4   4 -10   -0.40    0.46
  -4   4 -10   -0.65    0.63
  -4  -4 -10   -0.04    0.31
   4  -5 -10   -0.25    0.35
   4   5  -9    0.23    0.62
   4   5  -9    0.15    0.52
   4  -5  -9   -0.21    0.30
   4   5  -8   -0.21    0.54
  -4   5   8    0.46    0.40
   4   5  -8   -0.39    0.39
   4  -5  -8   -0.02    0.29
   4   5  -7    0.42    0.55
   4   5  -7    1.60    0.50
  -4   5   7    1.83    0.45
   4  -5  -7    1.42    0.38
   4   5  -6    4.42    0.77
   4   5  -6    5.21    0.66
  -4   5   6    5.50    0.64
   4  -5  -6    5.15    0.58
   4   5  -5    3.90    0.53
   4   5  -5    4.65    0.69
  -4   5   5    4.19    0.54
   4  -5  -5    3.74    0.47
  -4   5   4    1.20    0.32
   4   5  -4    1.23    0.36
   4   5  -4    1.06    0.51
   4  -5  -4    0.86    0.38
   4  -5  -4    1.26    0.31
   4   5  -3    1.35    0.50
  -4   5   3    2.08    0.37
   4   5  -3    1.88    0.37
   4  -5  -3    2.33    0.45
   4  -5  -3    2.49    0.37
   4   5  -2    0.67    0.26
   4   5  -2    1.10    0.46
  -4   5   2    0.66    0.27
   4  -5  -2    0.81    0.28
   4  -5  -2    1.78    0.41
   4   5  -1    6.22    0.70
   4   5  -1    7.18    0.60
  -4   5   1    6.87    0.64
   4  -5  -1    6.39    0.67
   4  -5  -1    7.38    0.58
  -4   5   0   19.23    1.36
   4   5   0   21.73    1.29
  -4   5   0   18.77    1.33
   4  -5   0   20.72    1.37
   4  -5   0   22.23    1.20
   4   5   1    3.43    0.39
  -4   5  -1    3.24    0.45
  -4   5  -1    3.44    0.48
   4  -5   1    3.10    0.30
   4  -5   1    3.18    0.50
  -4   5  -2    4.69    0.60
  -4   5  -2    4.76    0.53
   4   5   2    3.91    0.44
   4  -5   2    4.26    0.56
  -4   5  -3   10.84    0.91
   4   5   3    9.64    0.78
  -4   5  -3   10.84    1.01
  -4  -5  -3   11.55    0.72
   4  -5   3   10.68    0.90
  -4   5  -4    1.93    0.44
  -4   5  -4    2.36    0.59
   4   5   4    3.09    0.41
  -4  -5  -4    2.98    0.36
   4  -5   4    2.36    0.46
  -4   5  -5    1.58    0.42
   4   5   5    2.34    0.39
  -4   5  -5    2.45    0.60
  -4  -5  -5    2.87    0.38
  -4  -5  -5    2.16    0.36
   4   5   6    0.75    0.33
   4   5   6    1.46    0.37
  -4   5  -6    1.70    0.46
  -4   5  -6    1.90    0.60
  -4  -5  -6    1.48    0.34
   4   5   7   -0.21    0.29
  -4   5  -7    0.68    0.44
  -4   5  -7   -0.44    0.52
  -4  -5  -7    0.12    0.25
  -4   5  -8    2.09    0.58
  -4   5  -8    1.97    0.73
  -4  -5  -8    2.98    0.52
  -4   5  -9    1.05    0.65
  -4   5  -9    0.45    0.54
  -4  -5  -9   -0.08    0.34
   4   6  -9   -0.42    0.46
   4   6  -9   -0.75    0.61
   4  -6  -9    0.15    0.39
   4   6  -8   -0.64    0.42
  -4   6   8    0.15    0.42
   4   6  -8   -0.63    0.55
   4  -6  -8   -0.02    0.36
   4   6  -7    0.60    0.44
   4   6  -7    0.59    0.60
  -4   6   7    0.37    0.34
   4  -6  -7    0.68    0.37
   4   6  -6    1.92    0.50
  -4   6   6    2.97    0.53
   4   6  -6    1.66    0.66
   4  -6  -6    1.81    0.42
   4   6  -5    0.59    0.36
  -4   6   5    0.37    0.32
   4   6  -5    0.38    0.52
   4  -6  -5    0.22    0.28
   4   6  -4    1.46    0.54
  -4   6   4    1.01    0.32
   4   6  -4    0.31    0.33
   4  -6  -4    0.79    0.31
  -4   6   3    1.93    0.42
   4   6  -3    2.35    0.57
   4   6  -3    1.60    0.37
  -4   6   2    0.46    0.28
   4   6  -2    0.59    0.30
   4   6  -2    0.85    0.46
   4   6  -1    6.34    0.60
   4   6  -1    6.08    0.74
  -4   6   1    5.10    0.62
  -4   6   0   16.90    1.24
  -4   6   0   15.71    1.21
   4   6   0   19.24    1.20
  -4   6  -1   -0.24    0.30
   4   6   1    0.23    0.24
  -4   6  -1   -0.19    0.25
  -4   6  -2    1.50    0.48
   4   6   2    1.76    0.35
  -4   6  -2    1.57    0.40
  -4   6  -3    0.22    0.30
  -4   6  -3   -0.46    0.39
   4   6   3    0.27    0.24
   4  -6   3    0.55    0.37
   4   6   4    2.70    0.43
  -4   6  -4    1.21    0.40
  -4   6  -4    1.76    0.58
   4  -6   4    1.75    0.48
  -4   6  -5   -0.36    0.49
  -4   6  -5    0.08    0.34
   4   6   5    0.39    0.27
  -4   6  -6   -0.19    0.51
   4   6   6    0.23    0.29
  -4   6  -6   -0.36    0.34
  -4   6  -7   -0.94    0.33
  -4   6  -7    0.00    0.56
   4   6   7    0.33    0.35
  -4   6  -8   -0.66    0.39
  -4   6  -8   -0.37    0.61
  -4  -6  -9   -0.38    0.36
   4   7  -7    0.96    0.53
   4   7  -7    1.71    0.75
  -4   7   7    2.02    0.55
   4   7  -6    2.16    0.54
   4   7  -6    2.47    0.74
  -4   7   6    1.91    0.52
   4   7  -5    3.39    0.76
   4   7  -5    3.84    0.61
  -4   7   5    4.33    0.64
   4   7  -4    1.38    0.60
  -4   7   4    1.27    0.41
   4   7  -4    0.99    0.41
  -4   7   3    7.08    0.78
   4   7  -3    6.67    0.72
   4   7  -3    8.69    0.94
   4   7  -2   -0.02    0.26
   4   7  -2   -0.38    0.43
  -4   7   2   -0.13    0.29
  -4   7   1    1.49    0.43
   4   7  -1    2.31    0.40
  -4   7   0    0.40    0.33
   4   7   0    0.51    0.31
   4   7   1    0.49    0.31
  -4   7  -1    0.78    0.36
  -4   7  -2    0.68    0.45
  -4   7  -2    0.00    0.30
   4   7   2    0.31    0.29
  -4   7  -3   -0.10    0.42
   4   7   3    0.37    0.28
  -4   7  -3    0.19    0.34
  -4   7  -4   -0.38    0.46
   4   7   4   -0.02    0.28
  -4   7  -4   -0.22    0.30
  -4   7  -5   -0.28    0.32
  -4   7  -5   -0.07    0.53
   4   7   5    0.10    0.28
  -4   7  -6    0.17    0.63
   4   7   6    1.03    0.38
  -4   7  -6    0.53    0.44
  -4   7  -7   -0.29    0.43
  -4   7  -7    0.83    0.72
   4   7   7    0.82    0.46
   4   8  -5    0.79    0.68
   4   8  -5    0.50    0.44
  -4   8   5    0.14    0.37
   4   8  -4    0.09    0.37
  -4   8   4    0.16    0.36
   4   8  -4    0.80    0.63
  -4   8   3    0.19    0.38
   4   8  -3   -0.19    0.35
   4   8  -3    0.01    0.51
   4   8  -2    0.53    0.34
  -4   8   2    0.52    0.40
   4   8  -1    1.52    0.45
  -4   8   1    0.58    0.40
  -4   8   0    0.33    0.40
   4   8   0    0.86    0.41
  -4   8  -1   -0.26    0.32
   4   8   1    0.15    0.33
  -4   8  -2    0.43    0.38
   4   8   2    0.24    0.34
  -4   8  -3    0.29    0.40
   4   8   3    0.11    0.32
  -4   8  -4    0.46    0.44
   4   8   4   -0.29    0.31
  -4   8  -5    0.35    0.65
   4   8   5    0.72    0.38
  -4   8  -5    0.66    0.47
  -4   9   1    0.70    0.47
  -4   9   0    0.09    0.39
  -4   9  -1    0.26    0.42
   5   0 -11    0.13    0.36
   5   0 -11    0.10    0.51
   5   0 -10    0.44    0.36
   5   0 -10    0.22    0.43
   5   0 -10   -0.39    0.48
   5   0  -9   -0.43    0.33
   5   0  -9   -0.28    0.21
   5   0  -9   -0.49    0.39
   5   0  -8   19.02    1.37
   5   0  -8   22.61    1.57
   5   0  -7    0.32    0.36
   5   0  -7    0.00    0.21
   5   0  -6    1.66    0.39
   5   0  -6    0.92    0.28
   5   0  -5    0.16    0.14
   5   0  -5    0.17    0.24
   5   0  -5    0.10    0.09
  -5   0   5   -0.05    0.13
  -5   0   4    6.52    0.48
   5   0  -4    7.11    0.54
   5   0  -4    7.36    0.46
   5   0  -4    6.72    0.61
   5   0  -3   -0.05    0.10
  -5   0   3    0.11    0.12
   5   0  -3   -0.09    0.07
   5   0  -3   -0.15    0.16
   5   0  -2    8.65    0.47
   5   0  -2    6.83    0.47
  -5   0   2    7.17    0.47
   5   0  -2    6.45    0.54
   5   0  -1    0.03    0.08
   5   0  -1    0.05    0.06
  -5   0   1    0.07    0.06
  -5   0   1   -0.02    0.09
   5   0  -1    0.05    0.11
   5   0   0   17.63    0.96
  -5   0   0   17.36    0.94
   5   0   0   16.83    0.92
   5   0   0   17.01    0.94
  -5   0   0   18.56    0.97
   5   0   1   -0.26    0.08
  -5   0  -1    0.10    0.11
   5   0   1   -0.09    0.12
   5   0   1    0.08    0.07
  -5   0  -1    0.12    0.09
  -5   0  -2  259.74   13.94
  -5   0  -2  253.12   13.71
  -5   0  -2  286.16   14.85
   5   0   2  275.91   12.96
  -5   0  -3   -0.09    0.07
  -5   0  -3   -0.07    0.13
   5   0   3   -0.02    0.11
  -5   0  -3    0.02    0.12
  -5   0  -4    1.51    0.26
  -5   0  -4    1.71    0.18
  -5   0  -4    1.30    0.26
   5   0   4    1.10    0.23
   5   0   5    0.16    0.18
  -5   0  -5   -0.12    0.09
  -5   0  -5    0.01    0.19
  -5   0  -5    0.22    0.21
   5   0   6   26.68    1.48
  -5   0  -6   24.45    1.58
  -5   0  -6   24.56    1.67
  -5   0  -7   -0.05    0.30
   5   0   7   -0.37    0.21
  -5   0  -7   -0.10    0.29
  -5   0  -8    4.36    0.57
   5   0   8    4.74    0.56
  -5   0  -8    3.28    0.57
  -5   0  -9   -0.13    0.32
  -5   0  -9   -0.51    0.33
   5   0   9    0.00    0.26
  -5   0 -10    0.87    0.44
   5   0  10    0.40    0.32
  -5   0 -10    0.73    0.51
  -5   0 -10    0.92    0.36
   5   0  11    0.21    0.35
  -5   0 -11   -0.47    0.49
  -5   0 -11   -0.01    0.28
  -5   0 -11   -0.40    0.42
   5   1 -11   -0.58    0.59
   5   1 -11    0.52    0.51
   5   1 -11   -0.28    0.32
   5  -1 -11   -0.11    0.31
   5  -1 -11    0.58    0.55
   5   1 -10    0.20    0.37
   5   1 -10    0.79    0.59
   5   1 -10    0.47    0.47
   5  -1 -10   -0.27    0.28
   5   1  -9    1.81    0.49
   5   1  -9    1.81    0.44
   5   1  -9    0.88    0.53
   5  -1  -9    0.86    0.37
   5  -1  -9    1.04    0.49
   5   1  -8    4.06    0.56
   5   1  -8    4.63    0.68
   5   1  -8    4.88    0.61
   5  -1  -8    3.66    0.60
   5  -1  -8    4.53    0.59
   5   1  -7    0.98    0.38
   5   1  -7    0.98    0.32
   5   1  -7    0.98    0.45
   5  -1  -7    1.11    0.40
   5  -1  -7    0.95    0.32
  -5  -1   7    0.64    0.33
   5   1  -6    7.39    0.66
   5   1  -6    9.10    0.76
   5   1  -6    7.56    0.77
  -5  -1   6    7.44    0.68
   5  -1  -6    8.85    0.77
   5  -1  -6    7.60    0.67
   5  -1  -6    7.18    0.58
  -5  -1   6    8.31    0.52
   5   1  -5    9.20    0.66
   5   1  -5    7.93    0.69
   5   1  -5    9.36    0.79
   5  -1  -5    9.00    0.67
  -5  -1   5    8.76    0.56
   5  -1  -5    8.94    0.61
   5  -1  -5    9.27    0.71
  -5   1   4    7.17    0.56
   5   1  -4    7.69    0.53
  -5   1   4    6.77    0.50
   5   1  -4    6.39    0.55
   5   1  -4    6.46    0.65
   5  -1  -4    6.81    0.55
  -5  -1   4    6.92    0.45
   5  -1  -4    7.15    0.51
   5  -1  -4    7.30    0.54
   5   1  -3    2.81    0.29
   5   1  -3    3.31    0.40
  -5   1   3    3.93    0.34
  -5   1   3    3.18    0.30
   5   1  -3    2.80    0.29
   5  -1  -3    3.38    0.32
   5  -1  -3    3.75    0.33
   5  -1  -3    3.45    0.32
  -5  -1   3    3.11    0.26
   5   1  -2   23.39    1.22
  -5   1   2   21.61    1.32
  -5   1   2   24.07    1.31
   5   1  -2   20.49    1.42
   5   1  -2   25.40    1.30
   5  -1  -2   26.69    1.32
   5  -1  -2   22.18    1.34
   5  -1  -2   24.37    1.26
  -5   1   1   16.68    1.00
   5   1  -1   14.92    1.08
   5   1  -1   19.67    0.96
  -5   1   1   16.24    0.99
   5  -1  -1   18.31    1.01
   5  -1  -1   17.38    0.95
  -5   1   0   15.07    0.90
  -5   1   0   15.54    0.90
   5  -1   0   15.32    0.91
   5  -1   0   15.94    0.86
   5   1   1   52.70    2.69
  -5   1  -1   53.03    2.92
  -5   1  -1   54.72    3.09
  -5   1  -1   57.27    2.88
   5  -1   1   54.70    2.72
   5  -1   1   55.61    2.87
  -5   1  -2   13.92    0.77
  -5   1  -2   12.56    0.82
  -5   1  -2   13.19    0.86
   5   1   2   12.08    0.73
   5  -1   2   12.47    0.73
   5  -1   2   13.39    0.76
   5   1   3    0.69    0.18
  -5   1  -3    0.26    0.19
  -5   1  -3    0.89    0.16
   5  -1   3    0.62    0.13
  -5  -1  -3    0.74    0.18
  -5   1  -4  100.60    5.35
  -5   1  -4   97.93    5.69
  -5   1  -4  102.63    5.14
   5   1   4  101.76    4.95
   5  -1   4   97.19    5.14
  -5  -1  -4   98.80    5.65
   5  -1   4  100.36    4.95
  -5   1  -5    8.59    0.76
  -5   1  -5    8.51    0.74
   5   1   5    8.48    0.64
  -5  -1  -5    8.93    0.71
   5  -1   5    8.32    0.63
   5   1   6   47.51    2.53
  -5   1  -6   47.55    2.73
  -5   1  -6   45.46    2.90
   5  -1   6   48.73    2.52
  -5  -1  -6   47.31    2.86
  -5   1  -7    2.69    0.50
   5   1   7    1.84    0.38
  -5   1  -7    1.47    0.41
   5  -1   7    2.00    0.38
  -5  -1  -7    1.87    0.42
  -5  -1  -7    1.82    0.42
  -5   1  -8   -0.02    0.34
  -5   1  -8    0.55    0.34
   5   1   8    0.34    0.27
  -5  -1  -8    0.23    0.32
   5  -1   8    0.33    0.29
  -5  -1  -8    0.44    0.33
  -5   1  -9   -0.28    0.39
   5   1   9   -0.32    0.25
  -5   1  -9   -0.37    0.34
  -5  -1  -9    0.40    0.39
  -5  -1  -9    0.54    0.39
  -5  -1  -9    0.09    0.24
   5  -1   9   -0.10    0.28
   5   1  10   -0.23    0.29
  -5   1 -10   -0.12    0.28
  -5   1 -10    0.67    0.44
  -5   1 -10   -0.48    0.40
  -5  -1 -10    0.34    0.39
  -5  -1 -10    0.23    0.28
   5  -1  10    0.22    0.31
  -5  -1 -10   -0.15    0.40
   5   1  11    0.62    0.39
  -5   1 -11    0.13    0.53
  -5   1 -11   -0.12    0.25
  -5   1 -11   -0.33    0.49
   5  -1  11    0.13    0.36
  -5  -1 -11   -0.17    0.46
  -5  -1 -11   -0.64    0.22
  -5  -1 -11    0.27    0.43
   5   2 -11   -0.06    0.35
   5   2 -11   -0.57    0.47
   5   2 -11    0.45    0.70
   5  -2 -11    0.09    0.34
   5   2 -10    0.64    0.64
   5   2 -10    0.79    0.41
   5   2 -10    1.57    0.56
   5  -2 -10    0.91    0.42
   5   2  -9    0.04    0.39
   5   2  -9   -0.02    0.30
   5   2  -9   -0.57    0.46
   5  -2  -9    0.06    0.26
   5   2  -8   14.33    1.07
   5  -2  -8   14.31    1.08
   5   2  -7    2.24    0.44
   5   2  -7    1.74    0.36
   5   2  -7    1.47    0.53
   5  -2  -7    1.67    0.42
   5  -2  -7    1.56    0.37
   5   2  -6    3.30    0.40
   5   2  -6    2.96    0.44
   5   2  -6    4.06    0.60
   5  -2  -6    3.76    0.44
  -5  -2   6    3.22    0.41
   5  -2  -6    3.01    0.41
   5  -2  -6    2.64    0.37
   5   2  -5    0.36    0.18
  -5   2   5    0.56    0.21
   5   2  -5    0.83    0.37
   5   2  -5   -0.09    0.23
  -5  -2   5    0.43    0.13
   5  -2  -5    0.46    0.22
   5  -2  -5    0.54    0.21
   5  -2  -5    0.26    0.21
   5   2  -4    6.29    0.55
  -5   2   4    6.01    0.53
   5   2  -4    5.34    0.44
   5   2  -4    6.14    0.64
   5  -2  -4    6.06    0.51
   5  -2  -4    5.94    0.50
   5  -2  -4    6.84    0.48
   5   2  -3    1.08    0.23
   5   2  -3    1.27    0.31
   5   2  -3    1.32    0.19
  -5   2   3    1.43    0.22
   5  -2  -3    0.86    0.20
   5  -2  -3    0.89    0.21
   5   2  -2   70.04    3.46
   5   2  -2   65.23    3.18
  -5   2   2   61.41    3.49
   5   2  -2   66.75    3.73
   5  -2  -2   63.19    3.24
   5  -2  -2   61.42    3.43
   5   2  -1    3.22    0.21
   5   2  -1    2.58    0.26
  -5   2   1    2.62    0.27
   5   2  -1    2.36    0.33
   5  -2  -1    2.49    0.30
   5  -2  -1    2.68    0.27
  -5   2   0   25.61    1.48
   5   2   0   26.61    1.40
  -5   2   0   24.11    1.44
  -5   2   0   23.97    1.50
   5   2   0   28.49    1.29
   5  -2   0   26.23    1.37
   5  -2   0   25.84    1.46
   5   2   1   81.74    4.06
   5   2   1   87.49    4.38
  -5   2  -1   82.96    4.69
  -5   2  -1   80.87    4.36
  -5   2  -1   81.93    4.45
   5  -2   1   82.65    4.10
   5  -2   1   86.41    4.37
  -5   2  -2   18.60    1.16
   5   2   2   17.65    1.07
   5   2   2   19.68    1.02
  -5   2  -2   20.02    1.22
   5  -2   2   19.12    1.03
   5  -2   2   19.10    1.10
   5   2   3   10.95    0.69
   5   2   3   11.30    0.72
  -5   2  -3   11.17    0.84
  -5   2  -3    9.91    0.79
   5  -2   3   11.63    0.71
   5  -2   3   12.03    0.69
  -5   2  -4   85.54    5.15
   5   2   4   89.03    4.46
  -5   2  -4   87.76    4.84
  -5  -2  -4   91.70    5.09
   5  -2   4   89.20    4.65
   5  -2   4   93.60    4.46
  -5   2  -5    0.95    0.32
   5   2   5    1.54    0.30
  -5   2  -5    1.47    0.39
   5  -2   5    1.40    0.28
  -5  -2  -5    1.49    0.28
   5  -2   5    1.72    0.20
  -5   2  -6    9.78    0.87
   5   2   6    9.02    0.74
  -5   2  -6    9.80    0.94
  -5  -2  -6    8.80    0.76
   5  -2   6    9.58    0.73
  -5   2  -7    0.17    0.34
  -5   2  -7    0.46    0.41
   5   2   7    0.30    0.28
  -5  -2  -7    0.03    0.28
   5  -2   7    0.55    0.27
   5   2   8    1.00    0.34
  -5   2  -8    0.66    0.44
  -5   2  -8    0.94    0.39
   5  -2   8    0.51    0.30
  -5  -2  -8    0.68    0.38
  -5  -2  -8    0.56    0.28
  -5   2  -9    1.50    0.57
  -5   2  -9    1.92    0.51
   5   2   9    1.75    0.43
   5  -2   9    1.69    0.41
  -5  -2  -9    1.49    0.42
  -5  -2  -9    1.04    0.45
  -5   2 -10    1.53    0.43
   5   2  10    1.13    0.42
  -5   2 -10    1.45    0.61
  -5   2 -10    1.98    0.55
  -5  -2 -10    0.82    0.49
  -5  -2 -10    2.00    0.52
   5  -2  10    2.04    0.46
  -5  -2 -10    0.95    0.39
  -5   2 -11    0.42    0.54
   5   2  11    0.08    0.35
  -5   2 -11    0.24    0.31
  -5   2 -11   -0.61    0.55
  -5  -2 -11    0.44    0.35
  -5  -2 -11   -0.11    0.45
   5  -2  11    0.37    0.37
   5   3 -11   -1.07    0.51
   5   3 -11   -0.52    0.71
   5  -3 -11    0.01    0.36
   5   3 -10    0.25    0.47
   5   3 -10   -0.65    0.57
   5   3 -10    0.07    0.35
   5  -3 -10    0.13    0.33
   5   3  -9    0.21    0.30
   5   3  -9   -0.13    0.52
   5   3  -9    0.10    0.41
   5  -3  -9   -0.20    0.27
   5   3  -8    0.63    0.42
   5   3  -8    0.61    0.52
   5   3  -8    1.19    0.36
   5  -3  -8    0.29    0.30
   5   3  -7    0.52    0.36
   5   3  -7    0.48    0.24
   5   3  -7    1.08    0.49
   5  -3  -7    0.56    0.27
   5   3  -6    1.79    0.41
   5   3  -6    0.93    0.26
   5   3  -6    1.88    0.55
  -5   3   6    1.74    0.36
   5  -3  -6    1.44    0.34
   5  -3  -6    1.06    0.34
   5   3  -5   15.39    0.96
   5   3  -5   14.63    1.10
   5   3  -5   16.09    1.27
  -5   3   5   17.41    1.12
   5  -3  -5   16.18    1.03
   5  -3  -5   14.99    1.05
   5   3  -4    0.13    0.33
  -5   3   4    0.44    0.20
   5   3  -4    0.24    0.16
   5  -3  -4    0.31    0.25
   5  -3  -4    0.34    0.20
   5   3  -3    9.83    0.68
   5   3  -3    8.73    0.77
   5   3  -3    7.73    0.50
  -5   3   3    7.94    0.64
   5  -3  -3    8.26    0.65
   5  -3  -3    8.02    0.60
  -5   3   2   10.28    0.80
   5   3  -2   12.55    0.79
   5   3  -2   13.12    0.64
   5   3  -2   13.52    0.95
   5  -3  -2   10.73    0.81
   5  -3  -2   10.91    0.74
   5   3  -1    0.78    0.27
  -5   3   1    0.27    0.17
   5   3  -1    0.64    0.16
  -5   3   1    0.55    0.16
   5  -3  -1    0.77    0.19
   5  -3  -1    0.53    0.22
  -5   3   0    2.61    0.34
   5   3   0    3.62    0.31
  -5   3   0    3.42    0.34
   5  -3   0    3.27    0.31
   5  -3   0    3.42    0.38
  -5   3  -1   14.84    0.98
   5   3   1   17.36    0.92
   5   3   1   14.79    0.80
  -5   3  -1   12.61    0.98
   5  -3   1   15.03    0.85
   5  -3   1   16.05    0.97
   5   3   2   26.64    1.45
  -5   3  -2   23.51    1.59
  -5   3  -2   24.30    1.52
   5   3   2   25.99    1.33
   5  -3   2   25.01    1.34
   5  -3   2   26.04    1.47
  -5   3  -3    0.98    0.28
   5   3   3    1.35    0.23
  -5   3  -3    1.32    0.32
   5   3   3    1.33    0.21
   5  -3   3    1.10    0.20
   5  -3   3    1.22    0.26
  -5   3  -4    2.64    0.43
   5   3   4    3.14    0.35
   5   3   4    3.11    0.34
  -5   3  -4    2.89    0.48
   5  -3   4    3.36    0.34
   5  -3   4    2.90    0.35
  -5   3  -5    5.92    0.67
   5   3   5    5.39    0.50
  -5   3  -5    4.59    0.58
   5  -3   5    5.39    0.49
  -5  -3  -5    4.63    0.50
   5  -3   5    6.04    0.50
  -5   3  -6    5.47    0.74
   5   3   6    6.10    0.58
  -5   3  -6    5.58    0.65
  -5  -3  -6    6.08    0.59
   5  -3   6    5.92    0.54
  -5  -3  -6    6.22    0.58
  -5   3  -7    3.11    0.62
   5   3   7    2.19    0.42
  -5   3  -7    2.25    0.50
  -5  -3  -7    2.71    0.44
  -5  -3  -7    3.59    0.47
   5  -3   7    2.68    0.40
   5   3   8    0.64    0.33
  -5   3  -8   -0.65    0.34
  -5   3  -8    0.66    0.51
  -5  -3  -8   -0.14    0.31
   5  -3   8    0.49    0.29
  -5  -3  -8    0.35    0.27
   5   3   9    2.96    0.50
  -5   3  -9    2.11    0.67
  -5   3  -9    2.21    0.57
  -5  -3  -9    2.17    0.46
  -5  -3  -9    2.33    0.54
   5  -3   9    1.95    0.43
   5   3  10   -0.10    0.33
  -5   3 -10    0.18    0.28
  -5   3 -10   -0.25    0.45
  -5   3 -10   -0.77    0.55
   5  -3  10    0.34    0.33
  -5  -3 -10    0.35    0.33
  -5   3 -11   -0.24    0.64
  -5   3 -11   -0.40    0.27
   5   3  11    0.09    0.42
   5  -3  11    0.39    0.37
  -5  -3 -11   -0.07    0.34
   5   4 -10   -0.24    0.65
   5   4 -10    0.59    0.56
   5  -4 -10    0.70    0.42
   5   4  -9   -0.46    0.41
   5   4  -9    0.24    0.59
   5  -4  -9    0.02    0.29
   5   4  -8   -0.97    0.44
   5   4  -8    0.13    0.40
   5  -4  -8   -0.11    0.25
  -5   4   7   -0.18    0.26
   5   4  -7    0.08    0.33
   5   4  -7    0.42    0.50
   5  -4  -7   -0.06    0.23
   5   4  -6    2.57    0.48
   5   4  -6    1.60    0.57
  -5   4   6    2.47    0.44
   5  -4  -6    2.38    0.41
   5  -4  -6    2.55    0.44
  -5   4   5    9.73    0.86
   5   4  -5   11.88    1.09
   5   4  -5   10.97    0.92
   5  -4  -5   10.78    0.81
   5  -4  -5   10.99    0.90
  -5   4   4   26.27    1.78
   5   4  -4   32.69    2.01
   5   4  -4   28.70    1.78
   5  -4  -4   31.69    1.81
   5  -4  -4   28.33    1.66
  -5   4   3    2.60    0.38
   5   4  -3    3.30    0.56
   5   4  -3    3.59    0.41
   5  -4  -3    3.28    0.38
   5  -4  -3    3.80    0.46
   5   4  -2   22.17    1.46
  -5   4   2   18.29    1.31
   5   4  -2   22.37    1.29
   5  -4  -2   20.98    1.20
   5  -4  -2   20.45    1.33
   5   4  -1    9.13    0.77
  -5   4   1    8.03    0.66
   5   4  -1    8.41    0.61
  -5   4   1    8.22    0.61
   5  -4  -1    7.75    0.58
   5  -4  -1    8.04    0.68
  -5   4   0    0.40    0.23
  -5   4   0   -0.03    0.17
   5   4   0    0.23    0.14
   5  -4   0    0.03    0.23
   5  -4   0   -0.09    0.18
  -5   4  -1    2.86    0.39
   5   4   1    3.19    0.32
  -5   4  -1    1.80    0.35
   5  -4   1    2.96    0.40
   5  -4   1    3.04    0.31
  -5  -4  -1    2.74    0.23
   5   4   2    1.54    0.22
  -5   4  -2    1.49    0.31
   5   4   2    2.19    0.27
  -5   4  -2    1.85    0.40
  -5  -4  -2    1.70    0.20
   5  -4   2    1.57    0.22
   5  -4   2    1.39    0.34
   5   4   3    6.29    0.50
   5   4   3    5.93    0.52
  -5   4  -3    7.98    0.76
  -5   4  -3    6.01    0.61
   5  -4   3    6.96    0.63
  -5  -4  -3    6.69    0.48
   5  -4   3    6.64    0.48
   5   4   4    1.05    0.25
   5   4   4    0.67    0.25
  -5   4  -4    0.84    0.34
  -5   4  -4    1.54    0.46
   5  -4   4    1.47    0.34
  -5  -4  -4    1.40    0.25
   5  -4   4    1.27    0.24
  -5   4  -5    2.15    0.55
   5   4   5    0.94    0.29
   5   4   5    2.08    0.35
  -5   4  -5    2.01    0.44
   5  -4   5    1.78    0.35
  -5  -4  -5    1.33    0.30
  -5  -4  -5    1.47    0.31
   5  -4   5    1.15    0.27
  -5   4  -6    7.33    0.77
  -5   4  -6    6.46    0.85
   5   4   6    7.22    0.64
  -5  -4  -6    6.28    0.63
  -5  -4  -6    7.08    0.63
   5  -4   6    7.55    0.60
  -5   4  -7    1.95    0.49
   5   4   7    2.21    0.41
  -5   4  -7    2.59    0.63
  -5  -4  -7    1.25    0.37
  -5  -4  -7    2.38    0.41
   5  -4   7    1.71    0.33
  -5   4  -8    1.42    0.51
   5   4   8    1.04    0.38
  -5   4  -8    0.86    0.58
   5  -4   8    1.49    0.35
  -5  -4  -8    1.90    0.44
  -5   4  -9    1.25    0.54
   5   4   9    1.42    0.45
  -5   4  -9    0.76    0.62
   5  -4   9    1.94    0.41
  -5  -4  -9    2.10    0.49
  -5   4 -10    0.39    0.69
  -5   4 -10    1.23    0.59
   5   4  10    1.07    0.44
  -5  -4 -10    1.37    0.47
   5   5  -9    0.84    0.55
   5   5  -9    1.05    0.71
   5  -5  -9    1.35    0.45
   5   5  -8    0.17    0.55
   5   5  -8   -0.93    0.37
  -5   5   8   -0.55    0.31
   5  -5  -8    0.14    0.30
  -5   5   7    2.19    0.48
   5   5  -7    1.73    0.51
   5   5  -7    1.48    0.61
   5  -5  -7    2.13    0.45
   5   5  -6    2.33    0.61
   5   5  -6    0.99    0.42
  -5   5   6    2.21    0.45
   5  -5  -6    1.68    0.40
  -5   5   5    0.55    0.31
   5   5  -5    0.77    0.49
   5   5  -5    0.17    0.32
   5  -5  -5    0.35    0.27
   5   5  -4    6.02    0.62
  -5   5   4    5.56    0.62
   5   5  -4    7.50    0.85
   5  -5  -4    6.36    0.59
   5  -5  -4    7.25    0.72
   5   5  -3    2.46    0.39
  -5   5   3    2.64    0.41
   5   5  -3    2.60    0.57
   5  -5  -3    2.34    0.38
   5  -5  -3    2.72    0.49
   5   5  -2    9.43    0.92
   5   5  -2    9.33    0.74
  -5   5   2    9.39    0.82
   5  -5  -2    9.05    0.82
   5  -5  -2    9.79    0.72
   5   5  -1    0.60    0.23
  -5   5   1    0.10    0.21
   5   5  -1    0.09    0.37
   5  -5  -1    0.52    0.27
   5  -5  -1    0.55    0.33
  -5   5   0   13.58    1.03
   5   5   0   15.53    0.96
  -5   5   0   12.57    1.00
   5  -5   0   14.56    1.06
   5  -5   0   13.95    0.87
   5   5   1    8.77    0.65
  -5   5  -1    6.26    0.64
   5  -5   1    6.30    0.51
   5  -5   1    7.20    0.69
  -5   5  -2    0.40    0.39
   5   5   2   -0.05    0.18
  -5   5  -2    0.85    0.31
   5  -5   2    0.19    0.34
   5  -5   2    0.03    0.16
  -5   5  -3    6.79    0.79
  -5   5  -3    6.44    0.68
   5   5   3    6.95    0.60
  -5  -5  -3    6.82    0.52
   5  -5   3    6.45    0.69
  -5   5  -4    0.22    0.46
  -5   5  -4    0.32    0.33
   5   5   4    0.49    0.23
   5   5   4    0.18    0.26
   5  -5   4    0.65    0.36
  -5  -5  -4    0.71    0.23
  -5   5  -5    2.77    0.62
   5   5   5    3.19    0.44
  -5   5  -5    2.30    0.49
   5   5   5    3.27    0.43
  -5  -5  -5    3.53    0.42
  -5   5  -6    0.10    0.32
  -5   5  -6   -0.24    0.43
   5   5   6    0.11    0.28
   5   5   6    0.18    0.25
  -5  -5  -6   -0.03    0.21
  -5   5  -7   -0.21    0.35
   5   5   7    0.19    0.32
  -5   5  -7   -0.55    0.48
  -5  -5  -7   -0.28    0.22
  -5   5  -8   -0.72    0.56
  -5   5  -8    1.94    0.56
   5   5   8    1.23    0.43
  -5  -5  -8    1.55    0.42
  -5   5  -9   -0.48    0.46
  -5   5  -9    0.69    0.69
  -5  -5  -9   -0.12    0.33
   5  -6  -9   -0.52    0.35
   5   6  -8   -0.09    0.63
   5   6  -8   -0.01    0.46
  -5   6   8    0.48    0.45
   5  -6  -8    0.68    0.40
  -5   6   7    1.94    0.51
   5   6  -7    1.24    0.66
   5   6  -7    0.76    0.48
   5  -6  -7    1.36    0.43
  -5   6   6    2.29    0.49
   5   6  -6    1.12    0.46
   5   6  -6    1.77    0.64
   5  -6  -6    2.05    0.44
  -5   6   5    6.82    0.73
   5   6  -5    5.46    0.68
   5   6  -5    7.39    0.94
   5  -6  -5    6.17    0.65
  -5   6   4    0.94    0.34
   5   6  -4    0.66    0.52
   5   6  -4    1.57    0.39
   5  -6  -4    0.96    0.33
  -5   6   3    0.31    0.28
   5   6  -3   -0.63    0.34
   5   6  -3    0.12    0.25
   5  -6  -3    0.44    0.29
   5   6  -2    2.03    0.38
   5   6  -2    3.05    0.56
  -5   6   2    2.09    0.41
   5   6  -1    0.20    0.24
  -5   6   1    0.83    0.31
  -5   6   0    0.07    0.25
   5   6   0    0.25    0.24
   5   6   1    7.06    0.62
  -5   6  -1    5.19    0.65
  -5   6  -2    2.63    0.47
   5   6   2    3.15    0.42
  -5   6  -2    3.13    0.54
  -5   6  -3    3.09    0.60
  -5   6  -3    1.96    0.45
   5   6   3    3.33    0.43
   5  -6   3    2.56    0.52
  -5   6  -4    2.68    0.63
  -5   6  -4    1.94    0.47
   5   6   4    3.13    0.45
   5  -6   4    2.98    0.54
  -5   6  -5    2.75    0.54
  -5   6  -5    3.20    0.69
   5   6   5    2.69    0.44
  -5   6  -6    0.86    0.45
   5   6   6    1.05    0.38
  -5   6  -6    1.10    0.61
  -5   6  -7    1.53    0.53
  -5   6  -7    0.14    0.59
  -5   6  -8    0.59    0.69
  -5   6  -8    0.44    0.49
   5   7  -7   -0.16    0.59
   5   7  -7   -0.22    0.44
  -5   7   7    0.10    0.36
   5   7  -6   -0.19    0.39
  -5   7   6    0.03    0.32
   5   7  -6    0.12    0.61
  -5   7   5    1.41    0.45
   5   7  -5    2.80    0.71
   5   7  -5    1.19    0.46
   5   7  -4    2.00    0.47
   5   7  -4    2.21    0.63
  -5   7   4    2.49    0.51
   5   7  -3   -0.04    0.48
  -5   7   3    0.58    0.34
   5   7  -3    0.34    0.32
  -5   7   2    0.53    0.36
   5   7  -2    0.38    0.31
   5   7  -2    0.66    0.49
   5   7  -1    4.02    0.51
  -5   7   1    3.83    0.58
  -5   7   0    1.40    0.43
   5   7   0    2.50    0.42
  -5   7  -1    0.71    0.38
   5   7   1    1.67    0.38
   5   7   2    1.05    0.35
  -5   7  -2    1.24    0.42
  -5   7  -3    0.16    0.46
  -5   7  -3   -0.14    0.30
   5   7   3   -0.05    0.26
  -5   7  -4   -0.24    0.48
  -5   7  -4    0.92    0.44
   5   7   4    0.86    0.35
   5   7   5    0.45    0.33
  -5   7  -5    0.40    0.58
  -5   7  -5    0.18    0.39
  -5   7  -6   -0.37    0.39
   5   7   6   -0.17    0.31
  -5   7  -6   -0.18    0.58
  -5   7  -7   -0.07    0.64
  -5   7  -7    0.02    0.44
   5   7   7    0.08    0.40
   5   8  -5    0.81    0.63
  -5   8   5    0.25    0.42
   5   8  -4    1.06    0.62
  -5   8   4    1.27    0.47
   5   8  -3    0.63    0.57
  -5   8   3    1.26    0.46
   5   8  -2    0.16    0.34
  -5   8   2    0.40    0.40
  -5   8   1    0.90    0.42
   5   8  -1    0.81    0.39
  -5   8   0   -0.23    0.31
   5   8   0   -0.16    0.33
  -5   8  -1   -0.32    0.30
   5   8   1    0.12    0.31
   5   8   2   -0.43    0.29
  -5   8  -2    0.21    0.38
  -5   8  -3    0.23    0.39
   5   8   3    1.15    0.39
   5   8   4    0.62    0.38
  -5   8  -4    0.22    0.44
   5   8   5    0.47    0.39
  -5   8  -5    0.06    0.63
  -5   8  -5    0.52    0.45
  -5   9   0    0.20    0.43
   6   0 -11   -0.07    0.34
   6   0 -11   -0.25    0.50
   6   0 -10    4.37    0.72
   6   0 -10    4.34    0.78
   6   0 -10    3.79    0.64
   6   0  -9   -0.03    0.37
   6   0  -9   -0.18    0.23
   6   0  -9   -0.50    0.40
   6   0  -8   25.10    1.80
   6   0  -8   26.79    1.66
   6   0  -7    0.29    0.25
   6   0  -7   -0.17    0.36
   6   0  -6    2.97    0.49
   6   0  -5   -0.08    0.13
   6   0  -5    0.21    0.24
   6   0  -5   -0.09    0.09
  -6   0   5   -0.13    0.14
   6   0  -4    0.68    0.20
   6   0  -4    0.48    0.14
  -6   0   4    0.69    0.18
   6   0  -4    0.60    0.26
   6   0  -3    0.07    0.17
  -6   0   3   -0.08    0.08
   6   0  -3   -0.10    0.10
   6   0  -3   -0.03    0.08
  -6   0   2   12.25    0.72
   6   0  -2   13.78    0.72
   6   0  -2   10.83    0.78
  -6   0   2   11.40    0.71
   6   0  -2   12.61    0.72
  -6   0   1    0.04    0.06
  -6   0   1    0.03    0.11
   6   0  -1    0.14    0.14
   6   0  -1    0.09    0.06
   6   0  -1    0.09    0.10
   6   0   0    5.62    0.38
  -6   0   0    5.38    0.38
   6   0   0    5.53    0.35
   6   0   0    5.31    0.40
  -6   0   0    5.39    0.34
  -6   0  -1    0.11    0.12
  -6   0  -1    0.10    0.11
   6   0   1    0.04    0.10
   6   0   1   -0.16    0.13
  -6   0  -2   -0.03    0.09
  -6   0  -2    0.07    0.13
   6   0   2    0.01    0.13
  -6   0  -2   -0.03    0.12
  -6   0  -3   -0.04    0.11
   6   0   3    0.04    0.12
  -6   0  -3   -0.12    0.08
  -6   0  -3   -0.04    0.12
  -6   0  -4   22.11    1.23
  -6   0  -4   22.58    1.33
  -6   0  -4   21.87    1.42
   6   0   4   22.66    1.25
  -6   0  -5   -0.30    0.17
   6   0   5   -0.04    0.16
  -6   0  -5    0.04    0.20
  -6   0  -5   -0.07    0.11
  -6   0  -6   23.26    1.64
  -6   0  -6   25.04    1.33
  -6   0  -6   23.40    1.53
   6   0   6   25.98    1.45
   6   0   7    0.33    0.27
  -6   0  -7    0.14    0.32
  -6   0  -7   -0.09    0.28
   6   0   8    0.20    0.28
  -6   0  -8    0.27    0.34
  -6   0  -8    0.36    0.33
   6   0   9    0.14    0.28
  -6   0  -9    0.31    0.36
  -6   0  -9   -0.20    0.36
  -6   0 -10    0.11    0.29
   6   0  10   -0.36    0.24
  -6   0 -10    0.04    0.43
  -6   0 -10    0.39    0.40
  -6   0 -11    0.08    0.30
  -6   0 -11   -0.44    0.43
   6   0  11   -0.21    0.34
  -6   0 -11    0.14    0.53
   6   1 -11   -0.18    0.35
   6   1 -11    0.56    0.56
   6   1 -11   -0.28    0.62
   6  -1 -11    0.13    0.38
   6  -1 -11    1.43    0.62
   6   1 -10    0.94    0.48
   6   1 -10   -0.22    0.53
   6   1 -10    0.13    0.32
   6  -1 -10    0.07    0.30
   6   1  -9    0.61    0.40
   6   1  -9    0.58    0.33
   6   1  -9    0.15    0.49
   6  -1  -9    0.17    0.28
   6   1  -8    2.95    0.59
   6   1  -8    3.10    0.51
   6   1  -8    2.67    0.48
   6  -1  -8    2.76    0.54
   6  -1  -8    2.78    0.49
   6   1  -7    1.24    0.39
   6   1  -7    0.87    0.47
   6   1  -7    0.61    0.28
   6  -1  -7    0.66    0.28
   6  -1  -7    1.02    0.40
   6   1  -6   26.45    1.79
   6   1  -6   24.34    1.55
   6   1  -6   24.56    1.64
   6  -1  -6   27.32    1.52
   6  -1  -6   27.54    1.59
   6  -1  -6   26.69    1.70
  -6  -1   6   28.03    1.47
   6   1  -5    1.36    0.30
   6   1  -5    1.99    0.41
   6   1  -5    1.81    0.30
   6  -1  -5    1.79    0.32
   6  -1  -5    2.04    0.27
  -6  -1   5    1.49    0.22
   6  -1  -5    2.05    0.32
  -6   1   4   -0.02    0.12
   6   1  -4   -0.01    0.12
  -6   1   4   -0.21    0.12
   6   1  -4   -0.08    0.26
   6   1  -4   -0.29    0.15
   6  -1  -4    0.36    0.17
   6  -1  -4   -0.10    0.14
   6  -1  -4   -0.13    0.17
  -6  -1   4    0.05    0.11
  -6   1   3    2.78    0.29
   6   1  -3    2.67    0.27
  -6   1   3    2.41    0.28
   6   1  -3    2.64    0.27
   6   1  -3    2.70    0.37
  -6  -1   3    2.52    0.24
   6  -1  -3    2.81    0.27
   6  -1  -3    2.95    0.29
   6  -1  -3    2.77    0.30
  -6   1   2   20.10    1.16
   6   1  -2   20.01    1.07
   6   1  -2   17.67    1.25
  -6   1   2   20.32    1.16
   6   1  -2   20.58    1.12
   6  -1  -2   21.89    1.16
   6  -1  -2   19.81    1.10
  -6   1   1   -0.02    0.10
   6   1  -1    0.29    0.19
  -6   1   1   -0.13    0.15
   6   1  -1   -0.08    0.04
   6  -1  -1    0.08    0.14
   6  -1  -1    0.24    0.16
  -6   1   0   77.81    4.07
  -6   1   0   74.55    4.29
  -6   1   0   77.31    4.03
   6  -1   0   77.71    4.03
   6  -1   0   78.02    3.80
  -6   1  -1   96.32    5.15
   6   1   1   95.39    4.84
  -6   1  -1   99.21    5.55
  -6   1  -1   97.06    5.24
  -6  -1  -1  104.92    5.18
   6  -1   1  100.96    4.87
   6  -1   1  102.31    5.16
  -6   1  -2   39.63    2.08
   6   1   2   39.18    1.97
  -6   1  -2   36.44    2.13
  -6   1  -2   39.81    2.27
   6  -1   2   40.29    1.98
   6  -1   2   38.06    2.08
   6   1   3   83.95    4.16
  -6   1  -3   84.20    4.78
  -6   1  -3   87.77    4.36
  -6   1  -3   83.95    4.49
  -6  -1  -3   83.39    4.76
   6  -1   3   85.48    4.16
   6  -1   3   78.81    4.34
  -6   1  -4   31.02    1.65
   6   1   4   31.14    1.65
  -6   1  -4   30.00    1.91
  -6   1  -4   33.48    1.80
   6  -1   4   29.25    1.64
  -6  -1  -4   29.50    1.86
   6   1   5   23.52    1.33
  -6   1  -5   24.21    1.45
  -6   1  -5   22.95    1.24
  -6   1  -5   22.30    1.53
   6  -1   5   23.72    1.32
  -6  -1  -5   20.60    1.47
  -6   1  -6    5.63    0.64
  -6   1  -6    4.76    0.55
  -6   1  -7    0.45    0.37
  -6   1  -7    0.73    0.39
   6   1   7    1.26    0.35
  -6  -1  -7    0.69    0.33
   6  -1   7    0.74    0.30
  -6  -1  -7    0.85    0.36
  -6   1  -8   -0.15    0.33
   6   1   8   -0.03    0.27
  -6   1  -8    0.37    0.34
   6  -1   8   -0.21    0.23
  -6  -1  -8   -0.14    0.30
  -6  -1  -8    0.00    0.30
  -6   1  -9    0.09    0.38
  -6   1  -9    0.13    0.41
   6   1   9    0.08    0.30
  -6  -1  -9    0.03    0.38
  -6  -1  -9    0.61    0.38
   6  -1   9    0.83    0.38
  -6  -1  -9    0.73    0.32
  -6   1 -10   -0.66    0.42
   6   1  10   -0.13    0.30
  -6   1 -10   -0.15    0.38
  -6  -1 -10   -0.34    0.38
  -6  -1 -10    0.38    0.30
  -6  -1 -10   -0.23    0.37
   6  -1  10    0.22    0.30
  -6   1 -11   -0.63    0.49
  -6   1 -11    0.40    0.50
   6   1  11    0.13    0.35
  -6   1 -11    0.64    0.37
  -6  -1 -11   -0.15    0.51
   6  -1  11    0.07    0.32
  -6  -1 -11   -0.04    0.30
  -6  -1 -11   -0.27    0.41
   6   2 -11    0.27    0.39
   6   2 -11   -0.46    0.49
   6   2 -11   -0.18    0.66
   6  -2 -11   -0.02    0.34
   6   2 -10    0.09    0.35
   6   2 -10   -0.62    0.53
   6   2 -10   -0.10    0.42
   6  -2 -10   -0.01    0.31
   6   2  -9    0.59    0.36
   6   2  -9    1.20    0.58
   6   2  -9    0.30    0.41
   6  -2  -9    0.52    0.34
   6   2  -8   31.98    2.22
   6   2  -8   30.89    2.03
   6   2  -8   33.93    1.95
   6  -2  -8   30.81    1.93
   6   2  -7    1.56    0.55
   6   2  -7    2.58    0.40
   6   2  -7    1.75    0.44
   6  -2  -7    3.09    0.46
   6   2  -6    3.77    0.52
   6   2  -6    4.98    0.49
   6   2  -6    3.95    0.63
   6  -2  -6    5.14    0.51
   6  -2  -6    4.44    0.46
   6  -2  -6    4.52    0.51
   6   2  -5    0.07    0.14
   6   2  -5    0.10    0.35
  -6   2   5   -0.09    0.14
   6   2  -5   -0.10    0.22
   6  -2  -5    0.27    0.21
  -6  -2   5   -0.02    0.11
   6  -2  -5    0.33    0.19
   6  -2  -5   -0.15    0.18
   6   2  -4   13.93    0.91
   6   2  -4   16.78    1.03
  -6   2   4   16.58    1.05
   6   2  -4   14.67    1.16
   6  -2  -4   16.31    0.97
   6  -2  -4   17.36    1.00
   6  -2  -4   15.49    0.99
   6   2  -3    6.53    0.65
   6   2  -3    6.63    0.45
  -6   2   3    6.13    0.52
   6   2  -3    7.36    0.54
   6  -2  -3    6.37    0.52
   6  -2  -3    6.42    0.51
   6   2  -2    0.20    0.13
   6   2  -2    0.30    0.11
  -6   2   2    0.24    0.16
  -6   2   2    0.39    0.15
   6   2  -2    0.18    0.23
   6  -2  -2    0.20    0.14
   6  -2  -2    0.09    0.16
   6   2  -1    7.82    0.43
   6   2  -1    6.93    0.60
   6   2  -1    7.84    0.48
  -6   2   1    7.04    0.54
  -6   2   1    6.59    0.53
   6  -2  -1    7.52    0.51
   6  -2  -1    7.19    0.55
  -6   2   0    3.23    0.33
   6   2   0    3.20    0.24
  -6   2   0    2.82    0.29
  -6   2   0    3.38    0.32
   6   2   0    3.90    0.25
   6  -2   0    3.03    0.33
   6  -2   0    3.82    0.33
   6   2   1    0.21    0.10
  -6   2  -1    0.12    0.15
   6   2   1    0.10    0.07
  -6   2  -1   -0.05    0.13
  -6   2  -1    0.23    0.15
   6  -2   1    0.22    0.16
   6  -2   1   -0.03    0.14
  -6   2  -2   16.53    1.04
   6   2   2   17.00    0.91
   6   2   2   14.66    0.94
  -6   2  -2   16.78    1.08
  -6   2  -2   17.45    0.98
   6  -2   2   16.72    0.93
   6  -2   2   17.09    0.99
  -6   2  -3    4.37    0.43
   6   2   3    3.86    0.35
  -6   2  -3    4.13    0.45
  -6   2  -3    4.36    0.37
   6  -2   3    3.78    0.34
   6  -2   3    3.84    0.36
  -6   2  -4   45.68    2.74
  -6   2  -4   49.35    2.94
   6   2   4   48.63    2.52
   6  -2   4   47.67    2.60
   6  -2   4   51.30    2.52
  -6  -2  -4   50.10    2.87
  -6   2  -5    0.85    0.31
   6   2   5    1.20    0.29
  -6   2  -5    0.98    0.34
   6  -2   5    0.66    0.24
  -6  -2  -5    0.55    0.22
   6  -2   5    0.81    0.17
   6   2   6   11.92    0.88
  -6   2  -6   12.19    1.02
  -6   2  -6   12.40    1.12
   6  -2   6   12.22    0.86
  -6  -2  -6   12.79    0.95
   6   2   7    0.36    0.30
  -6   2  -7   -0.08    0.33
  -6   2  -7    1.19    0.46
  -6  -2  -7    0.89    0.34
   6  -2   7    0.05    0.25
   6   2   8    1.92    0.40
  -6   2  -8    1.51    0.52
  -6   2  -8    1.37    0.44
  -6  -2  -8    1.31    0.43
   6  -2   8    1.66    0.37
  -6  -2  -8    1.05    0.33
   6   2   9    0.97    0.38
  -6   2  -9    1.57    0.50
  -6   2  -9    1.20    0.56
  -6  -2  -9    2.01    0.46
   6  -2   9    2.20    0.44
  -6  -2  -9    1.84    0.51
  -6  -2  -9    2.11    0.49
  -6   2 -10    0.31    0.55
  -6   2 -10    1.00    0.51
   6   2  10    1.72    0.46
  -6  -2 -10    0.87    0.49
  -6  -2 -10    0.45    0.41
  -6  -2 -10    1.37    0.44
   6  -2  10    1.74    0.43
   6   2  11   -0.35    0.33
  -6   2 -11   -0.90    0.55
  -6   2 -11    0.26    0.29
  -6  -2 -11    0.25    0.45
   6  -2  11   -0.29    0.30
  -6  -2 -11   -0.02    0.32
   6   3 -11    0.01    0.59
   6   3 -11   -0.39    0.71
   6  -3 -11    0.88    0.45
   6   3 -10    0.39    0.67
   6   3 -10    0.61    0.36
   6   3 -10    0.29    0.50
   6  -3 -10    0.51    0.38
   6   3  -9   -0.10    0.56
   6   3  -9   -0.09    0.27
   6   3  -9   -0.07    0.40
   6  -3  -9    0.20    0.30
   6   3  -8    0.93    0.32
   6   3  -8    0.59    0.39
   6   3  -8    0.72    0.55
   6  -3  -8    0.99    0.34
   6   3  -7   16.83    1.25
   6   3  -7   15.68    1.41
   6   3  -7   17.25    1.13
   6  -3  -7   18.20    1.19
   6   3  -6    3.95    0.56
   6   3  -6    4.94    0.74
  -6   3   6    4.97    0.56
   6  -3  -6    5.65    0.56
   6  -3  -6    4.98    0.53
   6   3  -5    9.84    0.68
   6   3  -5    9.63    0.97
  -6   3   5   10.43    0.80
   6   3  -5   10.15    0.83
   6  -3  -5    9.41    0.77
   6  -3  -5    8.72    0.72
   6   3  -4   14.44    1.10
   6   3  -4   12.65    0.79
   6   3  -4   13.00    0.92
  -6   3   4   13.40    0.94
   6  -3  -4   12.89    0.87
   6  -3  -4   12.91    0.92
  -6   3   3   23.66    1.51
   6   3  -3   25.58    1.49
   6   3  -3   26.47    1.31
   6   3  -3   26.79    1.68
   6  -3  -3   23.60    1.49
   6  -3  -3   23.57    1.40
   6   3  -2   40.26    2.41
   6   3  -2   42.82    1.96
   6   3  -2   41.29    2.19
  -6   3   2   38.00    2.25
   6  -3  -2   36.33    2.21
   6  -3  -2   37.24    2.07
   6   3  -1    6.42    0.62
  -6   3   1    6.24    0.45
  -6   3   1    6.07    0.53
   6   3  -1    6.86    0.47
   6  -3  -1    6.68    0.50
   6  -3  -1    6.60    0.56
   6   3   0   37.96    1.77
   6   3   0   37.49    1.97
  -6   3   0   33.48    2.09
  -6   3   0   35.15    2.07
   6  -3   0   36.99    1.89
   6  -3   0   35.02    2.03
   6   3   1   48.82    2.46
  -6   3  -1   48.17    2.77
   6   3   1   54.79    2.69
   6  -3   1   48.44    2.52
   6  -3   1   48.33    2.72
  -6   3  -2    4.07    0.45
   6   3   2    3.73    0.33
   6   3   2    3.89    0.34
  -6   3  -2    4.07    0.43
   6  -3   2    4.39    0.37
   6  -3   2    4.12    0.41
   6   3   3    0.10    0.17
   6   3   3    0.36    0.14
  -6   3  -3    0.09    0.25
  -6   3  -3    0.13    0.20
   6  -3   3    0.23    0.20
   6  -3   3    0.25    0.16
   6   3   4    0.43    0.22
   6   3   4    0.37    0.17
  -6   3  -4   -0.24    0.28
  -6   3  -4    0.20    0.25
   6  -3   4    0.21    0.18
   6  -3   4    0.37    0.22
  -6   3  -5    4.53    0.57
   6   3   5    5.47    0.50
  -6   3  -5    4.91    0.64
  -6  -3  -5    4.77    0.50
   6  -3   5    4.68    0.45
   6  -3   5    5.23    0.46
  -6   3  -6    1.81    0.43
  -6   3  -6    1.51    0.51
   6   3   6    1.96    0.37
  -6  -3  -6    2.18    0.37
   6  -3   6    1.82    0.35
   6   3   7    1.46    0.37
  -6   3  -7    1.55    0.45
  -6   3  -7    2.69    0.60
  -6  -3  -7    1.73    0.37
  -6  -3  -7    2.29    0.43
   6  -3   7    2.04    0.36
   6   3   8    0.45    0.30
  -6   3  -8   -0.18    0.35
  -6   3  -8    0.10    0.47
   6  -3   8   -0.09    0.25
  -6  -3  -8    0.21    0.32
  -6  -3  -8   -0.19    0.20
  -6   3  -9   -0.16    0.49
   6   3   9    0.11    0.28
  -6   3  -9   -0.48    0.38
   6  -3   9    0.41    0.29
  -6  -3  -9   -0.40    0.34
  -6  -3  -9    0.39    0.30
  -6   3 -10    0.02    0.50
  -6   3 -10   -0.28    0.58
   6   3  10    0.07    0.35
   6  -3  10    0.49    0.35
  -6  -3 -10    0.75    0.37
  -6   3 -11   -0.93    0.58
  -6   3 -11    0.20    0.31
   6   3  11   -0.06    0.37
  -6  -3 -11   -0.01    0.33
   6  -3  11    0.10    0.35
   6   4 -10    0.50    0.70
   6   4 -10   -1.07    0.45
   6  -4 -10   -0.23    0.32
   6   4  -9    0.08    0.46
   6   4  -9   -0.42    0.57
   6  -4  -9   -0.33    0.27
   6   4  -8   -0.01    0.52
   6   4  -8    0.16    0.40
   6  -4  -8    0.40    0.32
   6   4  -7   -0.44    0.44
  -6   4   7   -0.02    0.25
   6   4  -7   -0.19    0.32
   6  -4  -7    0.25    0.25
   6   4  -6    0.44    0.48
   6   4  -6    0.46    0.35
  -6   4   6    0.15    0.25
   6  -4  -6   -0.05    0.30
   6  -4  -6    0.33    0.25
  -6   4   5    0.42    0.24
   6   4  -5    0.37    0.46
   6   4  -5    0.71    0.35
   6  -4  -5    0.04    0.23
   6  -4  -5    0.14    0.32
   6   4  -4   46.28    2.60
   6   4  -4   48.64    2.87
  -6   4   4   42.27    2.63
   6  -4  -4   44.69    2.61
   6  -4  -4   45.03    2.44
   6   4  -3   11.35    0.84
   6   4  -3   14.45    1.10
  -6   4   3   10.58    0.86
   6  -4  -3   12.71    0.92
   6  -4  -3   10.94    0.80
  -6   4   2    0.78    0.25
   6   4  -2    0.97    0.37
   6   4  -2    0.84    0.22
   6  -4  -2    0.51    0.29
   6  -4  -2    0.92    0.25
   6   4  -1    0.41    0.31
   6   4  -1   -0.16    0.13
  -6   4   1    0.26    0.19
  -6   4   1   -0.12    0.13
   6  -4  -1    0.06    0.24
   6  -4  -1    0.57    0.22
  -6   4   0    4.46    0.44
   6   4   0    4.93    0.40
  -6   4   0    3.94    0.45
   6  -4   0    3.93    0.40
   6  -4   0    4.03    0.48
   6   4   1   34.74    1.81
  -6   4  -1   31.84    1.91
   6   4   1   30.86    1.59
   6  -4   1   31.18    1.67
   6  -4   1   29.75    1.85
  -6  -4  -1   31.75    1.60
  -6   4  -2    1.75    0.34
   6   4   2    1.96    0.24
  -6   4  -2    1.23    0.36
   6   4   2    1.85    0.25
   6  -4   2    1.65    0.25
   6  -4   2    1.81    0.36
  -6  -4  -2    1.70    0.21
  -6   4  -3    0.84    0.29
   6   4   3    0.78    0.22
  -6   4  -3    0.45    0.38
   6   4   3    0.45    0.19
  -6  -4  -3    0.82    0.19
   6  -4   3    0.53    0.20
   6  -4   3    0.78    0.32
   6   4   4    1.91    0.29
  -6   4  -4    1.86    0.40
   6   4   4    1.69    0.31
  -6   4  -4    1.68    0.49
   6  -4   4    1.26    0.26
   6  -4   4    1.56    0.35
  -6  -4  -4    1.65    0.27
  -6   4  -5    3.32    0.62
   6   4   5    2.11    0.37
   6   4   5    2.66    0.39
  -6   4  -5    2.86    0.50
  -6  -4  -5    2.96    0.40
   6  -4   5    2.36    0.41
   6  -4   5    2.49    0.35
  -6  -4  -5    2.79    0.37
  -6   4  -6    3.71    0.58
   6   4   6    2.95    0.44
  -6   4  -6    4.51    0.72
  -6  -4  -6    3.49    0.47
   6  -4   6    3.46    0.41
  -6  -4  -6    4.74    0.50
  -6   4  -7    0.40    0.49
   6   4   7   -0.15    0.25
  -6   4  -7   -0.42    0.35
  -6  -4  -7    0.03    0.22
  -6  -4  -7    0.10    0.28
   6  -4   7    0.05    0.21
  -6   4  -8    1.03    0.48
  -6   4  -8    1.19    0.62
   6   4   8    1.26    0.40
  -6  -4  -8    1.65    0.40
   6  -4   8    1.85    0.37
   6   4   9    1.90    0.46
  -6   4  -9    0.17    0.61
  -6   4  -9    1.13    0.55
  -6  -4  -9    1.69    0.46
   6  -4   9    1.29    0.39
   6   4  10    0.06    0.38
  -6   4 -10    0.21    0.53
  -6   4 -10   -1.09    0.59
   6  -4  10   -0.09    0.29
  -6  -4 -10    0.28    0.36
   6   5  -9   -0.48    0.60
   6   5  -9    0.55    0.53
   6  -5  -9    0.26    0.37
   6   5  -8   -0.38    0.39
  -6   5   8   -0.36    0.30
   6   5  -8   -0.28    0.53
   6  -5  -8   -0.27    0.27
   6   5  -7   -0.39    0.47
  -6   5   7    0.20    0.28
   6   5  -7   -0.03    0.36
   6  -5  -7    0.19    0.29
  -6   5   6    0.48    0.32
   6   5  -6    0.14    0.33
   6   5  -6   -0.49    0.46
   6  -5  -6    0.14    0.27
   6   5  -5    0.50    0.33
   6   5  -5   -0.46    0.41
  -6   5   5   -0.02    0.23
   6  -5  -5    0.22    0.26
   6   5  -4    9.02    0.98
  -6   5   4    8.64    0.80
   6   5  -4    9.18    0.81
   6  -5  -4   10.19    0.78
   6  -5  -4   11.48    0.92
  -6   5   3   11.25    0.94
   6   5  -3   13.02    1.14
   6   5  -3   11.26    0.87
   6  -5  -3   11.87    0.85
   6  -5  -3   11.61    0.98
   6   5  -2   16.34    1.27
   6   5  -2   16.87    1.06
  -6   5   2   13.75    1.10
   6  -5  -2   14.02    1.12
   6  -5  -2   15.94    1.01
  -6   5   1    0.54    0.27
  -6   5   1    1.31    0.30
   6   5  -1    0.60    0.23
   6  -5  -1    0.73    0.29
   6  -5  -1    0.63    0.35
  -6   5   0   18.72    1.31
   6   5   0   21.28    1.23
  -6   5   0   18.92    1.29
   6  -5   0   19.67    1.14
   6  -5   0   18.89    1.33
  -6   5  -1   10.06    0.82
  -6   5  -1    6.30    0.74
   6   5   1   10.27    0.70
   6  -5   1    8.71    0.63
   6  -5   1    9.83    0.84
  -6   5  -2    8.66    0.89
   6   5   2   11.01    0.73
  -6   5  -2    9.33    0.84
   6  -5   2    9.68    0.86
   6  -5   2    8.73    0.62
  -6   5  -3    0.93    0.36
   6   5   3    1.12    0.27
   6   5   3    0.92    0.28
  -6   5  -3    1.04    0.50
   6  -5   3    1.31    0.42
  -6  -5  -3    0.48    0.21
   6  -5   3    1.09    0.23
  -6   5  -4   -0.03    0.43
   6   5   4    0.31    0.26
  -6   5  -4   -0.45    0.24
   6   5   4    0.51    0.24
   6  -5   4    0.31    0.19
   6  -5   4    0.23    0.32
  -6  -5  -4    0.36    0.20
  -6   5  -5    0.40    0.48
   6   5   5    0.01    0.21
   6   5   5    0.19    0.25
  -6   5  -5   -0.07    0.31
  -6  -5  -5    0.04    0.20
   6   5   6   -0.24    0.24
   6   5   6    0.17    0.29
  -6   5  -6   -0.03    0.32
  -6   5  -6    0.01    0.48
  -6  -5  -6   -0.31    0.24
  -6  -5  -6    0.02    0.22
  -6   5  -7   -0.29    0.51
   6   5   7   -0.34    0.28
  -6   5  -7   -0.17    0.35
  -6  -5  -7   -0.30    0.22
  -6   5  -8   -0.77    0.53
  -6   5  -8    0.25    0.43
   6   5   8    0.78    0.39
  -6  -5  -8    1.19    0.40
   6   5   9    0.39    0.40
  -6   5  -9    0.04    0.48
  -6   5  -9   -0.35    0.67
  -6  -5  -9    0.36    0.35
   6   6  -8    0.82    0.70
   6   6  -8    0.60    0.51
  -6   6   8    1.02    0.50
   6  -6  -8    0.21    0.39
   6   6  -7    0.01    0.40
  -6   6   7    0.87    0.43
   6   6  -7    1.74    0.69
   6  -6  -7    0.10    0.33
   6   6  -6   -0.40    0.31
  -6   6   6    0.16    0.29
   6   6  -6    0.31    0.53
   6  -6  -6   -0.34    0.26
   6   6  -5    4.00    0.76
  -6   6   5    3.85    0.58
   6   6  -5    4.03    0.57
   6  -6  -5    4.01    0.55
   6   6  -4    0.68    0.50
  -6   6   4    0.50    0.29
   6   6  -4    0.66    0.32
   6  -6  -4    0.27    0.30
   6   6  -3    1.87    0.37
  -6   6   3    1.91    0.42
   6   6  -3    2.07    0.55
   6  -6  -3    1.38    0.36
   6   6  -2    0.64    0.29
  -6   6   2    0.47    0.30
   6   6  -2    0.94    0.46
   6   6  -1    1.23    0.30
  -6   6   1    1.20    0.36
  -6   6   0   -0.23    0.22
   6   6   0   -0.03    0.21
  -6   6  -1    0.75    0.39
  -6   6  -1    0.55    0.31
   6   6   1    0.88    0.27
   6   6   2    1.82    0.34
  -6   6  -2    2.15    0.48
  -6   6  -2    0.80    0.35
   6   6   3    3.90    0.45
  -6   6  -3    3.34    0.61
  -6   6  -3    2.64    0.50
   6   6   4   -0.01    0.23
  -6   6  -4   -0.20    0.45
  -6   6  -4    0.04    0.28
   6  -6   4    0.22    0.38
  -6   6  -5    1.20    0.57
  -6   6  -5    0.87    0.41
   6   6   5    1.95    0.39
  -6   6  -6    0.23    0.55
  -6   6  -6    0.79    0.42
   6   6   6    1.16    0.39
  -6   6  -7    0.29    0.43
  -6   6  -7   -0.71    0.53
  -6   6  -8    0.57    0.70
  -6   6  -8   -0.78    0.38
   6   7  -7    0.64    0.68
   6   7  -6    0.04    0.42
   6   7  -6    0.12    0.59
  -6   7   6    0.53    0.41
   6   7  -5   -0.05    0.32
  -6   7   5    0.04    0.33
   6   7  -5    0.46    0.54
   6   7  -4    3.16    0.54
  -6   7   4    4.20    0.62
   6   7  -4    3.66    0.73
   6   7  -3   -0.32    0.43
  -6   7   3    0.49    0.33
   6   7  -3    0.43    0.35
   6   7  -2   -0.45    0.22
  -6   7   2   -0.36    0.29
  -6   7   1    0.59    0.37
   6   7  -1    1.37    0.34
  -6   7   0    1.47    0.44
   6   7   0    1.57    0.37
   6   7   1    0.30    0.26
  -6   7  -1   -0.34    0.28
  -6   7  -2    3.31    0.58
   6   7   2    3.42    0.49
   6   7   3    0.44    0.29
  -6   7  -3   -0.33    0.29
  -6   7  -3    0.66    0.47
  -6   7  -4    0.38    0.38
  -6   7  -4   -0.26    0.50
   6   7   4    0.22    0.29
  -6   7  -5    0.30    0.37
   6   7   5    0.52    0.33
  -6   7  -5   -0.44    0.57
  -6   7  -6   -0.39    0.58
   6   7   6    0.21    0.34
  -6   7  -6   -0.44    0.39
   6   7   7    0.67    0.43
  -6   7  -7    0.61    0.73
   6   8  -5    1.60    0.70
   6   8  -4    1.26    0.64
  -6   8   4    0.76    0.46
  -6   8   3    1.32    0.50
  -6   8   2   -0.37    0.32
  -6   8   1    6.11    0.79
  -6   8   0   -0.08    0.33
  -6   8  -1    0.45    0.37
  -6   8  -2    0.80    0.44
  -6   8  -3   -0.31    0.38
  -6   8  -4    0.24    0.43
   7   0 -11   -0.24    0.34
   7   0 -11    0.76    0.55
   7   0 -10    2.72    0.58
   7   0 -10    2.76    0.63
   7   0 -10    1.25    0.62
   7   0  -9    0.12    0.45
   7   0  -9    0.30    0.28
   7   0  -9    0.16    0.41
   7   0  -8    1.76    0.50
   7   0  -8    1.53    0.40
   7   0  -7    0.12    0.21
   7   0  -7    0.01    0.37
  -7   0   6   26.66    1.50
   7   0  -6   26.62    1.76
   7   0  -6   26.78    1.58
   7   0  -5    0.08    0.11
   7   0  -5    0.00    0.17
   7   0  -5    0.15    0.26
  -7   0   5    0.25    0.17
   7   0  -4   91.14    4.65
   7   0  -4   86.82    5.06
   7   0  -4   88.21    4.49
  -7   0   4   90.99    4.66
   7   0  -3   -0.17    0.08
  -7   0   3   -0.06    0.12
   7   0  -3   -0.10    0.17
   7   0  -3   -0.05    0.12
   7   0  -2    0.90    0.18
   7   0  -2    0.97    0.20
   7   0  -2    0.92    0.15
  -7   0   2    1.09    0.18
  -7   0   2    1.29    0.15
   7   0  -1    0.05    0.13
  -7   0   1   -0.15    0.06
  -7   0   1    0.22    0.13
   7   0  -1   -0.05    0.10
   7   0   0   57.31    2.77
  -7   0   0   55.45    2.91
  -7   0   0   54.61    2.91
   7   0   0   55.60    2.91
   7   0   0   53.72    2.91
   7   0   1   -0.18    0.09
  -7   0  -1    0.02    0.11
   7   0   1   -0.05    0.12
  -7   0  -1   -0.10    0.09
  -7   0  -2   26.52    1.44
   7   0   2   26.19    1.36
  -7   0  -2   24.23    1.41
  -7   0  -2   26.36    1.55
  -7   0  -3   -0.10    0.12
  -7   0  -3   -0.16    0.12
   7   0   3    0.01    0.12
  -7   0  -3   -0.10    0.09
   7   0   4    7.74    0.58
  -7   0  -4    8.54    0.63
  -7   0  -4    7.29    0.64
  -7   0  -4    8.45    0.54
  -7   0  -5    0.01    0.18
  -7   0  -5   -0.11    0.19
  -7   0  -5   -0.15    0.12
   7   0   5    0.01    0.17
   7   0   6    3.84    0.44
  -7   0  -6    4.32    0.36
  -7   0  -6    3.99    0.48
  -7   0  -6    3.36    0.51
  -7   0  -7    0.10    0.30
  -7   0  -7    0.16    0.31
   7   0   7   -0.22    0.24
   7   0   8    7.09    0.69
  -7   0  -8    6.70    0.81
  -7   0  -8    7.41    0.74
  -7   0  -9   -0.75    0.33
   7   0   9    0.04    0.29
  -7   0  -9    0.08    0.36
  -7   0 -10    1.12    0.48
   7   0  10    0.25    0.32
  -7   0 -10   -0.10    0.43
  -7   0 -11   -0.69    0.45
  -7   0 -11   -0.27    0.25
  -7   0 -11   -0.47    0.44
   7   0  11   -0.16    0.32
   7   1 -11   -0.91    0.62
   7   1 -11   -0.29    0.34
   7   1 -11   -0.11    0.49
   7  -1 -11    0.27    0.55
   7  -1 -11    0.24    0.40
   7   1 -10    6.78    0.81
   7   1 -10    6.16    0.93
   7   1 -10    6.20    0.83
   7  -1 -10    6.62    0.81
   7   1  -9    1.51    0.58
   7   1  -9    0.70    0.36
   7   1  -9    0.39    0.42
   7  -1  -9    0.44    0.36
   7   1  -8    6.19    0.79
   7   1  -8    5.91    0.64
   7   1  -8    4.83    0.63
   7  -1  -8    4.78    0.67
   7  -1  -8    5.63    0.65
   7   1  -7    2.43    0.40
   7   1  -7    2.25    0.53
   7   1  -7    2.12    0.45
   7  -1  -7    1.58    0.37
   7  -1  -7    1.77    0.44
   7   1  -6   20.51    1.34
   7   1  -6   21.40    1.48
   7   1  -6   19.38    1.26
   7  -1  -6   19.06    1.28
   7  -1  -6   20.27    1.37
  -7  -1   6   19.59    1.17
   7  -1  -6   21.98    1.22
   7   1  -5    7.66    0.78
  -7   1   5    7.40    0.58
   7   1  -5    7.21    0.61
   7   1  -5    7.74    0.66
   7  -1  -5    8.91    0.68
   7  -1  -5    8.82    0.60
  -7  -1   5    7.35    0.55
   7  -1  -5    8.67    0.65
  -7   1   4    0.40    0.16
  -7   1   4    1.53    0.25
   7   1  -4    1.52    0.33
   7   1  -4    1.65    0.24
   7   1  -4    1.10    0.23
   7  -1  -4    1.05    0.22
  -7  -1   4    1.08    0.19
   7  -1  -4    1.70    0.26
   7  -1  -4    1.17    0.25
   7   1  -3   20.84    1.11
   7   1  -3   19.87    1.15
  -7   1   3   18.76    1.17
  -7   1   3   19.94    1.16
   7   1  -3   19.48    1.28
   7  -1  -3   19.05    1.13
   7  -1  -3   21.03    1.16
   7  -1  -3   19.12    1.18
  -7   1   2   74.36    3.89
   7   1  -2   72.98    3.66
   7   1  -2   77.74    3.89
  -7   1   2   71.57    3.94
   7   1  -2   67.10    4.19
   7  -1  -2   77.42    3.90
  -7  -1   2   76.17    3.87
   7  -1  -2   73.62    3.70
   7   1  -1   14.30    0.81
   7   1  -1   15.97    0.81
  -7   1   1   15.29    0.90
  -7   1   1   13.55    0.86
   7  -1  -1   14.82    0.89
   7  -1  -1   13.47    0.83
  -7   1   0  133.44    6.99
  -7   1   0  138.15    7.08
   7   1   0  133.29    6.56
   7  -1   0  136.60    6.60
   7  -1   0  134.65    6.99
   7   1   1   21.55    1.13
  -7   1  -1   21.60    1.22
  -7   1  -1   19.97    1.21
  -7   1  -1   19.73    1.27
   7  -1   1   22.64    1.16
  -7  -1  -1   22.40    1.15
   7  -1   1   21.09    1.21
  -7   1  -2    7.71    0.58
  -7   1  -2    7.54    0.53
  -7   1  -2    7.46    0.57
   7   1   2    7.70    0.50
   7  -1   2    8.16    0.52
   7  -1   2    7.98    0.52
  -7   1  -3    4.74    0.37
  -7   1  -3    3.58    0.41
   7   1   3    3.94    0.36
  -7   1  -3    3.97    0.39
   7  -1   3    4.60    0.39
   7  -1   3    3.87    0.32
  -7  -1  -3    4.11    0.41
   7   1   4    6.22    0.52
  -7   1  -4    7.20    0.61
  -7   1  -4    6.03    0.47
  -7   1  -4    7.17    0.63
   7  -1   4    6.94    0.45
   7  -1   4    7.45    0.54
  -7  -1  -4    6.26    0.57
  -7   1  -5   20.40    1.32
  -7   1  -5   21.15    1.14
  -7   1  -5   19.47    1.39
   7   1   5   21.37    1.22
  -7  -1  -5   19.56    1.36
   7  -1   5   20.38    1.20
   7   1   6    2.75    0.41
  -7   1  -6    2.98    0.46
  -7   1  -6    3.56    0.54
  -7  -1  -6    3.66    0.46
   7  -1   6    3.51    0.43
  -7  -1  -6    2.94    0.44
   7   1   7    1.20    0.35
  -7   1  -7    0.76    0.40
  -7   1  -7    1.16    0.41
  -7  -1  -7    1.80    0.42
  -7  -1  -7    1.75    0.40
   7  -1   7    1.46    0.35
  -7   1  -8    1.81    0.51
  -7   1  -8    0.95    0.40
   7   1   8    1.41    0.39
   7  -1   8    1.52    0.38
  -7  -1  -8    1.20    0.43
  -7  -1  -8    2.02    0.44
  -7   1  -9    0.60    0.46
  -7   1  -9    0.79    0.43
   7   1   9    0.51    0.34
  -7  -1  -9    1.00    0.46
  -7  -1  -9    1.01    0.42
   7  -1   9    0.61    0.33
  -7   1 -10   -0.02    0.40
   7   1  10    0.02    0.30
  -7   1 -10   -0.34    0.44
   7  -1  10    0.23    0.31
  -7  -1 -10    0.23    0.30
  -7  -1 -10   -0.19    0.35
  -7  -1 -10    0.08    0.43
   7   1  11    0.24    0.36
  -7   1 -11   -0.38    0.50
  -7   1 -11    0.05    0.30
  -7   1 -11    0.20    0.49
  -7  -1 -11    0.38    0.48
  -7  -1 -11   -0.72    0.47
   7  -1  11   -0.37    0.30
  -7  -1 -11    0.32    0.33
   7   2 -11   -0.38    0.49
   7   2 -11    0.91    0.75
   7   2 -11    0.00    0.40
   7  -2 -11    0.29    0.38
   7   2 -10    0.00    0.43
   7   2 -10   -0.70    0.52
   7   2 -10   -0.37    0.28
   7  -2 -10    0.06    0.29
   7   2  -9    0.05    0.37
   7   2  -9   -0.32    0.24
   7   2  -9    0.24    0.55
   7  -2  -9    0.24    0.29
   7   2  -8    4.23    0.56
   7   2  -8    3.72    0.57
   7   2  -8    4.55    0.74
   7  -2  -8    3.11    0.55
   7   2  -7    1.12    0.52
   7   2  -7    0.28    0.23
   7   2  -7    0.48    0.34
   7  -2  -7    0.44    0.27
   7   2  -6    5.04    0.56
   7   2  -6    5.20    0.70
   7   2  -6    5.23    0.51
   7  -2  -6    4.35    0.51
   7  -2  -6    5.05    0.51
   7  -2  -6    4.16    0.48
   7   2  -5    1.38    0.27
  -7   2   5    1.64    0.31
   7   2  -5    1.63    0.32
   7   2  -5    1.63    0.44
  -7  -2   5    1.24    0.20
   7  -2  -5    0.92    0.27
   7  -2  -5    1.76    0.32
   7  -2  -5    1.84    0.28
   7   2  -4    5.46    0.52
   7   2  -4    5.08    0.42
   7   2  -4    5.01    0.58
  -7   2   4    4.97    0.49
   7  -2  -4    5.98    0.50
   7  -2  -4    5.12    0.48
  -7   2   3   37.55    2.12
  -7   2   3   37.22    2.07
   7   2  -3   35.64    2.28
   7   2  -3   38.70    2.07
   7   2  -3   39.12    1.93
   7  -2  -3   35.16    2.07
   7  -2  -3   37.35    1.99
   7   2  -2   82.03    4.07
   7   2  -2   92.10    4.39
  -7   2   2   82.58    4.45
   7   2  -2   79.39    4.74
  -7   2   2   79.47    4.37
   7  -2  -2   81.46    4.39
   7  -2  -2   83.66    4.15
  -7   2   1  107.49    5.70
   7   2  -1  117.64    5.71
  -7   2   1  106.83    5.79
   7   2  -1  102.64    6.15
   7   2  -1  116.47    5.31
   7  -2  -1  106.88    5.38
   7  -2  -1  105.26    5.70
   7   2   0    8.56    0.48
  -7   2   0    7.99    0.56
  -7   2   0    8.17    0.60
  -7   2   0    7.37    0.59
   7   2   0    8.75    0.49
  -7  -2   0    8.81    0.51
   7  -2   0    8.45    0.60
   7  -2   0    7.50    0.55
  -7   2  -1   39.33    2.42
  -7   2  -1   42.60    2.33
   7   2   1   42.88    2.22
  -7   2  -1   41.03    2.27
   7   2   1   42.16    2.09
   7  -2   1   41.28    2.27
   7  -2   1   43.05    2.14
  -7   2  -2   13.96    0.94
   7   2   2   13.22    0.80
   7   2   2   13.56    0.78
  -7   2  -2   13.24    0.90
  -7   2  -2   14.11    0.86
   7  -2   2   13.40    0.81
   7  -2   2   14.25    0.86
   7   2   3    1.99    0.25
  -7   2  -3    1.81    0.33
  -7   2  -3    1.92    0.26
  -7   2  -3    1.76    0.31
   7  -2   3    2.28    0.27
   7  -2   3    1.87    0.26
  -7   2  -4   22.37    1.45
   7   2   4   21.19    1.21
  -7   2  -4   20.26    1.34
   7  -2   4   20.66    1.22
  -7  -2  -4   22.17    1.38
   7  -2   4   21.07    1.20
  -7   2  -5   24.75    1.64
  -7   2  -5   24.96    1.55
   7   2   5   24.03    1.39
   7  -2   5   23.61    1.34
   7  -2   5   24.17    1.38
  -7  -2  -5   22.95    1.54
   7   2   6    1.90    0.36
  -7   2  -6    2.45    0.47
  -7   2  -6    1.50    0.45
   7  -2   6    1.64    0.33
  -7  -2  -6    1.97    0.37
  -7   2  -7   -0.14    0.32
  -7   2  -7    0.01    0.39
   7   2   7   -0.37    0.24
   7  -2   7   -0.18    0.21
  -7  -2  -7   -0.13    0.25
  -7   2  -8   -0.29    0.38
   7   2   8    0.22    0.29
  -7   2  -8    0.32    0.36
   7  -2   8   -0.14    0.23
  -7  -2  -8   -0.33    0.28
  -7   2  -9   -0.30    0.38
  -7   2  -9    0.00    0.45
   7   2   9    0.20    0.29
  -7  -2  -9    0.32    0.38
   7  -2   9    0.30    0.29
  -7  -2  -9    0.26    0.38
  -7  -2  -9    0.23    0.27
   7   2  10    0.03    0.32
  -7   2 -10   -0.69    0.38
  -7   2 -10   -0.70    0.44
  -7  -2 -10    0.48    0.40
   7  -2  10    0.36    0.32
  -7  -2 -10   -0.10    0.41
  -7  -2 -10   -0.04    0.28
  -7   2 -11   -0.82    0.54
   7   2  11   -0.26    0.34
  -7   2 -11   -0.09    0.26
  -7  -2 -11   -0.62    0.46
  -7  -2 -11    0.07    0.34
   7  -2  11   -0.03    0.33
  -7  -2 -11    0.14    0.46
   7   3 -11   -0.58    0.52
   7   3 -11   -0.56    0.69
   7  -3 -11   -0.18    0.34
   7   3 -10    0.15    0.46
   7   3 -10   -0.41    0.60
   7   3 -10   -0.19    0.33
   7  -3 -10    0.17    0.35
   7   3  -9   -0.12    0.53
   7   3  -9   -0.26    0.38
   7   3  -9    0.89    0.37
   7  -3  -9    0.47    0.34
   7   3  -8    7.03    0.78
   7   3  -8    7.69    0.71
   7   3  -8    8.21    0.96
   7  -3  -8    6.99    0.74
  -7   3   7    0.32    0.27
   7   3  -7    0.61    0.28
   7   3  -7    0.45    0.35
   7   3  -7    0.47    0.49
   7  -3  -7   -0.05    0.25
   7   3  -6    6.65    0.69
  -7   3   6    7.62    0.73
   7  -3  -6    6.26    0.63
   7  -3  -6    7.39    0.67
  -7   3   5    3.11    0.44
   7   3  -5    3.69    0.60
   7   3  -5    3.49    0.48
   7   3  -5    3.73    0.38
   7  -3  -5    3.12    0.43
   7  -3  -5    3.85    0.47
   7   3  -4   31.93    1.70
  -7   3   4   31.55    1.92
   7   3  -4   35.26    2.13
   7   3  -4   30.85    1.88
   7  -3  -4   32.36    1.89
   7  -3  -4   32.12    1.80
   7   3  -3    0.73    0.37
   7   3  -3    1.28    0.27
   7   3  -3    1.54    0.19
  -7   3   3    1.14    0.24
   7  -3  -3    0.94    0.27
   7  -3  -3    1.51    0.27
   7   3  -2    2.62    0.30
  -7   3   2    3.05    0.36
   7   3  -2    3.71    0.26
   7   3  -2    3.13    0.44
   7  -3  -2    2.56    0.37
   7  -3  -2    2.91    0.34
  -7   3   1    4.39    0.40
   7   3  -1    6.20    0.60
   7   3  -1    6.20    0.33
  -7   3   1    5.55    0.49
   7   3  -1    6.27    0.42
   7  -3  -1    4.81    0.49
   7  -3  -1    5.25    0.46
   7   3   0    6.73    0.38
   7   3   0    7.26    0.46
  -7   3   0    6.44    0.56
  -7   3   0    5.81    0.53
   7  -3   0    5.88    0.55
   7  -3   0    6.52    0.50
   7   3   1    0.39    0.12
   7   3   1    0.58    0.13
  -7   3  -1   -0.12    0.10
  -7   3  -1    0.38    0.18
   7  -3   1    0.45    0.19
   7  -3   1    0.33    0.22
  -7   3  -2    0.07    0.19
  -7   3  -2    0.57    0.25
   7   3   2    0.30    0.15
   7   3   2    0.13    0.11
   7  -3   2    0.16    0.20
   7  -3   2    0.01    0.16
  -7   3  -3    1.08    0.32
   7   3   3    1.11    0.20
   7   3   3    1.38    0.22
  -7   3  -3    0.72    0.27
   7  -3   3    1.13    0.22
   7  -3   3    1.35    0.27
   7   3   4   -0.07    0.20
  -7   3  -4   -0.11    0.25
  -7   3  -4   -0.25    0.28
   7  -3   4    0.24    0.18
   7  -3   4    0.36    0.23
  -7   3  -5    1.62    0.45
  -7   3  -5    0.72    0.34
   7   3   5    0.96    0.29
   7  -3   5    0.76    0.25
   7  -3   5    1.27    0.27
  -7  -3  -5    1.04    0.29
  -7   3  -6    1.60    0.44
  -7   3  -6    1.68    0.52
   7   3   6    2.67    0.40
   7  -3   6    2.22    0.35
  -7  -3  -6    1.83    0.37
  -7   3  -7   12.53    1.09
   7   3   7   12.39    0.94
  -7   3  -7   14.45    1.22
  -7  -3  -7   12.80    1.04
  -7  -3  -7   13.22    0.97
   7  -3   7   13.77    0.94
  -7   3  -8    1.50    0.49
   7   3   8    1.93    0.41
  -7   3  -8    1.42    0.57
  -7  -3  -8    2.26    0.45
   7  -3   8    2.17    0.40
  -7  -3  -8    1.87    0.46
  -7   3  -9    0.92    0.50
  -7   3  -9    0.56    0.58
   7   3   9    1.58    0.42
  -7  -3  -9    1.13    0.46
   7  -3   9    1.29    0.38
  -7  -3  -9    1.66    0.43
   7   3  10    0.29    0.38
  -7   3 -10    0.00    0.47
  -7   3 -10   -0.78    0.52
   7  -3  10    0.20    0.32
  -7  -3 -10    0.51    0.35
  -7   3 -11    0.29    0.32
   7   3  11    0.55    0.43
  -7  -3 -11    0.27    0.37
   7  -3  11    0.33    0.35
   7   4 -10    1.14    0.75
   7   4 -10    1.60    0.66
   7  -4 -10    1.91    0.54
   7   4  -9    0.65    0.60
   7   4  -9   -0.01    0.44
   7  -4  -9    0.10    0.31
   7   4  -8   -0.68    0.50
   7   4  -8    0.31    0.40
   7  -4  -8   -0.19    0.26
   7   4  -7    0.41    0.38
  -7   4   7   -0.21    0.24
   7   4  -7    0.26    0.47
   7  -4  -7    0.11    0.26
   7   4  -6    6.98    0.75
  -7   4   6    8.21    0.77
   7   4  -6    7.98    0.91
   7  -4  -6    7.74    0.75
   7  -4  -6    8.60    0.73
   7   4  -5    1.52    0.40
   7   4  -5    1.66    0.55
  -7   4   5    0.90    0.31
   7  -4  -5    1.05    0.37
   7  -4  -5    0.77    0.30
   7   4  -4    0.39    0.28
   7   4  -4   -0.13    0.42
  -7   4   4   -0.02    0.18
   7  -4  -4   -0.08    0.21
   7  -4  -4    0.08    0.32
   7   4  -3    1.86    0.49
  -7   4   3    2.29    0.37
   7   4  -3    2.38    0.35
   7  -4  -3    2.37    0.36
   7  -4  -3    3.00    0.46
  -7   4   2    8.58    0.73
   7   4  -2   10.03    0.87
   7   4  -2    9.87    0.66
   7  -4  -2    7.97    0.65
   7  -4  -2    7.35    0.73
   7   4  -1    0.08    0.14
  -7   4   1    0.07    0.16
  -7   4   1    0.31    0.19
   7  -4  -1    0.30    0.22
   7  -4  -1    0.12    0.25
  -7   4   0    3.72    0.44
  -7   4   0    4.16    0.44
   7   4   0    4.58    0.39
   7  -4   0    3.66    0.48
   7  -4   0    5.01    0.43
   7   4   1    5.20    0.39
   7   4   1    4.16    0.31
  -7   4  -1    3.36    0.44
  -7   4  -1    2.96    0.41
   7  -4   1    3.90    0.38
   7  -4   1    3.75    0.47
   7   4   2    0.52    0.19
  -7   4  -2    0.76    0.33
  -7   4  -2    0.56    0.25
   7   4   2    0.51    0.17
   7  -4   2    0.38    0.29
   7  -4   2    0.64    0.21
   7   4   3    3.88    0.37
  -7   4  -3    4.27    0.58
  -7   4  -3    3.47    0.48
   7   4   3    4.61    0.41
   7  -4   3    3.95    0.39
   7  -4   3    3.64    0.48
   7   4   4    0.99    0.27
  -7   4  -4    0.82    0.44
  -7   4  -4    1.23    0.38
   7   4   4    0.93    0.25
   7  -4   4    1.01    0.25
   7  -4   4    0.59    0.31
  -7  -4  -4    1.36    0.25
  -7   4  -5    0.06    0.44
   7   4   5   -0.06    0.20
  -7   4  -5    0.31    0.32
   7   4   5   -0.05    0.23
  -7  -4  -5    0.10    0.17
   7  -4   5    0.07    0.20
  -7  -4  -5    0.09    0.22
   7  -4   5    0.09    0.28
  -7   4  -6    2.90    0.54
   7   4   6    3.10    0.44
  -7   4  -6    3.13    0.63
  -7  -4  -6    2.79    0.44
  -7  -4  -6    3.72    0.46
   7  -4   6    2.96    0.39
  -7   4  -7    0.96    0.42
   7   4   7    0.59    0.32
  -7   4  -7   -0.04    0.47
   7  -4   7    0.34    0.25
  -7  -4  -7    0.25    0.25
  -7  -4  -7    0.57    0.33
   7   4   8    1.60    0.40
  -7   4  -8    2.12    0.54
  -7   4  -8    0.95    0.63
   7  -4   8    1.65    0.37
  -7  -4  -8    1.58    0.41
  -7  -4  -8    1.22    0.44
  -7   4  -9    0.66    0.65
   7   4   9   -0.06    0.32
  -7   4  -9    0.83    0.49
   7  -4   9    0.34    0.29
  -7  -4  -9    0.41    0.32
  -7   4 -10   -0.13    0.63
   7   4  10   -0.47    0.34
  -7  -4 -10    0.56    0.39
   7  -4  10    0.05    0.31
   7   5  -9   -0.17    0.61
   7   5  -9   -0.31    0.46
   7  -5  -9   -0.15    0.32
  -7   5   8    0.12    0.36
   7   5  -8   -0.15    0.43
   7   5  -8    0.02    0.54
   7  -5  -8   -0.06    0.31
   7   5  -7   -0.49    0.34
  -7   5   7    0.13    0.27
   7   5  -7   -0.04    0.50
   7  -5  -7   -0.19    0.24
  -7   5   6   -0.33    0.23
   7   5  -6    0.29    0.49
   7   5  -6   -0.20    0.30
   7  -5  -6   -0.11    0.25
   7   5  -5   -0.37    0.27
  -7   5   5    0.64    0.32
   7   5  -5    0.09    0.46
   7  -5  -5    0.32    0.25
   7   5  -4    1.67    0.56
  -7   5   4    1.92    0.38
   7   5  -4    1.76    0.38
   7  -5  -4    1.21    0.33
   7   5  -3    5.92    0.58
   7   5  -3    5.83    0.74
  -7   5   3    5.42    0.61
   7  -5  -3    5.21    0.66
   7  -5  -3    6.08    0.59
  -7   5   2    7.97    0.80
   7   5  -2    9.66    0.72
   7   5  -2   10.19    0.94
   7  -5  -2    8.49    0.72
   7  -5  -2    8.64    0.83
   7   5  -1    1.49    0.27
  -7   5   1    0.91    0.31
   7  -5  -1    0.73    0.30
   7  -5  -1    1.33    0.41
  -7   5   0    0.43    0.25
  -7   5   0    0.23    0.30
   7   5   0    0.47    0.20
   7  -5   0    0.15    0.24
   7  -5   0   -0.22    0.32
  -7   5  -1   -0.04    0.35
  -7   5  -1    0.09    0.23
   7   5   1    0.04    0.16
   7  -5   1    0.38    0.34
   7  -5   1    0.03    0.20
  -7   5  -2    0.94    0.34
   7   5   2    1.56    0.28
  -7   5  -2    1.19    0.45
   7  -5   2    1.06    0.41
   7  -5   2    1.49    0.26
  -7   5  -3   16.83    1.25
  -7   5  -3   17.37    1.35
   7   5   3   17.99    1.14
   7  -5   3   15.91    1.01
   7  -5   3   18.72    1.26
  -7   5  -4    0.35    0.32
  -7   5  -4    0.44    0.48
   7   5   4    0.48    0.23
   7   5   4    0.45    0.25
   7  -5   4   -0.23    0.31
   7  -5   4    0.27    0.21
  -7  -5  -4    0.41    0.21
  -7   5  -5    2.81    0.63
   7   5   5    2.54    0.41
   7   5   5    3.28    0.41
  -7   5  -5    2.55    0.49
  -7  -5  -5    2.88    0.39
  -7   5  -6    0.01    0.33
  -7   5  -6   -0.03    0.47
   7   5   6   -0.17    0.26
  -7  -5  -6   -0.23    0.25
  -7  -5  -6   -0.04    0.21
  -7   5  -7   -0.04    0.50
  -7   5  -7   -0.02    0.35
   7   5   7   -0.31    0.27
  -7  -5  -7    0.20    0.27
  -7   5  -8    3.00    0.64
   7   5   8    3.68    0.56
  -7   5  -8    4.06    0.84
  -7  -5  -8    3.28    0.55
   7   5   9    0.01    0.35
  -7   5  -9    0.51    0.52
  -7   5  -9    0.11    0.69
  -7  -5  -9    0.00    0.32
  -7   6   8    0.68    0.44
   7   6  -8    1.23    0.72
   7   6  -8    0.18    0.47
   7  -6  -8    0.04    0.37
   7   6  -7    0.29    0.60
   7   6  -7    0.15    0.41
  -7   6   7    0.01    0.35
   7  -6  -7    0.48    0.33
   7   6  -6   -0.31    0.33
   7   6  -6   -0.58    0.48
  -7   6   6    0.11    0.30
   7  -6  -6   -0.25    0.27
  -7   6   5    0.37    0.32
   7   6  -5    0.15    0.52
   7   6  -5   -0.64    0.28
   7  -6  -5   -0.18    0.28
   7   6  -4    0.12    0.44
   7   6  -4   -0.01    0.29
  -7   6   4    0.12    0.25
   7  -6  -4    0.11    0.30
   7   6  -3    0.25    0.43
  -7   6   3   -0.02    0.23
   7   6  -3   -0.09    0.24
   7  -6  -3    0.01    0.29
   7   6  -2   25.75    1.60
   7   6  -2   28.08    1.85
  -7   6   2   23.60    1.69
   7  -6  -2   25.30    1.54
   7   6  -1    0.10    0.20
  -7   6   1    0.14    0.27
  -7   6   0    0.53    0.32
   7   6   0    0.72    0.27
  -7   6  -1    4.71    0.61
  -7   6  -1    4.98    0.60
   7   6   1    5.02    0.51
   7   6   2    7.12    0.62
  -7   6  -2    6.63    0.73
  -7   6  -2    5.29    0.67
  -7   6  -3    0.53    0.44
   7   6   3    0.04    0.22
  -7   6  -3   -0.11    0.29
   7   6   4    1.58    0.35
  -7   6  -4    1.29    0.55
  -7   6  -4    1.06    0.41
   7   6   5    0.45    0.31
  -7   6  -5    0.71    0.54
  -7   6  -5    0.24    0.36
   7   6   6   -0.11    0.27
  -7   6  -6    0.18    0.54
  -7   6  -6   -0.02    0.37
  -7   6  -7   -0.16    0.37
  -7   6  -7    0.25    0.62
  -7   6  -8   -0.27    0.63
  -7   6  -8    0.23    0.47
   7   7  -7   -0.16    0.62
   7   7  -6   -0.84    0.53
  -7   7   6    0.01    0.31
   7   7  -5    0.97    0.59
  -7   7   5    0.91    0.42
  -7   7   4    0.25    0.34
   7   7  -4    1.29    0.59
   7   7  -3   -0.13    0.47
   7   7  -3    0.13    0.30
  -7   7   3   -0.02    0.29
  -7   7   2    0.24    0.31
   7   7  -2    0.55    0.30
   7   7  -1   -0.18    0.24
  -7   7   1    0.36    0.33
   7   7   0    0.33    0.29
  -7   7   0    0.33    0.31
  -7   7  -1    3.32    0.56
   7   7   1    4.01    0.50
  -7   7  -2    0.05    0.31
   7   7   2   -0.09    0.24
   7   7   3    2.75    0.44
  -7   7  -3    2.51    0.54
  -7   7  -3    2.02    0.57
  -7   7  -4    0.32    0.38
   7   7   4    0.34    0.30
  -7   7  -4   -0.20    0.51
   7   7   5    1.77    0.45
  -7   7  -5    3.34    0.77
  -7   7  -5    2.21    0.56
  -7   7  -6   -0.68    0.35
   7   7   6    0.07    0.34
  -7   7  -6   -0.52    0.60
  -7   7  -7   -0.44    0.65
   7   8  -5    0.62    0.63
  -7   8   4    0.32    0.40
   7   8  -4    0.97    0.63
  -7   8   3    0.83    0.45
  -7   8   2   -0.21    0.31
  -7   8   1    1.28    0.44
  -7   8   0    0.44    0.38
  -7   8  -1    0.29    0.38
  -7   8  -2    2.48    0.57
  -7   8  -3    0.74    0.44
  -7   8  -4    0.95    0.51
   8   0 -11   -0.35    0.31
   8   0 -11    0.58    0.54
   8   0 -10    2.98    0.62
   8   0 -10    1.74    0.49
   8   0  -9   -0.48    0.43
   8   0  -9    0.09    0.27
   8   0  -9   -0.48    0.36
   8   0  -8    7.17    0.79
   8   0  -8    6.10    0.70
   8   0  -7   -0.08    0.36
   8   0  -7    0.20    0.24
  -8   0   6    5.07    0.49
   8   0  -6    5.23    0.56
   8   0  -6    5.76    0.63
   8   0  -5   -0.03    0.25
  -8   0   5    0.17    0.19
   8   0  -5    0.03    0.16
   8   0  -5    0.06    0.11
   8   0  -4  167.31    8.13
  -8   0   4  161.04    8.52
   8   0  -4  165.54    9.22
   8   0  -4  166.56    8.51
  -8   0   3    0.02    0.14
   8   0  -3   -0.03    0.19
   8   0  -3   -0.13    0.09
   8   0  -3    0.01    0.12
   8   0  -2    6.02    0.41
   8   0  -2    4.62    0.44
   8   0  -2    5.12    0.41
  -8   0   2    5.42    0.41
  -8   0   2    5.08    0.37
  -8   0   1    0.06    0.07
  -8   0   1    0.02    0.12
   8   0  -1    0.10    0.10
   8   0  -1   -0.06    0.12
  -8   0   0   40.17    2.17
   8   0   0   40.82    2.14
   8   0   0   38.69    2.05
  -8   0   0   40.93    2.14
   8   0   0   40.52    2.16
   8   0   1   -0.02    0.14
   8   0   1    0.04    0.10
  -8   0  -1    0.09    0.10
  -8   0  -1    0.12    0.12
  -8   0  -2   59.72    3.27
  -8   0  -2   63.71    3.32
  -8   0  -2   60.39    3.56
   8   0   2   65.16    3.12
   8   0   3   -0.14    0.13
  -8   0  -3   -0.10    0.12
  -8   0  -3   -0.12    0.10
  -8   0  -3   -0.04    0.13
  -8   0  -4   -0.11    0.11
   8   0   4    0.00    0.17
  -8   0  -4    0.09    0.16
  -8   0  -4    0.11    0.18
  -8   0  -5   -0.11    0.13
  -8   0  -5    0.17    0.21
  -8   0  -5    0.00    0.18
   8   0   5   -0.05    0.18
  -8   0  -6    4.30    0.50
  -8   0  -6    4.27    0.39
  -8   0  -6    3.29    0.50
   8   0   6    3.57    0.45
   8   0   7    0.02    0.25
  -8   0  -7   -0.20    0.29
  -8   0  -7    0.19    0.33
  -8   0  -8    4.46    0.66
  -8   0  -8    3.83    0.57
   8   0   8    4.47    0.55
   8   0   9    0.12    0.29
  -8   0  -9   -0.84    0.31
  -8   0  -9   -0.33    0.32
  -8   0 -10    0.54    0.45
  -8   0 -10    0.20    0.46
   8   0  10    1.33    0.44
   8   0  11   -0.20    0.33
  -8   0 -11   -0.09    0.48
  -8   0 -11   -0.06    0.28
  -8   0 -11   -0.59    0.45
   8   1 -11    0.22    0.53
   8   1 -11    0.33    0.72
   8   1 -11    0.39    0.39
   8  -1 -11    1.49    0.64
   8  -1 -11    0.23    0.40
   8   1 -10    1.53    0.52
   8   1 -10    1.07    0.45
   8   1 -10    1.74    0.70
   8  -1 -10    1.74    0.51
   8   1  -9    0.85    0.55
   8   1  -9    0.00    0.37
   8   1  -9    0.08    0.29
   8  -1  -9   -0.12    0.27
   8   1  -8   -0.41    0.41
   8   1  -8    0.34    0.36
   8   1  -8    0.09    0.27
   8  -1  -8    0.12    0.27
   8  -1  -8   -0.24    0.36
   8   1  -7    1.44    0.40
   8   1  -7    2.28    0.55
   8   1  -7    2.03    0.39
   8  -1  -7    0.92    0.32
   8  -1  -7    1.29    0.43
   8   1  -6   19.65    1.24
   8   1  -6   18.91    1.42
   8   1  -6   17.81    1.28
   8  -1  -6   20.68    1.18
   8  -1  -6   19.91    1.32
  -8  -1   6   19.38    1.15
   8  -1  -6   19.06    1.24
   8   1  -5    3.13    0.48
   8   1  -5    2.53    0.36
   8   1  -5    2.82    0.38
  -8   1   5    2.90    0.35
  -8  -1   5    2.85    0.31
   8  -1  -5    2.56    0.37
   8  -1  -5    2.46    0.31
   8  -1  -5    3.08    0.39
   8   1  -4    0.40    0.19
  -8   1   4    0.23    0.16
  -8   1   4    0.26    0.19
   8   1  -4    0.82    0.29
   8   1  -4    0.47    0.18
  -8  -1   4    0.24    0.14
   8  -1  -4    0.30    0.19
   8  -1  -4    0.13    0.17
   8  -1  -4    0.20    0.19
  -8   1   3    1.89    0.24
   8   1  -3    1.26    0.31
  -8   1   3    1.43    0.25
   8   1  -3    1.59    0.24
   8   1  -3    1.57    0.22
   8  -1  -3    1.54    0.25
   8  -1  -3    1.58    0.21
  -8  -1   3    1.71    0.21
   8  -1  -3    1.41    0.25
  -8   1   2   10.82    0.74
   8   1  -2   11.78    0.66
   8   1  -2    9.29    0.77
  -8   1   2   10.96    0.70
   8   1  -2   10.02    0.66
  -8  -1   2   12.47    0.71
   8  -1  -2   11.29    0.73
   8  -1  -2   11.36    0.70
  -8   1   1    4.12    0.39
  -8   1   1    3.40    0.32
   8   1  -1    3.72    0.32
   8  -1  -1    4.25    0.36
   8  -1  -1    4.50    0.38
   8   1   0    3.94    0.35
  -8   1   0    4.35    0.35
  -8   1   0    4.11    0.39
   8  -1   0    4.21    0.37
   8  -1   0    5.20    0.40
  -8   1  -1   19.95    1.28
   8   1   1   22.83    1.15
  -8   1  -1   21.92    1.23
  -8   1  -1   20.48    1.22
  -8  -1  -1   20.31    1.15
   8  -1   1   22.65    1.17
  -8  -1  -1   21.80    1.14
   8  -1   1   20.79    1.22
   8   1   2   43.50    2.23
  -8   1  -2   49.05    2.42
  -8   1  -2   41.03    2.35
  -8   1  -2   43.75    2.56
   8  -1   2   43.04    2.35
  -8  -1  -2   43.14    2.35
  -8   1  -3    4.05    0.37
  -8   1  -3    3.48    0.38
  -8   1  -3    3.78    0.41
   8   1   3    3.72    0.35
  -8  -1  -3    4.00    0.42
   8  -1   3    3.95    0.33
   8  -1   3    4.10    0.37
  -8   1  -4    5.69    0.44
   8   1   4    5.78    0.48
  -8   1  -4    4.68    0.53
  -8   1  -4    5.79    0.56
  -8  -1  -4    5.26    0.49
  -8  -1  -4    4.29    0.49
   8  -1   4    5.40    0.40
   8  -1   4    5.66    0.47
   8   1   5    0.02    0.19
  -8   1  -5    0.35    0.25
  -8   1  -5    0.11    0.16
  -8   1  -5   -0.08    0.23
   8  -1   5   -0.25    0.17
  -8  -1  -5   -0.18    0.19
  -8  -1  -5    0.29    0.21
  -8   1  -6    7.72    0.79
   8   1   6    7.92    0.70
  -8   1  -6    8.24    0.84
   8  -1   6    8.02    0.70
  -8  -1  -6    8.52    0.79
  -8  -1  -6   10.46    0.63
  -8  -1  -6    9.22    0.78
  -8   1  -7    1.11    0.39
   8   1   7    1.07    0.34
  -8   1  -7    1.79    0.48
   8  -1   7    1.40    0.34
  -8  -1  -7    1.68    0.40
  -8  -1  -7    1.38    0.40
   8   1   8    1.34    0.38
  -8   1  -8    1.60    0.50
  -8   1  -8    0.30    0.36
  -8  -1  -8    1.08    0.42
   8  -1   8    0.81    0.32
  -8  -1  -8    1.37    0.40
  -8   1  -9    2.58    0.54
  -8   1  -9    2.53    0.62
   8   1   9    2.15    0.47
  -8  -1  -9    2.39    0.57
  -8  -1  -9    2.04    0.49
   8  -1   9    2.57    0.49
  -8   1 -10    0.09    0.41
   8   1  10   -0.05    0.30
  -8   1 -10    0.35    0.47
  -8  -1 -10    0.27    0.39
   8  -1  10    0.10    0.33
  -8  -1 -10   -0.40    0.39
  -8  -1 -10   -0.22    0.24
  -8   1 -11    0.00    0.51
  -8   1 -11    0.07    0.50
  -8   1 -11    0.13    0.30
   8   1  11   -0.29    0.33
  -8  -1 -11   -0.17    0.30
  -8  -1 -11   -0.83    0.41
   8  -1  11    0.46    0.38
  -8  -1 -11   -0.03    0.43
   8   2 -11   -0.08    0.51
   8   2 -11   -0.12    0.71
   8   2 -11   -0.40    0.33
   8  -2 -11   -0.05    0.36
   8   2 -10   -0.23    0.55
   8   2 -10    0.03    0.34
   8   2 -10   -0.36    0.41
   8  -2 -10    0.03    0.32
   8   2  -9    0.09    0.31
   8   2  -9   -0.23    0.52
   8   2  -9    0.47    0.38
   8  -2  -9    0.17    0.29
   8   2  -8    7.27    0.90
   8   2  -8    6.14    0.70
   8   2  -8    7.07    0.71
   8  -2  -8    5.21    0.67
   8   2  -7   15.23    1.05
   8   2  -7   14.11    1.11
   8   2  -7   14.02    1.29
   8  -2  -7   15.87    1.09
   8   2  -6   10.96    0.82
   8   2  -6   12.51    1.11
  -8   2   6   11.24    0.92
   8   2  -6   11.18    0.90
   8  -2  -6   12.14    0.87
   8  -2  -6   10.38    0.82
   8   2  -5    0.00    0.36
   8   2  -5    0.27    0.18
   8   2  -5    0.29    0.24
  -8   2   5    0.14    0.18
   8  -2  -5    0.11    0.19
  -8  -2   5    0.13    0.15
   8  -2  -5    0.14    0.20
   8  -2  -5    0.13    0.23
   8   2  -4   10.05    0.66
  -8   2   4   10.51    0.73
   8   2  -4   10.03    0.72
   8   2  -4    8.45    0.84
  -8   2   4   10.20    0.74
   8  -2  -4    9.96    0.72
   8  -2  -4   10.84    0.73
  -8  -2   4    8.71    0.64
   8   2  -3    4.18    0.39
  -8   2   3    3.66    0.38
  -8   2   3    3.62    0.39
   8   2  -3    3.65    0.33
   8   2  -3    3.31    0.48
   8  -2  -3    3.24    0.38
   8  -2  -3    3.47    0.37
   8   2  -2   30.29    2.02
   8   2  -2   33.18    1.70
  -8   2   2   33.61    1.88
  -8   2   2   33.76    1.89
   8   2  -2   36.30    1.82
   8  -2  -2   31.10    1.86
   8  -2  -2   33.48    1.78
   8   2  -1    2.39    0.22
  -8   2   1    2.77    0.32
   8   2  -1    2.69    0.24
  -8   2   1    2.35    0.28
  -8   2   1    2.65    0.23
   8  -2  -1    2.09    0.30
   8  -2  -1    2.39    0.29
  -8   2   0  140.96    7.24
   8   2   0  133.88    6.64
  -8   2   0  137.73    7.13
  -8   2   0  134.02    7.61
   8  -2   0  129.90    7.12
   8  -2   0  138.96    6.72
  -8  -2   0  144.03    7.13
  -8   2  -1    2.08    0.28
   8   2   1    1.78    0.16
   8   2   1    1.20    0.17
  -8   2  -1    2.13    0.26
  -8   2  -1    1.66    0.25
   8  -2   1    2.24    0.28
   8  -2   1    1.73    0.25
  -8   2  -2    7.74    0.65
  -8   2  -2    9.37    0.62
  -8   2  -2    8.40    0.65
   8   2   2    8.30    0.55
   8  -2   2    8.29    0.62
   8  -2   2    8.52    0.58
  -8   2  -3    1.71    0.33
   8   2   3    2.12    0.26
  -8   2  -3    2.06    0.28
  -8   2  -3    1.94    0.32
   8  -2   3    2.20    0.28
   8  -2   3    2.26    0.28
  -8   2  -4    2.02    0.27
  -8   2  -4    1.62    0.37
   8   2   4    1.61    0.28
  -8   2  -4    1.42    0.32
   8  -2   4    2.27    0.30
   8  -2   4    2.25    0.28
  -8  -2  -4    2.06    0.34
  -8   2  -5   13.12    1.03
   8   2   5   12.45    0.84
  -8   2  -5   12.07    0.96
   8  -2   5   12.07    0.76
  -8  -2  -5   11.20    0.91
   8  -2   5   12.86    0.84
  -8   2  -6    4.34    0.57
  -8   2  -6    3.77    0.58
   8   2   6    3.96    0.48
  -8  -2  -6    3.95    0.51
   8  -2   6    2.88    0.42
  -8   2  -7    0.34    0.37
  -8   2  -7   -0.33    0.30
   8   2   7    0.23    0.27
   8  -2   7   -0.15    0.22
  -8  -2  -7    0.03    0.27
  -8   2  -8   -0.16    0.39
  -8   2  -8    0.25    0.36
   8   2   8    0.27    0.29
   8  -2   8    0.32    0.27
  -8  -2  -8   -0.29    0.30
  -8  -2  -8   -0.03    0.31
   8   2   9    0.51    0.34
  -8   2  -9    0.42    0.45
  -8   2  -9    0.40    0.50
  -8  -2  -9    0.53    0.43
  -8  -2  -9    0.30    0.30
  -8  -2  -9    0.18    0.36
   8  -2   9    0.27    0.30
   8   2  10   -0.43    0.27
  -8   2 -10   -0.48    0.48
  -8   2 -10   -0.26    0.40
  -8  -2 -10   -0.01    0.37
   8  -2  10    0.48    0.34
  -8  -2 -10    0.25    0.30
  -8  -2 -10   -0.13    0.45
   8   2  11   -0.45    0.33
  -8   2 -11   -0.54    0.55
  -8  -2 -11   -0.08    0.51
  -8  -2 -11    0.05    0.34
   8  -2  11    0.52    0.36
  -8  -2 -11    0.42    0.48
   8   3 -11    0.07    0.57
   8  -3 -11    1.22    0.47
   8   3 -10   -1.27    0.54
   8   3 -10   -0.12    0.44
   8  -3 -10    0.40    0.39
   8   3  -9    0.76    0.45
   8   3  -9    0.58    0.35
   8   3  -9    0.89    0.61
   8  -3  -9    0.90    0.38
   8   3  -8   -0.05    0.49
   8   3  -8   -0.29    0.32
   8   3  -8   -0.41    0.24
   8  -3  -8   -0.42    0.22
   8   3  -7    0.19    0.32
   8   3  -7    0.37    0.27
  -8   3   7    0.16    0.27
   8   3  -7   -0.02    0.45
   8  -3  -7    0.48    0.29
   8   3  -6   27.07    1.77
   8   3  -6   29.23    1.99
  -8   3   6   30.32    1.84
   8  -3  -6   27.64    1.72
   8  -3  -6   27.59    1.70
  -8   3   5   11.62    0.91
   8   3  -5   12.15    1.09
   8   3  -5   11.06    0.92
   8   3  -5   12.39    0.79
   8  -3  -5   11.50    0.88
   8  -3  -5   12.11    0.87
   8   3  -4    0.48    0.26
   8   3  -4    0.64    0.41
   8   3  -4    0.20    0.17
  -8   3   4    0.15    0.18
   8  -3  -4    0.19    0.26
   8  -3  -4    0.16    0.22
   8   3  -3    3.12    0.30
  -8   3   3    3.64    0.40
   8   3  -3    3.17    0.50
   8   3  -3    3.32    0.37
   8  -3  -3    3.91    0.41
   8  -3  -3    3.09    0.41
  -8   3   2   18.60    1.26
   8   3  -2   20.63    1.19
   8   3  -2   19.86    1.38
   8   3  -2   22.71    1.07
   8  -3  -2   20.44    1.19
   8  -3  -2   18.03    1.25
  -8   3   1    2.21    0.30
   8   3  -1    1.71    0.22
   8   3  -1    2.07    0.18
   8  -3  -1    1.59    0.30
   8  -3  -1    1.81    0.29
  -8   3   0   33.25    2.13
  -8   3   0   34.89    2.11
   8   3   0   40.93    1.84
   8   3   0   39.59    2.00
   8  -3   0   34.79    1.93
   8  -3   0   35.97    2.08
   8   3   1   17.23    0.89
   8   3   1   16.53    0.94
  -8   3  -1   14.76    1.06
   8  -3   1   16.37    1.05
   8  -3   1   16.40    0.97
   8   3   2    3.64    0.32
   8   3   2    4.04    0.34
  -8   3  -2    3.64    0.44
  -8   3  -2    3.66    0.42
   8  -3   2    3.25    0.40
   8  -3   2    3.64    0.36
  -8   3  -3    0.22    0.28
   8   3   3   -0.04    0.16
   8   3   3    0.41    0.15
  -8   3  -3    0.29    0.21
   8  -3   3    0.35    0.18
   8  -3   3    0.16    0.22
   8   3   4    0.45    0.23
  -8   3  -4    0.36    0.28
  -8   3  -4   -0.29    0.30
   8  -3   4   -0.02    0.18
   8  -3   4    0.18    0.23
  -8   3  -5   -0.13    0.35
   8   3   5    0.37    0.26
  -8   3  -5    0.42    0.33
   8  -3   5    0.48    0.24
   8  -3   5    0.55    0.25
  -8  -3  -5    0.26    0.24
  -8   3  -6    2.70    0.58
   8   3   6    2.31    0.40
  -8   3  -6    2.00    0.47
   8  -3   6    1.77    0.35
  -8  -3  -6    1.87    0.38
   8   3   7    0.37    0.28
  -8   3  -7    0.21    0.45
  -8   3  -7   -0.14    0.32
   8  -3   7    0.48    0.27
  -8  -3  -7    0.76    0.32
  -8   3  -8    1.25    0.44
   8   3   8    0.63    0.33
  -8   3  -8    0.43    0.49
  -8  -3  -8    0.95    0.40
  -8  -3  -8    1.14    0.35
   8  -3   8    0.96    0.33
  -8   3  -9   -0.50    0.35
  -8   3  -9    0.06    0.52
   8   3   9    0.01    0.29
   8  -3   9    0.16    0.30
  -8  -3  -9   -0.02    0.27
  -8  -3  -9   -0.49    0.34
  -8   3 -10   -0.86    0.51
   8   3  10    0.27    0.36
  -8   3 -10   -0.26    0.45
  -8  -3 -10    0.36    0.34
   8  -3  10   -0.14    0.31
  -8  -3 -10    0.42    0.42
   8   4 -10    0.12    0.56
   8   4 -10   -0.82    0.61
   8  -4 -10   -0.37    0.32
   8   4  -9    2.63    0.78
   8   4  -9    3.06    0.65
   8  -4  -9    2.53    0.55
   8   4  -8    0.14    0.54
   8   4  -8    0.35    0.40
   8  -4  -8   -0.07    0.28
   8   4  -7    1.57    0.58
  -8   4   7    0.83    0.35
   8   4  -7    0.58    0.38
   8  -4  -7    0.71    0.34
   8   4  -6    2.99    0.48
  -8   4   6    1.40    0.39
   8   4  -6    1.51    0.57
   8  -4  -6    1.44    0.40
   8  -4  -6    1.90    0.41
   8   4  -5    2.99    0.65
  -8   4   5    2.43    0.42
   8   4  -5    1.80    0.43
   8  -4  -5    2.37    0.47
   8  -4  -5    2.41    0.41
   8   4  -4   25.83    1.58
  -8   4   4   24.36    1.63
   8   4  -4   27.47    1.85
   8  -4  -4   25.83    1.53
   8  -4  -4   24.80    1.62
   8   4  -3   -0.21    0.37
   8   4  -3    0.11    0.21
  -8   4   3    0.12    0.18
   8  -4  -3    0.12    0.30
   8  -4  -3    0.02    0.23
   8   4  -2   21.86    1.25
   8   4  -2   21.67    1.48
  -8   4   2   18.98    1.34
   8  -4  -2   20.73    1.35
   8  -4  -2   20.22    1.24
  -8   4   1    0.28    0.19
  -8   4   1    0.22    0.19
   8   4  -1    0.36    0.16
   8  -4  -1    0.51    0.29
   8  -4  -1    0.30    0.24
   8   4   0    4.84    0.40
  -8   4   0    4.27    0.48
  -8   4   0    4.64    0.46
   8  -4   0    4.03    0.50
   8  -4   0    4.93    0.45
  -8   4  -1    0.67    0.28
  -8   4  -1    0.46    0.23
   8   4   1    0.36    0.14
   8   4   1    0.83    0.18
   8  -4   1    0.05    0.27
   8  -4   1    0.38    0.23
  -8   4  -2    6.78    0.67
   8   4   2    5.82    0.44
  -8   4  -2    5.04    0.55
   8   4   2    6.25    0.47
   8  -4   2    5.55    0.49
   8  -4   2    5.13    0.57
   8   4   3   22.56    1.23
  -8   4  -3   20.79    1.37
   8   4   3   20.20    1.14
  -8   4  -3   17.47    1.41
   8  -4   3   19.36    1.28
   8  -4   3   19.13    1.14
  -8   4  -4    0.58    0.43
   8   4   4    0.24    0.19
  -8   4  -4    0.34    0.31
   8   4   4   -0.06    0.21
   8  -4   4    0.35    0.21
   8  -4   4   -0.16    0.27
  -8   4  -5    0.48    0.34
  -8   4  -5    1.17    0.48
   8   4   5    0.51    0.27
   8  -4   5    0.64    0.25
  -8  -4  -5    0.37    0.27
   8  -4   5    0.21    0.30
  -8   4  -6    0.81    0.49
   8   4   6    1.43    0.34
  -8   4  -6    1.02    0.41
   8  -4   6    1.09    0.27
  -8  -4  -6    1.23    0.30
  -8  -4  -6    1.05    0.35
  -8   4  -7    0.10    0.47
   8   4   7   -0.20    0.26
  -8   4  -7    0.31    0.38
  -8  -4  -7    0.14    0.30
  -8  -4  -7    0.21    0.24
   8  -4   7    0.06    0.23
  -8   4  -8   -0.07    0.40
  -8   4  -8    0.11    0.55
   8   4   8   -0.13    0.28
  -8  -4  -8    0.41    0.37
   8  -4   8   -0.07    0.23
  -8  -4  -8    0.33    0.27
   8   4   9    1.49    0.45
  -8   4  -9    0.85    0.67
  -8   4  -9    0.94    0.53
  -8  -4  -9    0.62    0.38
   8  -4   9    1.16    0.36
  -8   4 -10    0.75    0.73
   8   4  10   -0.36    0.34
   8  -4  10    0.58    0.36
  -8  -4 -10    0.56    0.41
   8   5  -9    0.90    0.58
   8   5  -9    0.57    0.70
   8  -5  -9    0.75    0.42
  -8   5   8    2.59    0.57
   8   5  -8    1.02    0.53
   8   5  -8    2.22    0.73
   8  -5  -8    1.55    0.47
   8   5  -7   -0.39    0.35
   8   5  -7   -0.04    0.53
  -8   5   7   -0.28    0.23
   8  -5  -7    0.26    0.30
   8   5  -6    3.01    0.52
  -8   5   6    1.68    0.43
   8   5  -6    1.68    0.62
   8  -5  -6    2.33    0.45
  -8   5   5    0.94    0.32
   8   5  -5    0.92    0.35
   8   5  -5    0.89    0.52
   8  -5  -5    1.19    0.35
   8   5  -4    4.66    0.71
   8   5  -4    4.15    0.50
  -8   5   4    3.05    0.48
   8  -5  -4    3.70    0.49
  -8   5   3   -0.16    0.20
   8   5  -3   -0.29    0.19
   8   5  -3    0.03    0.42
   8  -5  -3    0.03    0.35
   8  -5  -3    0.21    0.27
   8   5  -2    4.22    0.64
   8   5  -2    3.61    0.42
  -8   5   2    3.85    0.51
   8  -5  -2    4.54    0.60
   8  -5  -2    3.79    0.48
  -8   5   1   13.69    1.07
   8   5  -1   14.89    0.95
   8  -5  -1   14.56    0.97
   8  -5  -1   14.18    1.11
  -8   5   0   -0.13    0.28
  -8   5   0    0.12    0.23
   8   5   0   -0.02    0.16
   8  -5   0    0.33    0.36
   8  -5   0    0.12    0.26
  -8   5  -1    0.23    0.34
   8   5   1    0.41    0.20
  -8   5  -1    0.05    0.23
   8  -5   1    0.37    0.36
   8  -5   1    0.21    0.24
  -8   5  -2   15.11    1.16
   8   5   2   17.40    1.04
  -8   5  -2   15.74    1.21
   8  -5   2   14.66    0.95
   8  -5   2   15.84    1.17
   8   5   3    0.89    0.27
  -8   5  -3    0.47    0.32
  -8   5  -3    0.33    0.43
   8  -5   3    0.66    0.24
   8  -5   3    1.17    0.41
  -8   5  -4   -0.44    0.38
  -8   5  -4    0.12    0.28
   8   5   4   -0.09    0.18
   8   5   4    0.21    0.23
  -8  -5  -4    0.12    0.20
   8  -5   4    0.15    0.19
   8  -5   4    0.12    0.31
   8   5   5   -0.25    0.21
  -8   5  -5   -0.07    0.44
  -8   5  -5    0.61    0.35
   8   5   5    0.45    0.28
   8  -5   5    0.31    0.21
  -8  -5  -5    0.51    0.23
  -8   5  -6    0.05    0.49
   8   5   6    0.18    0.28
  -8   5  -6   -0.36    0.31
  -8  -5  -6   -0.16    0.20
  -8  -5  -6    0.11    0.27
   8   5   7    0.02    0.29
  -8   5  -7   -0.59    0.48
  -8   5  -7   -0.40    0.34
  -8  -5  -7    0.80    0.31
   8   5   8    0.83    0.40
  -8   5  -8    1.83    0.55
  -8   5  -8    1.14    0.67
  -8  -5  -8    0.95    0.37
  -8   5  -9    0.46    0.51
   8   5   9    0.11    0.35
  -8   5  -9   -0.22    0.67
  -8  -5  -9    0.20    0.35
   8   6  -8   -0.10    0.65
  -8   6   8    0.40    0.42
   8  -6  -8   -0.12    0.36
   8   6  -7    0.16    0.60
   8   6  -7   -0.21    0.38
  -8   6   7   -0.17    0.32
   8  -6  -7   -0.10    0.33
  -8   6   6    0.62    0.34
   8   6  -6    0.30    0.38
   8   6  -6    0.65    0.58
   8  -6  -6    0.71    0.37
  -8   6   5    0.26    0.30
   8   6  -5   -0.36    0.29
   8   6  -5   -0.02    0.49
   8  -6  -5   -0.15    0.31
   8   6  -4   -1.06    0.41
  -8   6   4   -0.06    0.23
   8   6  -4   -0.22    0.25
   8  -6  -4   -0.53    0.24
   8   6  -3    0.73    0.31
  -8   6   3    1.30    0.38
   8   6  -3    1.35    0.50
   8  -6  -3    0.60    0.32
  -8   6   2   11.81    1.02
   8   6  -2   12.15    0.90
   8  -6  -2   12.06    0.93
  -8   6   1    1.38    0.40
   8   6  -1    2.01    0.33
   8   6   0   21.15    1.26
  -8   6   0   16.58    1.33
   8   6   1    0.33    0.22
  -8   6  -1    0.27    0.31
  -8   6  -2    0.45    0.29
  -8   6  -2    0.11    0.38
   8   6   2    0.24    0.21
   8   6   3    0.25    0.23
  -8   6  -3   -0.36    0.39
  -8   6  -3    0.13    0.31
   8   6   4    0.21    0.25
  -8   6  -4   -0.66    0.44
  -8   6  -4    0.00    0.32
  -8   6  -5    1.60    0.61
  -8   6  -5    1.47    0.46
   8   6   5    2.32    0.42
  -8   6  -6   -0.30    0.54
   8   6   6    0.46    0.34
  -8   6  -6    0.09    0.38
  -8   6  -7    0.23    0.62
  -8   6  -7   -0.29    0.36
  -8   6  -8    0.36    0.69
   8   7  -7    1.22    0.74
  -8   7   6    0.20    0.39
   8   7  -6   -0.21    0.57
  -8   7   5    1.12    0.46
   8   7  -5    1.37    0.64
  -8   7   4    0.72    0.39
   8   7  -4   -0.10    0.49
  -8   7   3    0.66    0.37
   8   7  -3    1.11    0.56
  -8   7   2    1.63    0.46
  -8   7   1   -0.07    0.28
  -8   7   0    0.36    0.34
  -8   7  -1    0.23    0.32
  -8   7  -2    1.03    0.42
  -8   7  -3    1.46    0.47
  -8   7  -4    2.14    0.53
  -8   7  -4    3.05    0.70
  -8   7  -5    0.14    0.38
  -8   7  -5    0.30    0.55
  -8   7  -6   -0.60    0.35
  -8   7  -6    0.02    0.63
  -8   7  -7    0.31    0.71
   8   8  -5    0.36    0.60
  -8   8   4    0.14    0.41
   8   8  -4    0.14    0.59
  -8   8   3    0.06    0.37
  -8   8   2    0.11    0.36
  -8   8   1    0.05    0.37
  -8   8   0    0.06    0.36
  -8   8  -1   -0.21    0.32
  -8   8  -2    0.04    0.37
  -8   8  -3   -0.16    0.35
  -8   8  -4    0.22    0.42
   9   0 -11   -0.01    0.34
   9   0 -11    0.35    0.50
   9   0 -10    5.07    0.77
   9   0 -10    3.15    0.63
   9   0  -9   -0.15    0.26
   9   0  -9    0.00    0.40
   9   0  -9   -0.71    0.44
   9   0  -8    0.88    0.35
   9   0  -8    0.72    0.46
   9   0  -7    0.04    0.38
   9   0  -7   -0.23    0.20
  -9   0   6    0.64    0.25
   9   0  -6    1.15    0.32
   9   0  -6    0.75    0.37
   9   0  -5    0.02    0.17
   9   0  -5   -0.03    0.12
  -9   0   5    0.28    0.21
   9   0  -5    0.21    0.27
   9   0  -4   92.10    5.19
   9   0  -4   90.71    4.78
   9   0  -4   91.32    4.61
   9   0  -3    0.14    0.18
   9   0  -3   -0.01    0.11
   9   0  -3    0.01    0.15
  -9   0   3   -0.09    0.14
   9   0  -2  115.20    5.77
   9   0  -2  109.00    5.47
  -9   0   2  110.07    5.78
  -9   0   2  109.89    5.82
   9   0  -1    0.09    0.10
  -9   0   1   -0.05    0.12
   9   0  -1    0.02    0.14
  -9   0   1   -0.18    0.06
   9   0   0    8.89    0.51
   9   0   0    8.04    0.55
   9   0   0    7.33    0.54
  -9   0   0    7.89    0.49
  -9   0   0    8.56    0.56
  -9   0  -1    0.06    0.11
   9   0   1   -0.07    0.14
  -9   0  -1   -0.21    0.09
   9   0   1   -0.19    0.09
   9   0   2   11.35    0.66
  -9   0  -2    9.95    0.66
  -9   0  -2    9.50    0.65
  -9   0  -2    9.73    0.72
   9   0   3   -0.09    0.14
  -9   0  -3   -0.15    0.15
  -9   0  -3   -0.20    0.12
  -9   0  -3   -0.08    0.11
  -9   0  -4    8.72    0.64
  -9   0  -4    8.54    0.56
  -9   0  -4    6.61    0.65
   9   0   4    7.62    0.59
  -9   0  -5   -0.19    0.14
   9   0   5    0.06    0.19
  -9   0  -5    0.05    0.22
  -9   0  -5   -0.05    0.18
   9   0   6    5.25    0.52
  -9   0  -6    5.01    0.56
  -9   0  -6    4.53    0.59
  -9   0  -7    0.44    0.33
   9   0   7   -0.15    0.25
  -9   0  -7    0.11    0.32
   9   0   8    0.31    0.28
  -9   0  -8    0.86    0.39
  -9   0  -8    0.67    0.40
  -9   0  -9    0.20    0.35
   9   0   9   -0.28    0.26
  -9   0  -9   -0.25    0.38
   9   0  10    1.54    0.46
  -9   0 -10    0.81    0.54
  -9   0 -10    1.16    0.47
  -9   0 -11   -0.42    0.51
   9   0  11    0.32    0.36
  -9   0 -11   -0.04    0.47
  -9   0 -11    0.05    0.30
   9   1 -11    0.39    0.51
   9   1 -11   -0.06    0.37
   9  -1 -11   -0.25    0.33
   9  -1 -11    0.09    0.52
   9   1 -10    0.10    0.42
   9   1 -10    0.80    0.42
   9   1 -10   -0.13    0.59
   9  -1 -10   -0.04    0.31
   9   1  -9   -0.16    0.50
   9   1  -9    0.21    0.33
   9   1  -9    0.02    0.37
   9  -1  -9   -0.18    0.24
   9   1  -8    0.15    0.34
   9   1  -8   -0.43    0.41
   9   1  -8    0.03    0.25
   9  -1  -8   -0.33    0.22
   9   1  -7    3.16    0.53
   9   1  -7    4.13    0.53
   9   1  -7    3.90    0.65
   9  -1  -7    4.67    0.55
   9  -1  -7    4.54    0.58
   9   1  -6    3.28    0.49
   9   1  -6    5.60    0.65
   9   1  -6    4.73    0.51
  -9   1   6    4.42    0.45
   9  -1  -6    4.20    0.43
   9  -1  -6    4.08    0.51
  -9  -1   6    5.05    0.45
   9  -1  -6    4.98    0.54
   9   1  -5    3.83    0.50
   9   1  -5    2.51    0.36
   9   1  -5    2.91    0.37
   9  -1  -5    2.26    0.37
   9  -1  -5    2.73    0.37
   9  -1  -5    2.46    0.32
  -9  -1   5    2.54    0.32
   9   1  -4    7.72    0.60
   9   1  -4    8.33    0.75
  -9   1   4    7.68    0.62
   9   1  -4    7.33    0.60
  -9   1   4    8.58    0.63
   9  -1  -4    8.06    0.60
   9  -1  -4    8.16    0.62
   9  -1  -4    7.75    0.62
  -9   1   3   60.28    3.31
  -9   1   3   61.99    3.27
   9   1  -3   61.13    3.09
   9   1  -3   58.67    3.53
   9  -1  -3   63.20    3.27
  -9  -1   3   60.36    3.23
   9  -1  -3   60.40    3.12
  -9   1   2    8.52    0.63
  -9   1   2    8.11    0.57
   9   1  -2    8.77    0.53
   9   1  -2    7.38    0.65
   9   1  -2    7.90    0.56
   9  -1  -2    8.33    0.59
  -9  -1   2    8.49    0.57
   9  -1  -2    9.39    0.62
  -9   1   1   25.55    1.50
  -9   1   1   26.09    1.48
   9   1  -1   25.61    1.39
   9  -1  -1   27.72    1.44
   9  -1  -1   26.96    1.50
  -9  -1   1   26.43    1.48
   9   1   0  158.79    7.59
  -9   1   0  159.04    8.17
  -9   1   0  152.40    8.07
   9  -1   0  156.66    7.62
   9  -1   0  153.54    8.08
  -9   1  -1    7.39    0.55
   9   1   1    7.73    0.50
  -9   1  -1    7.02    0.54
  -9   1  -1    7.58    0.53
   9  -1   1    6.80    0.52
  -9  -1  -1    7.41    0.43
   9  -1   1    7.88    0.54
  -9  -1  -1    7.34    0.45
  -9   1  -2   18.59    1.24
  -9   1  -2   20.25    1.18
   9   1   2   20.09    1.09
  -9   1  -2   18.34    1.14
  -9  -1  -2   19.81    1.11
   9  -1   2   19.64    1.14
   9  -1   2   20.86    1.12
  -9   1  -3    0.34    0.21
  -9   1  -3    0.31    0.17
  -9   1  -3    0.37    0.19
   9   1   3    0.24    0.16
  -9  -1  -3    0.18    0.14
   9  -1   3    0.31    0.14
   9  -1   3    0.49    0.19
  -9  -1  -3    0.26    0.19
  -9   1  -4   35.91    1.89
  -9   1  -4   35.66    2.00
  -9   1  -4   34.21    2.13
   9   1   4   33.35    1.84
   9  -1   4   33.73    1.86
  -9  -1  -4   33.50    1.93
  -9  -1  -4   31.27    2.09
   9  -1   4   35.98    1.85
  -9   1  -5    1.14    0.34
  -9   1  -5    1.75    0.26
   9   1   5    1.42    0.29
  -9   1  -5    1.31    0.33
  -9  -1  -5    1.20    0.29
  -9  -1  -5    1.05    0.30
  -9  -1  -5    1.71    0.23
   9  -1   5    1.08    0.28
   9   1   6    0.17    0.25
  -9   1  -6    0.15    0.29
  -9   1  -6   -0.13    0.27
  -9  -1  -6    0.62    0.28
   9  -1   6    0.37    0.25
  -9  -1  -6    0.32    0.25
  -9  -1  -6    0.51    0.18
   9   1   7    0.37    0.29
  -9   1  -7   -0.28    0.30
  -9   1  -7    0.47    0.38
   9  -1   7    0.42    0.28
  -9  -1  -7    0.07    0.27
  -9  -1  -7    0.27    0.31
  -9   1  -8   -0.37    0.29
   9   1   8    0.15    0.28
  -9   1  -8   -0.28    0.35
  -9  -1  -8   -0.26    0.30
  -9  -1  -8   -0.55    0.25
   9  -1   8    0.48    0.31
  -9   1  -9    0.57    0.40
  -9   1  -9    0.66    0.47
   9   1   9   -0.10    0.29
  -9  -1  -9    0.30    0.36
   9  -1   9    0.79    0.35
  -9  -1  -9    0.00    0.41
   9   1  10    1.51    0.46
  -9   1 -10    1.33    0.59
  -9   1 -10    0.80    0.48
   9  -1  10    2.24    0.50
  -9  -1 -10    1.48    0.48
  -9  -1 -10   -0.10    0.45
   9   1  11   -0.01    0.35
  -9   1 -11   -0.36    0.54
  -9   1 -11    0.11    0.49
   9  -1  11   -0.05    0.35
  -9  -1 -11    0.45    0.53
  -9  -1 -11    0.37    0.37
  -9  -1 -11    0.11    0.46
   9   2 -11    0.50    0.70
   9   2 -11    0.79    0.60
   9   2 -11   -0.16    0.36
   9  -2 -11    0.21    0.41
   9   2 -10    0.64    0.38
   9   2 -10    0.05    0.59
   9   2 -10    0.08    0.43
   9  -2 -10    0.04    0.31
   9   2  -9   -0.20    0.52
   9   2  -9   -0.28    0.33
   9   2  -9    0.04    0.30
   9  -2  -9   -0.05    0.25
   9   2  -8    4.29    0.73
   9   2  -8    3.75    0.54
   9   2  -8    2.47    0.50
   9  -2  -8    3.18    0.53
   9   2  -7    3.75    0.67
   9   2  -7    3.46    0.52
   9   2  -7    4.85    0.54
   9  -2  -7    3.34    0.51
   9   2  -6    9.00    0.72
   9   2  -6    8.27    0.80
   9   2  -6    8.99    0.92
  -9   2   6   10.19    0.83
   9  -2  -6    8.81    0.76
   9  -2  -6    9.21    0.74
   9   2  -5    0.17    0.25
   9   2  -5    0.50    0.42
   9   2  -5    0.39    0.21
  -9   2   5    0.58    0.23
   9  -2  -5   -0.05    0.23
   9  -2  -5    0.37    0.21
  -9  -2   5    0.21    0.18
   9  -2  -5    0.37    0.23
   9   2  -4   16.57    1.11
   9   2  -4   18.04    1.05
  -9   2   4   18.84    1.14
  -9   2   4   17.55    1.15
   9   2  -4   16.89    1.29
   9  -2  -4   19.11    1.13
   9  -2  -4   18.39    1.14
  -9   2   3    0.21    0.14
   9   2  -3    0.23    0.14
  -9   2   3    0.19    0.20
   9   2  -3    0.16    0.27
   9   2  -3    0.03    0.16
   9  -2  -3    0.20    0.20
   9  -2  -3    0.07    0.18
  -9   2   2    5.49    0.46
   9   2  -2    5.15    0.41
   9   2  -2    4.58    0.52
  -9   2   2    5.84    0.52
   9   2  -2    5.88    0.42
   9  -2  -2    5.41    0.50
   9  -2  -2    5.63    0.48
  -9   2   1   54.25    2.93
  -9   2   1   56.36    2.96
   9   2  -1   53.68    2.68
   9   2  -1   49.87    2.83
  -9   2   1   50.93    3.02
   9  -2  -1   52.48    2.93
   9  -2  -1   55.85    2.77
  -9  -2   1   58.23    2.83
  -9   2   0    9.44    0.69
  -9   2   0   10.23    0.69
   9   2   0    9.28    0.57
  -9   2   0    9.66    0.65
   9  -2   0   10.05    0.65
   9  -2   0    9.74    0.70
  -9   2  -1    5.61    0.48
  -9   2  -1    5.33    0.46
  -9   2  -1    4.86    0.48
   9  -2   1    5.95    0.47
   9  -2   1    4.85    0.46
  -9   2  -2   34.43    1.88
  -9   2  -2   32.23    1.91
   9   2   2   34.65    1.74
  -9   2  -2   31.39    2.01
   9  -2   2   35.24    1.78
   9  -2   2   31.90    1.86
  -9   2  -3    0.03    0.19
  -9   2  -3   -0.06    0.19
  -9   2  -3    0.09    0.20
   9   2   3    0.00    0.15
   9  -2   3    0.09    0.17
   9  -2   3    0.00    0.15
  -9   2  -4    3.46    0.37
  -9   2  -4    2.95    0.41
   9   2   4    3.52    0.38
  -9   2  -4    3.40    0.47
   9  -2   4    2.57    0.32
   9  -2   4    3.21    0.37
  -9  -2  -4    3.09    0.40
  -9   2  -5    2.36    0.45
  -9   2  -5    3.53    0.55
  -9   2  -5    4.30    0.39
   9   2   5    3.94    0.44
   9  -2   5    3.69    0.36
   9  -2   5    4.42    0.45
  -9  -2  -5    4.46    0.50
   9   2   6    7.92    0.76
  -9   2  -6   11.08    0.95
  -9   2  -6   13.16    1.02
   9  -2   6   10.39    0.79
  -9  -2  -6    9.59    0.86
   9   2   7    3.29    0.47
  -9   2  -7    3.83    0.55
  -9   2  -7    2.96    0.59
   9  -2   7    4.03    0.48
  -9  -2  -7    1.91    0.45
  -9   2  -8    0.34    0.44
   9   2   8   -0.31    0.26
  -9   2  -8   -0.21    0.34
   9  -2   8   -0.17    0.24
  -9  -2  -8    0.13    0.30
  -9  -2  -8   -0.04    0.31
   9   2   9   -0.02    0.29
  -9   2  -9   -0.62    0.40
  -9   2  -9   -0.03    0.37
   9  -2   9    0.36    0.31
  -9  -2  -9   -0.27    0.30
  -9  -2  -9    0.49    0.42
   9   2  10   -0.24    0.29
  -9   2 -10    0.00    0.47
  -9   2 -10    0.23    0.54
  -9  -2 -10    0.02    0.47
   9  -2  10   -0.47    0.26
  -9  -2 -10    0.32    0.34
  -9  -2 -10    0.56    0.42
  -9   2 -11   -0.64    0.55
   9   2  11    0.22    0.40
  -9  -2 -11   -0.27    0.32
  -9  -2 -11   -0.18    0.49
  -9  -2 -11   -0.29    0.40
   9  -2  11   -0.02    0.34
   9   3 -10   -0.01    0.49
   9   3 -10    0.40    0.64
   9  -3 -10   -0.38    0.30
   9   3  -9    7.33    0.83
   9   3  -9    7.42    0.76
   9   3  -9    6.42    0.98
   9  -3  -9    6.16    0.76
   9   3  -8    0.52    0.38
   9   3  -8    0.13    0.27
   9   3  -8    0.19    0.51
   9  -3  -8    0.10    0.28
   9   3  -7    2.51    0.62
   9   3  -7    1.79    0.43
   9   3  -7    2.04    0.38
  -9   3   7    1.88    0.44
   9  -3  -7    2.39    0.45
  -9   3   6    4.12    0.53
   9  -3  -6    3.04    0.48
   9  -3  -6    3.94    0.52
   9   3  -5    0.28    0.21
  -9   3   5    0.06    0.19
   9   3  -5    0.86    0.47
   9   3  -5   -0.24    0.27
   9  -3  -5    0.08    0.24
   9  -3  -5    0.26    0.28
  -9   3   4   14.55    0.99
   9   3  -4   13.06    0.84
   9   3  -4   13.89    0.95
   9   3  -4   13.95    1.19
   9  -3  -4   12.93    0.97
   9  -3  -4   14.20    0.94
   9   3  -3    1.14    0.40
   9   3  -3    0.53    0.19
  -9   3   3    0.60    0.21
   9   3  -3    0.80    0.23
   9  -3  -3    0.66    0.24
   9  -3  -3    1.09    0.30
   9   3  -2    0.39    0.15
   9   3  -2    0.22    0.31
   9   3  -2    0.55    0.17
  -9   3   2    0.57    0.20
   9  -3  -2    0.44    0.25
   9  -3  -2    0.28    0.22
  -9   3   1   13.62    0.95
  -9   3   1   13.78    0.96
   9   3  -1   15.79    0.77
   9   3  -1   14.02    0.83
   9  -3  -1   12.38    0.94
   9  -3  -1   13.92    0.89
  -9   3   0    9.59    0.73
   9   3   0    9.82    0.59
  -9   3   0    8.65    0.71
  -9   3   0    9.21    0.67
   9   3   0   10.69    0.56
   9  -3   0    9.27    0.66
   9  -3   0    8.42    0.71
  -9   3  -1    3.26    0.39
   9   3   1    3.18    0.27
   9   3   1    3.25    0.29
  -9   3  -1    2.97    0.37
   9  -3   1    2.86    0.39
   9  -3   1    2.91    0.35
  -9   3  -2   14.36    0.94
  -9   3  -2   12.69    0.97
   9   3   2   14.02    0.80
   9   3   2   14.92    0.83
  -9   3  -2   13.52    0.96
   9  -3   2   12.29    0.92
   9  -3   2   13.75    0.86
  -9   3  -3    0.17    0.22
  -9   3  -3   -0.02    0.23
   9   3   3    0.03    0.17
   9  -3   3   -0.01    0.17
   9  -3   3    0.01    0.23
   9   3   4   11.05    0.76
  -9   3  -4   10.83    0.92
  -9   3  -4   12.87    1.05
   9  -3   4   10.87    0.77
   9  -3   4   11.31    0.81
  -9   3  -5    2.23    0.46
  -9   3  -5    3.00    0.56
   9   3   5    2.46    0.38
  -9  -3  -5    1.81    0.38
   9  -3   5    2.56    0.35
   9  -3   5    2.43    0.37
  -9   3  -6   16.96    1.35
   9   3   6   15.26    1.06
  -9   3  -6   16.81    1.24
  -9  -3  -6   15.42    1.18
   9  -3   6   15.73    1.04
  -9   3  -7   -0.11    0.42
   9   3   7   -0.14    0.25
  -9   3  -7    0.21    0.35
   9  -3   7    0.23    0.24
  -9  -3  -7    0.15    0.29
  -9   3  -8   -0.42    0.34
   9   3   8    0.06    0.28
  -9   3  -8    0.40    0.48
   9  -3   8    0.63    0.30
  -9  -3  -8   -0.03    0.34
   9   3   9    0.35    0.33
  -9   3  -9    0.32    0.42
  -9   3  -9    0.87    0.57
  -9  -3  -9    0.82    0.35
   9  -3   9    0.56    0.33
  -9  -3  -9    0.57    0.45
  -9   3 -10   -0.45    0.47
   9   3  10   -0.15    0.33
  -9   3 -10   -0.91    0.55
  -9  -3 -10    0.32    0.33
  -9  -3 -10   -0.59    0.44
   9  -3  10   -0.09    0.30
  -9  -3 -10    0.18    0.40
   9   4 -10    1.06    0.75
   9   4 -10   -0.22    0.52
   9  -4 -10    0.78    0.45
   9   4  -9    0.99    0.68
   9   4  -9    0.52    0.49
   9  -4  -9    1.63    0.49
   9   4  -8    3.58    0.74
   9   4  -8    2.43    0.55
  -9   4   8    2.31    0.54
   9  -4  -8    2.07    0.49
   9   4  -7   -0.08    0.36
  -9   4   7    0.79    0.35
   9   4  -7    0.00    0.49
   9  -4  -7    0.48    0.32
   9   4  -6    7.70    0.88
   9   4  -6    6.12    0.66
  -9   4   6    5.33    0.64
   9  -4  -6    5.23    0.63
   9  -4  -6    5.97    0.63
   9   4  -5    0.41    0.49
  -9   4   5    0.61    0.30
   9   4  -5    0.06    0.29
   9  -4  -5    0.39    0.28
   9  -4  -5    0.33    0.33
  -9   4   4    4.11    0.52
   9   4  -4    5.74    0.75
   9   4  -4    5.27    0.53
   9  -4  -4    4.80    0.54
   9  -4  -4    5.18    0.61
   9   4  -3    0.07    0.38
  -9   4   3    0.04    0.18
   9   4  -3   -0.05    0.19
   9  -4  -3    0.00    0.29
   9  -4  -3   -0.34    0.20
   9   4  -2    0.01    0.17
   9   4  -2   -0.21    0.33
  -9   4   2    0.07    0.18
   9  -4  -2    0.24    0.29
   9  -4  -2   -0.17    0.20
   9   4  -1    0.40    0.16
  -9   4   1    0.64    0.23
  -9   4   1    0.61    0.21
   9  -4  -1    0.30    0.29
   9  -4  -1    0.65    0.27
  -9   4   0   -0.08    0.23
   9   4   0    0.11    0.12
  -9   4   0    0.02    0.17
   9   4   0   -0.01    0.10
   9  -4   0    0.10    0.23
   9  -4   0   -0.14    0.26
   9   4   1    3.47    0.32
  -9   4  -1    2.43    0.39
  -9   4  -1    3.00    0.42
   9   4   1    3.03    0.26
   9  -4   1    2.12    0.41
   9  -4   1    2.75    0.37
  -9   4  -2    4.50    0.54
   9   4   2    6.82    0.48
   9   4   2    5.57    0.44
  -9   4  -2    5.81    0.62
   9  -4   2    4.87    0.56
   9  -4   2    5.18    0.48
  -9   4  -3    0.16    0.25
   9   4   3    0.20    0.21
  -9   4  -3    0.36    0.34
   9   4   3    0.35    0.18
   9  -4   3    0.25    0.20
   9  -4   3    0.15    0.31
  -9   4  -4    3.52    0.58
   9   4   4    3.21    0.39
  -9   4  -4    2.97    0.49
   9   4   4    3.50    0.41
   9  -4   4    2.87    0.46
   9  -4   4    3.21    0.39
  -9   4  -5    1.96    0.45
  -9   4  -5    2.17    0.56
   9   4   5    2.49    0.38
   9  -4   5    2.54    0.36
   9   4   6    1.08    0.33
  -9   4  -6    0.26    0.47
  -9   4  -6    0.93    0.40
  -9  -4  -6    1.35    0.38
   9  -4   6    1.75    0.32
   9   4   7   -0.16    0.26
  -9   4  -7    0.12    0.37
  -9   4  -7    0.30    0.48
  -9  -4  -7    0.19    0.24
  -9  -4  -7   -0.09    0.29
   9  -4   7    0.42    0.27
   9   4   8   -0.19    0.28
  -9   4  -8   -0.36    0.38
  -9   4  -8   -0.60    0.49
   9  -4   8   -0.07    0.23
  -9  -4  -8    0.17    0.35
  -9  -4  -8   -0.02    0.26
  -9   4  -9    0.61    0.67
  -9   4  -9    0.80    0.53
   9   4   9    0.75    0.41
   9  -4   9    1.36    0.40
  -9  -4  -9    0.75    0.39
   9   4  10    0.51    0.41
  -9   4 -10    0.71    0.75
  -9  -4 -10    0.79    0.43
   9  -4  10    0.89    0.42
   9   5  -9    0.54    0.71
   9   5  -9    1.14    0.58
   9  -5  -9    1.05    0.48
   9   5  -8   -0.38    0.47
  -9   5   8    1.22    0.46
   9   5  -8    1.98    0.74
   9  -5  -8    1.11    0.42
   9   5  -7   -0.51    0.35
   9   5  -7    0.21    0.54
  -9   5   7   -0.04    0.27
   9  -5  -7   -0.25    0.25
  -9   5   6    0.57    0.32
   9   5  -6    0.57    0.56
   9   5  -6    0.52    0.37
   9  -5  -6    0.92    0.35
  -9   5   5   -0.03    0.22
   9   5  -5   -0.16    0.27
   9   5  -5    0.16    0.45
   9  -5  -5    0.10    0.27
  -9   5   4   11.40    0.96
   9   5  -4   12.13    1.13
   9   5  -4   11.41    0.90
   9  -5  -4   12.29    0.91
   9   5  -3    0.58    0.25
  -9   5   3    0.15    0.23
   9   5  -3    0.00    0.42
   9  -5  -3   -0.36    0.25
   9   5  -2    1.26    0.28
   9   5  -2    1.25    0.50
  -9   5   2    1.01    0.33
   9  -5  -2    0.49    0.39
   9  -5  -2    1.12    0.35
  -9   5   1   12.62    1.02
   9   5  -1   13.97    0.88
   9  -5  -1   12.57    1.04
   9  -5  -1   12.86    0.93
  -9   5   0    8.39    0.74
   9   5   0    8.58    0.65
  -9   5   0    8.02    0.77
   9  -5   0    9.34    0.86
   9  -5   0    9.06    0.77
  -9   5  -1    3.53    0.52
  -9   5  -1    3.19    0.52
   9   5   1    4.50    0.42
   9  -5   1    4.37    0.45
   9  -5   1    2.88    0.54
  -9   5  -2    5.15    0.63
  -9   5  -2    4.50    0.58
   9   5   2    5.79    0.48
   9  -5   2    4.24    0.45
   9  -5   2    3.80    0.59
   9   5   3    2.55    0.34
  -9   5  -3    2.66    0.55
  -9   5  -3    1.62    0.40
   9  -5   3    2.73    0.48
   9  -5   3    2.68    0.34
   9   5   4   17.57    1.06
  -9   5  -4   15.10    1.25
   9   5   4   17.08    1.14
  -9   5  -4   16.60    1.37
   9  -5   4   16.15    1.22
   9  -5   4   16.96    1.05
  -9  -5  -4   20.03    1.09
   9   5   5    0.60    0.29
  -9   5  -5    0.13    0.46
  -9   5  -5    0.86    0.37
   9   5   5    0.34    0.29
  -9  -5  -5    0.72    0.25
   9  -5   5    0.37    0.23
   9   5   6    0.53    0.30
  -9   5  -6    0.25    0.36
  -9   5  -6    0.60    0.54
   9  -5   6    0.73    0.26
  -9  -5  -6    1.17    0.33
  -9  -5  -6    1.00    0.37
  -9   5  -7   -0.30    0.51
   9   5   7   -0.23    0.29
  -9   5  -7    0.34    0.40
  -9  -5  -7   -0.03    0.25
  -9   5  -8   -0.23    0.39
   9   5   8    0.45    0.37
  -9   5  -8   -0.49    0.56
  -9  -5  -8   -0.27    0.28
  -9   5  -9   -0.84    0.59
   9   5   9   -0.31    0.34
  -9  -5  -9   -0.15    0.33
   9   6  -8    2.07    0.82
   9  -6  -8    1.69    0.53
   9   6  -7    0.66    0.63
  -9   6   7    0.87    0.43
   9  -6  -7    1.49    0.46
   9   6  -6    0.38    0.54
  -9   6   6   -0.08    0.27
   9  -6  -6   -0.19    0.30
   9   6  -5    0.66    0.51
  -9   6   5   -0.24    0.27
   9  -6  -5    0.23    0.33
   9   6  -4    0.13    0.45
  -9   6   4    0.25    0.29
   9  -6  -4   -0.21    0.30
  -9   6   3    0.90    0.35
   9   6  -3    1.64    0.54
   9   6  -3    1.05    0.32
   9  -6  -3    0.80    0.35
  -9   6   2    2.34    0.46
   9   6  -2    0.98    0.29
   9  -6  -2    0.76    0.36
   9   6  -1    0.77    0.25
  -9   6   1    1.10    0.36
   9  -6  -1    0.01    0.30
   9   6   0    5.98    0.55
  -9   6   0    3.55    0.54
  -9   6  -1    6.85    0.75
   9   6   1    7.21    0.62
  -9   6  -2    0.65    0.35
  -9   6  -2    0.75    0.39
   9   6   2    1.14    0.28
   9   6   3    0.61    0.29
  -9   6  -3    0.61    0.45
  -9   6  -3    0.61    0.36
  -9   6  -4   -0.49    0.46
  -9   6  -4    0.14    0.32
   9   6   4    0.17    0.24
   9   6   5    0.34    0.31
  -9   6  -5   -0.45    0.48
  -9   6  -5    0.20    0.34
  -9   6  -6    0.25    0.37
  -9   6  -6   -0.56    0.52
  -9   6  -7   -0.66    0.36
  -9   6  -7   -0.70    0.56
  -9   6  -8    0.21    0.73
   9   7  -7    0.06    0.67
  -9   7   6    0.30    0.40
   9   7  -6    0.66    0.62
  -9   7   5    1.16    0.43
   9   7  -5    1.66    0.65
  -9   7   4    0.25    0.33
   9   7  -4    0.11    0.49
  -9   7   3    1.19    0.43
  -9   7   2    0.63    0.38
  -9   7   1   -0.27    0.25
  -9   7   0    8.45    0.86
  -9   7  -1   -0.27    0.28
  -9   7  -2   -0.16    0.31
  -9   7  -3    0.41    0.36
  -9   7  -4    0.95    0.45
  -9   7  -4    0.12    0.54
  -9   7  -5   -0.13    0.37
  -9   7  -5   -0.55    0.55
  -9   7  -6   -0.74    0.59
  -9   7  -6   -0.48    0.35
  -9   7  -7   -0.73    0.63
   9   8  -5    0.81    0.67
  -9   8   4    1.71    0.56
  -9   8   3    2.30    0.60
  -9   8   2    0.02    0.39
  -9   8   1    0.55    0.40
  -9   8   0   -0.13    0.33
  -9   8  -1   -0.12    0.35
  -9   8  -2    0.71    0.44
  -9   8  -3    1.71    0.54
  10   0 -11    0.20    0.51
  10   0 -11   -0.03    0.35
  10   0 -10    0.47    0.47
  10   0 -10   -0.01    0.31
  10   0  -9    0.82    0.45
  10   0  -9    0.09    0.30
  10   0  -9   -0.57    0.43
  10   0  -8    0.59    0.44
  10   0  -8    1.68    0.42
  10   0  -7   -0.15    0.21
  10   0  -7   -0.15    0.37
  10   0  -6    0.79    0.37
 -10   0   6    0.75    0.26
  10   0  -6    0.57    0.27
 -10   0   5    0.12    0.23
  10   0  -5    0.06    0.14
  10   0  -5    0.04    0.28
  10   0  -5   -0.08    0.18
  10   0  -4    9.66    0.69
 -10   0   4    9.48    0.68
  10   0  -4    8.97    0.63
  10   0  -4    9.08    0.75
  10   0  -3   -0.08    0.15
  10   0  -3   -0.16    0.11
 -10   0   3   -0.01    0.16
  10   0  -3   -0.31    0.18
  10   0  -2   13.68    0.81
  10   0  -2   12.13    0.80
 -10   0   2   12.82    0.82
 -10   0   2   12.77    0.77
 -10   0   1    0.05    0.07
  10   0  -1   -0.20    0.13
  10   0  -1    0.01    0.10
 -10   0   1   -0.14    0.11
 -10   0   0   22.28    1.22
  10   0   0   19.77    1.19
  10   0   0   21.24    1.15
 -10   0   0   20.05    1.14
  10   0   1   -0.09    0.09
 -10   0  -1   -0.16    0.11
  10   0   1    0.10    0.14
 -10   0  -1    0.10    0.10
 -10   0  -2   31.87    1.95
 -10   0  -2   31.93    1.79
 -10   0  -2   32.74    1.79
  10   0   3    0.17    0.17
 -10   0  -3   -0.16    0.13
 -10   0  -3    0.11    0.16
 -10   0  -3   -0.19    0.12
 -10   0  -4    3.15    0.37
 -10   0  -4    3.74    0.34
  10   0   4    2.81    0.35
 -10   0  -4    2.83    0.41
  10   0   5    0.17    0.22
 -10   0  -5    0.00    0.19
 -10   0  -5   -0.24    0.15
 -10   0  -5    0.08    0.23
 -10   0  -6    0.13    0.28
 -10   0  -6    0.12    0.26
  10   0   6    0.24    0.25
 -10   0  -7    0.17    0.30
 -10   0  -7   -0.09    0.29
  10   0   7   -0.45    0.21
  10   0   8    3.26    0.50
 -10   0  -8    3.31    0.61
 -10   0  -8    2.91    0.52
 -10   0  -9   -0.29    0.40
  10   0   9    0.51    0.32
 -10   0  -9   -0.08    0.34
  10   0  10    3.71    0.60
 -10   0 -10    2.46    0.59
 -10   0 -10    1.82    0.61
 -10   0 -11   -0.20    0.50
  10   0  11    0.29    0.39
 -10   0 -11   -0.23    0.46
  10   1 -11   -0.52    0.32
  10   1 -11   -0.29    0.48
  10  -1 -11   -0.17    0.37
  10  -1 -11    0.60    0.59
  10   1 -10   -0.23    0.57
  10   1 -10    0.51    0.39
  10   1 -10    0.22    0.43
  10  -1 -10    0.20    0.36
  10   1  -9    0.63    0.51
  10   1  -9    0.01    0.38
  10   1  -9   -0.02    0.29
  10  -1  -9   -0.15    0.26
  10   1  -8    0.26    0.35
  10   1  -8    0.20    0.46
  10   1  -8   -0.27    0.25
  10  -1  -8    0.32    0.30
  10   1  -7    0.78    0.35
  10   1  -7    0.39    0.42
  10   1  -7    0.09    0.25
  10  -1  -7    0.67    0.36
  10  -1  -7    0.46    0.27
 -10   1   6   14.87    0.99
  10   1  -6   14.31    1.01
  10   1  -6   14.51    1.06
  10   1  -6   14.74    1.19
  10  -1  -6   14.89    1.04
  10  -1  -6   15.27    1.08
 -10  -1   6   13.60    0.96
  10  -1  -6   14.76    0.97
  10   1  -5    0.18    0.35
 -10   1   5    0.62    0.25
  10   1  -5    0.51    0.24
  10   1  -5    0.43    0.26
  10  -1  -5    0.04    0.22
  10  -1  -5    0.39    0.21
  10  -1  -5    0.88    0.28
 -10  -1   5    0.73    0.24
 -10   1   4   25.90    1.51
 -10   1   4   25.77    1.53
  10   1  -4   26.94    1.46
  10   1  -4   25.31    1.67
  10  -1  -4   24.41    1.49
  10  -1  -4   25.81    1.48
  10  -1  -4   25.30    1.54
 -10  -1   4   25.35    1.47
  10   1  -3    0.16    0.25
 -10   1   3    0.13    0.20
  10   1  -3    0.54    0.20
 -10   1   3    0.54    0.16
 -10  -1   3    0.19    0.16
  10  -1  -3    0.34    0.20
  10  -1  -3    0.33    0.17
 -10   1   2   67.98    3.68
 -10   1   2   70.09    3.67
  10   1  -2   66.18    3.44
  10  -1  -2   71.21    3.49
 -10  -1   2   68.42    3.64
  10  -1  -2   68.06    3.67
  10   1  -1    0.18    0.15
 -10   1   1    0.06    0.16
 -10   1   1    0.24    0.12
 -10  -1   1    0.10    0.13
  10  -1  -1    0.33    0.18
  10  -1  -1    0.00    0.15
 -10   1   0   48.68    2.65
 -10   1   0   49.89    2.64
  10   1   0   48.11    2.47
 -10  -1   0   49.70    2.64
  10  -1   0   47.58    2.64
  10  -1   0   48.73    2.50
 -10   1  -1    9.22    0.62
 -10   1  -1    8.11    0.62
  10   1   1    9.91    0.59
 -10   1  -1    8.16    0.64
  10  -1   1    8.30    0.61
 -10  -1  -1    9.19    0.51
  10  -1   1    9.80    0.63
 -10   1  -2    9.71    0.73
 -10   1  -2    9.96    0.69
  10   1   2   10.04    0.65
 -10   1  -2   10.40    0.71
 -10  -1  -2   10.08    0.62
  10  -1   2    9.34    0.66
  10  -1   2   11.47    0.69
  10   1   3    1.35    0.24
 -10   1  -3    1.40    0.28
 -10   1  -3    1.19    0.24
 -10   1  -3    1.40    0.26
  10  -1   3    0.59    0.21
  10  -1   3    1.21    0.21
 -10  -1  -3    0.88    0.25
 -10  -1  -3    1.30    0.21
 -10   1  -4    0.41    0.23
 -10   1  -4    0.13    0.23
 -10   1  -4    0.28    0.21
  10   1   4    0.17    0.20
 -10  -1  -4    0.41    0.20
 -10  -1  -4    0.45    0.21
  10  -1   4    0.00    0.14
 -10  -1  -4    0.35    0.15
  10  -1   4    0.14    0.19
 -10   1  -5   -0.12    0.25
 -10   1  -5    0.12    0.26
  10   1   5   -0.24    0.19
 -10   1  -5    0.02    0.20
  10  -1   5   -0.09    0.20
 -10  -1  -5    0.00    0.19
 -10  -1  -5   -0.06    0.13
 -10  -1  -5   -0.26    0.21
 -10   1  -6    3.40    0.55
  10   1   6    2.60    0.42
 -10   1  -6    3.42    0.50
 -10  -1  -6    3.03    0.45
 -10  -1  -6    2.94    0.47
  10  -1   6    3.59    0.45
 -10  -1  -6    3.69    0.37
 -10   1  -7    0.26    0.37
  10   1   7    0.30    0.27
 -10   1  -7   -0.20    0.31
  10  -1   7    0.26    0.26
 -10  -1  -7   -0.15    0.27
 -10  -1  -7   -0.16    0.25
 -10   1  -8    0.69    0.45
 -10   1  -8    1.03    0.40
  10   1   8    0.37    0.32
 -10  -1  -8    1.20    0.37
  10  -1   8    0.62    0.32
 -10  -1  -8    0.88    0.43
  10   1   9    0.21    0.30
 -10   1  -9   -0.18    0.42
 -10   1  -9   -0.28    0.33
  10  -1   9   -0.23    0.27
 -10  -1  -9   -0.06    0.34
 -10  -1  -9   -0.17    0.36
 -10   1 -10    0.05    0.41
  10   1  10    0.32    0.33
 -10   1 -10    0.01    0.49
 -10  -1 -10    0.46    0.48
 -10  -1 -10    0.17    0.41
  10  -1  10    0.25    0.34
 -10   1 -11    0.43    0.57
  10   1  11    0.19    0.38
  10  -1  11    0.16    0.38
 -10  -1 -11   -0.19    0.45
 -10  -1 -11   -0.84    0.42
 -10  -1 -11    0.24    0.33
  10   2 -11   -0.01    0.52
  10   2 -11   -0.32    0.64
  10   2 -11    0.06    0.39
  10  -2 -11   -0.25    0.35
  10   2 -10    1.62    0.55
  10   2 -10    0.26    0.34
  10   2 -10    1.18    0.67
  10  -2 -10    0.69    0.42
  10   2  -9    0.72    0.36
  10   2  -9    0.80    0.59
  10   2  -9    0.40    0.39
  10  -2  -9    0.54    0.36
  10   2  -8    0.54    0.35
  10   2  -8    0.60    0.32
  10   2  -8    1.15    0.55
  10  -2  -8    0.49    0.34
  10   2  -7    1.58    0.39
  10   2  -7    1.67    0.55
  10   2  -7    1.22    0.36
  10  -2  -7    1.47    0.40
 -10   2   6    0.31    0.25
  10   2  -6   -0.17    0.21
  10   2  -6    0.27    0.29
  10   2  -6   -0.23    0.42
  10  -2  -6    0.63    0.30
  10  -2  -6    0.60    0.28
  10   2  -5    8.06    0.71
  10   2  -5    8.76    0.91
  10   2  -5    8.14    0.66
 -10   2   5    8.07    0.70
 -10   2   5    8.92    0.71
  10  -2  -5    7.67    0.69
  10  -2  -5    9.13    0.71
 -10  -2   5    8.81    0.63
 -10   2   4    0.06    0.15
  10   2  -4    0.24    0.18
  10   2  -4    0.26    0.21
  10   2  -4    0.29    0.36
 -10   2   4    0.26    0.24
 -10  -2   4    0.38    0.17
  10  -2  -4    0.26    0.23
  10  -2  -4    0.46    0.22
  10   2  -3    1.43    0.38
  10   2  -3    2.50    0.28
 -10   2   3    2.65    0.33
 -10   2   3    2.67    0.36
  10  -2  -3    3.00    0.36
  10  -2  -3    2.03    0.33
 -10   2   2   10.92    0.78
 -10   2   2    9.96    0.72
  10   2  -2    9.65    0.82
  10   2  -2   11.22    0.65
  10   2  -2    9.84    0.65
  10  -2  -2   10.34    0.72
  10  -2  -2   10.66    0.76
 -10   2   1    1.29    0.28
 -10   2   1    1.33    0.17
 -10   2   1    1.50    0.23
  10   2  -1    1.33    0.21
  10  -2  -1    1.71    0.28
  10  -2  -1    1.27    0.27
 -10   2   0   10.02    0.69
  10   2   0    8.27    0.55
 -10   2   0    8.49    0.64
 -10   2   0    8.81    0.61
  10  -2   0    8.60    0.66
  10  -2   0    9.68    0.64
 -10   2  -1    7.97    0.62
  10   2   1    8.37    0.54
 -10   2  -1    8.18    0.62
 -10   2  -1    8.15    0.64
  10  -2   1    8.12    0.63
  10  -2   1    9.21    0.62
  10   2   2   18.86    1.03
 -10   2  -2   17.44    1.20
 -10   2  -2   18.43    1.13
 -10   2  -2   18.05    1.15
  10  -2   2   17.05    1.11
  10  -2   2   19.28    1.08
 -10   2  -3    0.20    0.22
 -10   2  -3    0.14    0.19
  10   2   3    0.15    0.17
 -10   2  -3    0.08    0.21
  10  -2   3    0.20    0.18
  10  -2   3   -0.21    0.16
 -10   2  -4   19.52    1.37
 -10   2  -4   19.47    1.29
 -10   2  -4   21.59    1.21
  10   2   4   18.71    1.15
  10  -2   4   18.68    1.17
 -10  -2  -4   19.54    1.33
  10  -2   4   19.53    1.17
 -10   2  -5   -0.01    0.22
 -10   2  -5    0.01    0.28
  10   2   5   -0.02    0.21
 -10   2  -5    0.10    0.29
  10  -2   5   -0.08    0.22
 -10  -2  -5   -0.07    0.21
  10  -2   5    0.12    0.16
  10   2   6    4.41    0.50
 -10   2  -6    4.33    0.64
 -10   2  -6    3.82    0.57
  10  -2   6    3.60    0.48
 -10  -2  -6    4.32    0.55
  10   2   7    0.01    0.25
 -10   2  -7    0.36    0.35
 -10   2  -7    0.23    0.39
 -10  -2  -7    0.07    0.28
 -10  -2  -7    0.35    0.29
  10  -2   7   -0.18    0.22
  10   2   8    6.92    0.69
 -10   2  -8    5.85    0.84
 -10   2  -8    7.16    0.78
 -10  -2  -8    5.07    0.72
  10  -2   8    6.32    0.66
 -10  -2  -8    6.41    0.69
  10   2   9   -0.21    0.28
 -10   2  -9   -0.11    0.38
 -10   2  -9   -0.47    0.43
 -10  -2  -9    0.14    0.36
  10  -2   9   -0.29    0.24
 -10  -2  -9   -0.24    0.36
 -10   2 -10    1.00    0.63
 -10   2 -10    0.52    0.52
  10   2  10    0.92    0.42
 -10  -2 -10    0.61    0.46
 -10  -2 -10    1.08    0.39
 -10  -2 -10    0.38    0.48
  10  -2  10    1.15    0.43
  10   2  11    0.48    0.41
 -10   2 -11   -0.50    0.55
 -10  -2 -11   -0.45    0.49
  10  -2  11    0.18    0.39
 -10  -2 -11   -0.03    0.34
  10   3 -10   -0.16    0.60
  10   3 -10    0.07    0.47
  10  -3 -10   -0.31    0.31
  10   3  -9   -0.55    0.36
  10   3  -9   -0.19    0.51
  10  -3  -9   -0.01    0.32
  10   3  -8    0.55    0.39
  10   3  -8    0.64    0.52
  10   3  -8    0.19    0.31
  10  -3  -8    0.26    0.30
 -10   3   7    1.22    0.40
  10   3  -7    0.64    0.30
  10   3  -7    0.44    0.35
  10   3  -7    0.82    0.53
  10  -3  -7    1.06    0.37
  10   3  -6   33.36    2.24
 -10   3   6   33.79    2.06
  10   3  -6   30.22    1.96
  10  -3  -6   33.82    1.93
  10  -3  -6   31.95    1.96
  10   3  -5   16.16    1.14
  10   3  -5   17.68    1.38
 -10   3   5   17.24    1.17
  10   3  -5   17.08    1.02
  10  -3  -5   16.20    1.11
  10  -3  -5   15.64    1.13
 -10  -3   5   15.00    1.02
 -10   3   4   12.93    0.92
  10   3  -4   12.66    0.88
  10   3  -4   11.73    0.78
  10   3  -4    9.86    1.06
  10  -3  -4   13.31    0.90
  10  -3  -4   12.18    0.91
 -10   3   3    0.06    0.15
  10   3  -3    0.08    0.19
  10   3  -3    0.03    0.17
  10   3  -3    0.14    0.33
  10  -3  -3    0.22    0.26
  10  -3  -3    0.31    0.23
 -10   3   2    0.28    0.17
  10   3  -2    0.63    0.32
  10   3  -2    0.51    0.16
 -10   3   2    0.21    0.24
  10   3  -2    0.45    0.16
  10  -3  -2    0.44    0.24
  10  -3  -2    0.63    0.26
 -10   3   1    1.17    0.29
  10   3  -1    0.46    0.12
 -10   3   1    1.08    0.23
  10   3  -1    0.75    0.16
 -10   3   1    0.72    0.17
  10  -3  -1    0.78    0.27
  10  -3  -1    0.46    0.23
  10   3   0   11.27    0.63
 -10   3   0   10.64    0.80
 -10   3   0   11.31    0.81
 -10   3   0   10.39    0.77
  10  -3   0   10.27    0.80
  10  -3   0   11.74    0.76
  10   3   1    0.61    0.12
  10   3   1    0.60    0.16
 -10   3  -1   -0.01    0.16
 -10   3  -1    0.68    0.26
 -10   3  -1    0.70    0.23
  10  -3   1    0.75    0.24
  10  -3   1    0.48    0.25
 -10   3  -2   20.90    1.26
 -10   3  -2   18.02    1.31
 -10   3  -2   19.46    1.29
  10   3   2   21.59    1.15
  10   3   2   18.35    1.10
  10  -3   2   22.00    1.19
  10  -3   2   19.66    1.26
  10   3   3    0.71    0.22
 -10   3  -3    0.59    0.26
 -10   3  -3    0.82    0.27
 -10   3  -3    0.80    0.31
  10  -3   3    0.59    0.28
  10  -3   3    1.10    0.26
 -10   3  -4   11.03    0.90
 -10   3  -4    9.60    0.92
  10   3   4   10.73    0.75
  10  -3   4   10.59    0.77
  10  -3   4   11.33    0.80
 -10   3  -5    0.46    0.39
  10   3   5    0.83    0.30
 -10   3  -5    0.69    0.37
 -10  -3  -5    0.94    0.33
  10  -3   5    0.84    0.28
  10  -3   5    0.80    0.27
 -10   3  -6    2.13    0.55
 -10   3  -6    1.44    0.41
  10   3   6    1.17    0.32
  10  -3   6    1.25    0.33
 -10  -3  -6    1.47    0.38
 -10   3  -7    1.90    0.58
 -10   3  -7    1.70    0.47
  10   3   7    2.16    0.42
 -10  -3  -7    2.13    0.46
  10  -3   7    2.23    0.40
  10   3   8    1.24    0.40
 -10   3  -8    1.30    0.48
 -10   3  -8    0.93    0.55
  10  -3   8    1.10    0.36
 -10  -3  -8    1.31    0.48
 -10   3  -9   -0.11    0.39
  10   3   9    0.42    0.36
 -10   3  -9    0.16    0.55
 -10  -3  -9    0.64    0.41
 -10  -3  -9    0.89    0.38
 -10  -3  -9    0.66    0.48
  10  -3   9    0.12    0.28
  10   3  10    0.05    0.34
 -10   3 -10   -0.71    0.58
 -10   3 -10   -0.41    0.43
 -10  -3 -10    0.38    0.38
  10  -3  10   -0.06    0.32
 -10  -3 -10    0.02    0.49
 -10  -3 -10   -0.13    0.38
  10   4 -10   -0.07    0.70
  10   4 -10   -1.04    0.49
  10  -4 -10    0.24    0.41
  10   4  -9   -0.40    0.44
  10   4  -9    0.99    0.67
  10  -4  -9    0.21    0.38
  10   4  -8    9.14    1.08
 -10   4   8    8.39    0.91
  10   4  -8    7.61    0.85
  10  -4  -8    7.35    0.81
 -10   4   7    1.51    0.44
  10   4  -7    2.30    0.50
  10   4  -7    3.52    0.72
  10  -4  -7    2.66    0.49
  10   4  -6    1.02    0.55
  10   4  -6    0.30    0.33
 -10   4   6    0.63    0.32
  10  -4  -6    0.55    0.32
  10  -4  -6    0.31    0.33
  10   4  -5    1.63    0.39
  10   4  -5    1.77    0.58
 -10   4   5    1.62    0.38
  10  -4  -5    1.42    0.42
  10  -4  -5    1.95    0.41
 -10   4   4    0.90    0.29
  10   4  -4    0.62    0.48
  10   4  -4    1.19    0.33
  10  -4  -4    1.50    0.36
  10  -4  -4    1.03    0.39
  10   4  -3   22.52    1.32
 -10   4   3   20.10    1.42
  10   4  -3   23.34    1.61
  10  -4  -3   19.81    1.42
  10  -4  -3   22.09    1.35
  10   4  -2    7.31    0.54
 -10   4   2    6.00    0.62
  10   4  -2    7.81    0.78
  10  -4  -2    5.87    0.66
  10  -4  -2    8.57    0.66
  10   4  -1    6.25    0.44
 -10   4   1    4.79    0.53
  10  -4  -1    4.93    0.52
  10  -4  -1    4.95    0.58
  10   4   0    0.36    0.15
  10   4   0    0.08    0.12
 -10   4   0    0.14    0.18
 -10   4   0    0.48    0.25
  10  -4   0   -0.04    0.23
  10  -4   0    0.70    0.32
 -10   4  -1    1.66    0.34
  10   4   1    1.48    0.20
  10   4   1    1.14    0.19
 -10   4  -1    1.60    0.35
  10  -4   1    1.53    0.38
  10  -4   1    0.76    0.29
  10   4   2    9.03    0.59
  10   4   2    7.98    0.56
 -10   4  -2    7.63    0.73
 -10   4  -2    8.74    0.80
  10  -4   2    9.11    0.66
  10  -4   2    6.81    0.71
 -10   4  -3   20.08    1.46
  10   4   3   22.67    1.26
  10   4   3   21.30    1.19
 -10   4  -3   19.84    1.40
  10  -4   3   20.66    1.22
  10  -4   3   19.09    1.34
  10   4   4    9.06    0.70
 -10   4  -4    9.93    0.88
 -10   4  -4    9.29    0.95
  10  -4   4    9.24    0.72
  10  -4   4    9.89    0.83
  10   4   5    1.25    0.32
 -10   4  -5    0.78    0.46
 -10   4  -5    0.73    0.36
  10  -4   5    0.81    0.27
  10   4   6    1.45    0.35
 -10   4  -6    1.25    0.52
 -10   4  -6    0.87    0.40
  10  -4   6    0.94    0.30
 -10  -4  -6    1.04    0.36
 -10   4  -7   -0.42    0.43
  10   4   7   -0.19    0.27
 -10   4  -7   -0.38    0.32
 -10  -4  -7    0.29    0.24
  10  -4   7   -0.21    0.22
 -10  -4  -7   -0.16    0.30
 -10   4  -8   -0.68    0.49
  10   4   8    0.22    0.32
 -10   4  -8   -0.56    0.36
  10  -4   8   -0.10    0.24
 -10  -4  -8    0.07    0.36
 -10  -4  -8    0.28    0.31
  10   4   9   -0.07    0.37
 -10   4  -9   -0.61    0.56
 -10   4  -9   -0.27    0.44
 -10  -4  -9    0.33    0.35
  10  -4   9    0.15    0.29
  10   4  10   -0.28    0.35
 -10   4 -10   -0.61    0.62
  10  -4  10    0.17    0.34
 -10  -4 -10   -0.27    0.32
  10   5  -9    0.13    0.64
  10  -5  -9   -0.19    0.35
 -10   5   8    0.12    0.37
  10   5  -8    0.69    0.66
  10  -5  -8    0.71    0.41
  10   5  -7    0.98    0.61
 -10   5   7    0.46    0.35
  10   5  -7    0.12    0.39
  10  -5  -7    0.11    0.30
 -10   5   6    0.24    0.28
  10   5  -6    0.59    0.57
  10   5  -6    0.46    0.37
  10  -5  -6   -0.18    0.26
  10   5  -5    2.86    0.67
 -10   5   5    2.74    0.49
  10   5  -5    2.79    0.46
  10  -5  -5    3.32    0.50
  10   5  -4    1.47    0.34
  10   5  -4    2.04    0.55
 -10   5   4    1.26    0.36
  10  -5  -4    1.18    0.37
  10   5  -3    0.25    0.44
 -10   5   3    0.42    0.26
  10   5  -3    0.12    0.22
  10  -5  -3    0.08    0.27
 -10   5   2    5.83    0.64
  10   5  -2    6.10    0.54
  10  -5  -2    5.87    0.61
  10   5  -1   -0.08    0.14
 -10   5   1    0.15    0.24
  10  -5  -1    0.15    0.29
  10  -5  -1   -0.29    0.33
  10   5   0   19.77    1.12
 -10   5   0   16.24    1.24
  10  -5   0   17.75    1.16
  10  -5   0   16.12    1.27
  10   5   1    0.25    0.17
 -10   5  -1    0.03    0.26
 -10   5  -1   -0.33    0.34
  10  -5   1    0.20    0.26
  10  -5   1   -0.30    0.33
 -10   5  -2    3.81    0.57
  10   5   2    3.31    0.37
 -10   5  -2    3.17    0.51
  10  -5   2    2.80    0.39
  10  -5   2    2.98    0.52
 -10   5  -3    3.42    0.51
  10   5   3    3.58    0.41
 -10   5  -3    4.28    0.61
  10  -5   3    3.98    0.41
  10  -5   3    3.54    0.55
 -10   5  -4    0.54    0.47
  10   5   4    0.38    0.23
 -10   5  -4    0.14    0.29
  10  -5   4    0.94    0.25
  10  -5   4    0.08    0.35
 -10   5  -5   -0.55    0.42
  10   5   5   -0.04    0.25
 -10   5  -5    0.07    0.32
  10  -5   5   -0.05    0.20
 -10  -5  -5    0.03    0.20
  10   5   6   -0.14    0.26
 -10   5  -6    0.11    0.50
 -10   5  -6    0.30    0.36
 -10  -5  -6    0.35    0.26
  10  -5   6    0.27    0.24
 -10  -5  -6    0.32    0.30
 -10   5  -7    0.19    0.58
  10   5   7    0.42    0.34
 -10   5  -7    0.24    0.39
 -10  -5  -7    0.60    0.34
 -10  -5  -7    0.43    0.39
 -10   5  -8   -1.27    0.52
  10   5   8   -0.44    0.30
 -10   5  -8   -0.59    0.36
 -10  -5  -8    0.05    0.33
 -10   5  -9   -1.16    0.61
  10   5   9   -0.29    0.36
 -10  -5  -9    0.50    0.40
  10   6  -8    1.55    0.79
  10  -6  -8    1.10    0.47
 -10   6   7   -0.06    0.33
  10   6  -7    0.58    0.63
  10  -6  -7   -0.43    0.31
  10   6  -6    2.79    0.74
 -10   6   6    2.58    0.55
  10  -6  -6    2.49    0.51
 -10   6   5    1.25    0.40
  10   6  -5    1.16    0.57
  10  -6  -5    0.81    0.38
 -10   6   4    0.38    0.28
  10   6  -4    0.75    0.51
  10  -6  -4    0.53    0.34
 -10   6   3    2.18    0.46
  10   6  -3    1.97    0.56
  10  -6  -3    1.75    0.43
 -10   6   2    9.33    0.88
  10  -6  -2    8.24    0.77
 -10   6   1    0.28    0.29
  10  -6  -1   -0.08    0.26
 -10   6   0    1.07    0.36
 -10   6  -1    0.21    0.29
 -10   6  -2    0.52    0.34
 -10   6  -3    0.32    0.32
 -10   6  -3    0.70    0.46
 -10   6  -4    0.77    0.37
 -10   6  -4    1.16    0.54
 -10   6  -5   -0.03    0.55
 -10   6  -5    0.21    0.36
 -10   6  -6   -0.31    0.54
 -10   6  -6   -0.20    0.34
 -10   6  -7    0.51    0.68
 -10   6  -7    0.56    0.44
 -10   6  -8   -0.52    0.66
 -10   7   6   -0.14    0.37
  10   7  -6   -0.01    0.58
  10   7  -5    0.99    0.58
 -10   7   5    0.42    0.37
 -10   7   4   -0.06    0.31
  10   7  -4    0.60    0.54
 -10   7   3    0.45    0.35
 -10   7   2   -0.09    0.31
 -10   7   1   -0.14    0.26
 -10   7   0    0.53    0.35
 -10   7  -1    1.72    0.46
 -10   7  -2    0.18    0.33
 -10   7  -3    0.24    0.37
 -10   7  -4    0.07    0.37
 -10   7  -5   -0.65    0.51
 -10   7  -5    0.01    0.38
 -10   7  -6   -0.01    0.38
 -10   7  -6    0.61    0.69
 -10   8   3    0.45    0.42
 -10   8   2   -0.24    0.37
 -10   8   1    2.10    0.55
 -10   8   0   -0.07    0.36
 -10   8  -1    0.01    0.36
 -10   8  -2    0.01    0.36
 -10   8  -3   -0.17    0.39
  11   0 -11   -0.45    0.49
  11   0 -11   -0.06    0.37
  11   0 -10    0.65    0.42
  11   0 -10    1.53    0.58
  11   0  -9    0.08    0.40
  11   0  -9    0.10    0.32
  11   0  -8    0.02    0.27
  11   0  -8    0.02    0.39
  11   0  -7    0.18    0.27
  11   0  -7   -0.26    0.33
  11   0  -6    0.79    0.40
 -11   0   6    0.34    0.28
  11   0  -6    0.65    0.29
  11   0  -5    0.08    0.30
  11   0  -5    0.00    0.13
 -11   0   5   -0.19    0.10
  11   0  -5    0.02    0.21
  11   0  -4    6.84    0.55
 -11   0   4    8.06    0.62
  11   0  -4    7.23    0.66
  11   0  -4    8.00    0.63
  11   0  -3   -0.12    0.11
 -11   0   3   -0.03    0.16
  11   0  -3   -0.33    0.16
 -11   0   2  121.53    6.30
  11   0  -2  120.67    5.94
  11   0  -2  119.31    6.27
 -11   0   2  119.11    6.28
  11   0  -1   -0.05    0.15
  11   0  -1   -0.02    0.10
 -11   0   1    0.05    0.07
 -11   0   1   -0.11    0.12
  11   0   0    0.37    0.17
 -11   0   0    0.38    0.16
 -11   0   0    0.50    0.10
  11   0   0    0.22    0.13
  11   0   1    0.10    0.12
  11   0   1   -0.01    0.16
 -11   0  -1   -0.05    0.13
 -11   0  -1    0.01    0.10
 -11   0  -2   55.25    3.31
 -11   0  -2   56.26    3.05
  11   0   2   59.69    2.91
 -11   0  -2   56.10    3.05
 -11   0  -3    0.09    0.15
  11   0   3   -0.24    0.15
 -11   0  -3    0.10    0.18
 -11   0  -3   -0.06    0.15
 -11   0  -4    0.63    0.25
 -11   0  -4    0.72    0.24
 -11   0  -4    0.89    0.22
  11   0   4    1.01    0.26
 -11   0  -5    0.00    0.19
  11   0   5    0.15    0.22
 -11   0  -5   -0.14    0.23
 -11   0  -5   -0.30    0.17
 -11   0  -6    5.40    0.62
  11   0   6    4.82    0.54
 -11   0  -6    4.74    0.56
 -11   0  -7    0.07    0.30
  11   0   7   -0.27    0.22
 -11   0  -7    0.04    0.32
 -11   0  -8    6.40    0.71
  11   0   8    5.97    0.66
 -11   0  -8    6.28    0.79
 -11   0  -9   -0.15    0.41
  11   0   9    0.31    0.31
 -11   0  -9    0.34    0.39
 -11   0 -10   -0.10    0.46
  11   0  10    0.11    0.34
 -11   0 -10   -0.09    0.42
 -11   0 -11    0.65    0.58
  11   0  11   -0.11    0.35
  11   1 -11   -0.29    0.52
  11   1 -11   -0.39    0.35
  11  -1 -11   -0.16    0.37
  11  -1 -11    1.21    0.62
  11   1 -10    0.00    0.35
  11   1 -10    0.54    0.46
  11   1 -10   -0.29    0.53
  11  -1 -10   -0.20    0.34
  11   1  -9    0.14    0.38
  11   1  -9    0.38    0.33
  11   1  -9    0.94    0.54
  11  -1  -9    0.42    0.35
  11   1  -8    2.48    0.59
  11   1  -8    1.67    0.44
  11   1  -8    2.15    0.49
  11  -1  -8    2.74    0.50
  11   1  -7    3.43    0.51
  11   1  -7    3.92    0.52
  11   1  -7    3.89    0.63
  11  -1  -7    3.20    0.51
 -11   1   6    3.63    0.46
  11   1  -6    2.98    0.46
  11   1  -6    4.74    0.63
  11   1  -6    2.93    0.45
  11  -1  -6    2.23    0.44
  11  -1  -6    4.03    0.43
  11  -1  -6    3.66    0.48
 -11   1   5    0.69    0.28
  11   1  -5    0.81    0.39
  11   1  -5    0.22    0.24
  11   1  -5    0.50    0.25
  11  -1  -5    0.15    0.20
 -11  -1   5   -0.20    0.19
  11  -1  -5    0.02    0.24
  11  -1  -5    0.51    0.26
  11   1  -4   10.35    0.87
 -11   1   4   10.49    0.74
 -11   1   4   10.80    0.78
  11   1  -4   10.58    0.74
  11  -1  -4    9.83    0.72
  11  -1  -4    9.47    0.72
 -11  -1   4   10.71    0.73
  11  -1  -4    8.83    0.73
 -11   1   3    2.17    0.27
  11   1  -3    2.19    0.30
 -11   1   3    1.73    0.32
  11   1  -3    1.96    0.36
  11  -1  -3    2.10    0.29
  11  -1  -3    2.17    0.32
 -11  -1   3    2.35    0.30
  11   1  -2   73.80    3.72
 -11   1   2   73.38    3.96
 -11   1   2   74.74    3.97
 -11  -1   2   76.40    3.95
  11  -1  -2   74.49    3.76
  11  -1  -2   72.22    3.95
 -11   1   1   10.52    0.72
  11   1  -1    9.03    0.63
 -11   1   1    9.70    0.65
 -11  -1   1   10.03    0.67
  11  -1  -1    9.60    0.68
  11  -1  -1   10.07    0.68
 -11   1   0   -0.08    0.09
 -11   1   0   -0.15    0.15
  11   1   0    0.12    0.15
 -11  -1   0   -0.02    0.12
  11  -1   0    0.13    0.16
  11  -1   0    0.02    0.13
 -11   1  -1   35.83    1.91
 -11   1  -1   34.26    2.03
  11   1   1   32.32    1.78
 -11   1  -1   32.55    1.91
  11  -1   1   31.70    1.90
 -11  -1  -1   37.01    1.92
  11  -1   1   35.13    1.82
  11   1   2    3.72    0.36
 -11   1  -2    4.07    0.41
 -11   1  -2    3.79    0.37
 -11   1  -2    3.50    0.38
  11  -1   2    3.55    0.38
  11  -1   2    3.84    0.37
 -11  -1  -2    4.27    0.38
 -11  -1  -2    3.83    0.34
  11   1   3    9.79    0.66
 -11   1  -3    9.31    0.70
 -11   1  -3    9.21    0.67
 -11   1  -3    8.70    0.73
  11  -1   3   10.33    0.69
  11  -1   3    9.14    0.63
 -11  -1  -3    9.67    0.66
 -11  -1  -3    8.92    0.63
 -11   1  -4    0.76    0.24
 -11   1  -4    0.90    0.28
  11   1   4    1.01    0.26
 -11   1  -4    0.55    0.27
  11  -1   4    0.79    0.19
 -11  -1  -4    0.96    0.21
 -11  -1  -4    0.68    0.25
 -11  -1  -4    0.42    0.20
  11  -1   4    0.87    0.26
 -11   1  -5    4.50    0.44
  11   1   5    4.53    0.48
 -11   1  -5    3.94    0.50
 -11   1  -5    3.67    0.53
 -11  -1  -5    4.31    0.52
 -11  -1  -5    3.85    0.44
  11  -1   5    3.84    0.46
 -11  -1  -5    4.44    0.42
 -11   1  -6    1.03    0.38
 -11   1  -6    0.49    0.33
  11   1   6    0.85    0.31
 -11  -1  -6    0.26    0.28
 -11  -1  -6    0.99    0.32
  11  -1   6    0.94    0.31
 -11   1  -7    2.34    0.54
  11   1   7    2.63    0.44
 -11   1  -7    2.29    0.46
  11  -1   7    2.56    0.42
 -11  -1  -7    2.05    0.46
 -11  -1  -7    2.44    0.42
  11   1   8    1.66    0.40
 -11   1  -8    1.88    0.56
 -11   1  -8    1.54    0.44
 -11  -1  -8    2.17    0.53
 -11  -1  -8    1.17    0.40
  11  -1   8    1.67    0.42
 -11   1  -9   -0.41    0.40
  11   1   9    0.14    0.32
 -11   1  -9   -0.14    0.38
 -11  -1  -9   -0.11    0.39
 -11  -1  -9    0.30    0.34
  11  -1   9   -0.27    0.25
 -11   1 -10    0.40    0.56
  11   1  10    0.55    0.39
 -11   1 -10    0.80    0.50
 -11  -1 -10    0.01    0.46
 -11  -1 -10    1.12    0.49
  11  -1  10    0.06    0.34
 -11   1 -11   -0.28    0.55
  11   1  11    0.12    0.38
 -11  -1 -11   -0.56    0.47
  11  -1  11    0.24    0.41
 -11  -1 -11   -0.99    0.47
  11   2 -11    0.12    0.73
  11   2 -11   -0.33    0.38
  11   2 -11    0.61    0.55
  11  -2 -11   -0.24    0.37
  11   2 -10   -0.10    0.45
  11   2 -10    0.53    0.65
  11   2 -10    0.41    0.39
  11  -2 -10   -0.07    0.34
  11   2  -9    0.50    0.56
  11   2  -9    0.11    0.32
  11   2  -9    0.13    0.38
  11  -2  -9    0.66    0.36
  11   2  -8    0.16    0.30
  11   2  -8    0.74    0.37
  11   2  -8   -0.08    0.47
  11  -2  -8    0.65    0.35
  11   2  -7    3.42    0.66
  11   2  -7    2.61    0.46
  11   2  -7    2.65    0.45
  11  -2  -7    2.97    0.50
  11   2  -6    0.84    0.30
  11   2  -6    0.50    0.47
  11   2  -6    0.95    0.33
 -11   2   6    0.49    0.28
  11  -2  -6    0.93    0.32
  11  -2  -6    0.13    0.27
 -11   2   5    1.44    0.31
 -11   2   5    1.74    0.36
  11   2  -5    1.45    0.50
  11   2  -5    0.88    0.28
  11   2  -5    0.86    0.29
  11  -2  -5    1.10    0.31
  11  -2  -5    1.39    0.32
 -11  -2   5    0.75    0.24
 -11   2   4    8.45    0.69
 -11   2   4    9.49    0.75
  11   2  -4    9.13    0.65
  11   2  -4    9.21    0.90
  11   2  -4    9.07    0.67
  11  -2  -4    8.12    0.70
 -11  -2   4    8.73    0.64
  11  -2  -4    7.78    0.69
 -11   2   3    2.16    0.36
  11   2  -3    2.03    0.26
  11   2  -3    2.03    0.40
 -11   2   3    1.87    0.28
 -11  -2   3    1.80    0.27
  11  -2  -3    2.53    0.35
  11  -2  -3    1.82    0.33
 -11   2   2   44.87    2.62
  11   2  -2   45.62    2.38
 -11   2   2   47.01    2.60
 -11   2   2   50.36    2.61
  11   2  -2   48.96    2.49
  11  -2  -2   46.18    2.46
  11  -2  -2   43.56    2.59
 -11   2   1    6.68    0.46
 -11   2   1    7.11    0.60
 -11   2   1    7.21    0.55
  11   2  -1    5.53    0.46
  11  -2  -1    6.50    0.55
  11  -2  -1    6.93    0.58
 -11   2   0    2.00    0.28
 -11   2   0    2.39    0.26
 -11   2   0    2.23    0.34
  11  -2   0    2.70    0.33
  11  -2   0    2.59    0.34
  11   2   1   85.81    4.10
 -11   2  -1   79.37    4.69
 -11   2  -1   83.61    4.46
 -11   2  -1   83.30    4.41
  11  -2   1   80.11    4.40
  11  -2   1   84.43    4.16
 -11   2  -2   27.46    1.58
  11   2   2   26.12    1.42
 -11   2  -2   25.42    1.64
 -11   2  -2   25.62    1.54
  11  -2   2   27.63    1.48
  11  -2   2   25.57    1.54
 -11   2  -3    2.72    0.40
  11   2   3    2.30    0.31
 -11   2  -3    2.87    0.38
 -11   2  -3    2.99    0.38
  11  -2   3    2.55    0.34
  11  -2   3    2.58    0.33
  11   2   4   15.66    1.02
 -11   2  -4   14.79    1.19
 -11   2  -4   18.39    1.17
 -11   2  -4   18.37    1.08
 -11  -2  -4   15.94    1.17
  11  -2   4   15.73    1.02
  11  -2   4   16.61    1.05
 -11   2  -5    0.49    0.32
 -11   2  -5    0.42    0.26
 -11   2  -5    0.12    0.32
  11   2   5   -0.15    0.23
  11  -2   5    0.37    0.19
  11  -2   5    0.05    0.24
 -11  -2  -5    0.12    0.23
 -11   2  -6    7.01    0.78
  11   2   6    5.63    0.59
 -11   2  -6    6.00    0.67
 -11  -2  -6    6.05    0.60
  11  -2   6    5.93    0.60
 -11  -2  -6    5.67    0.67
  11   2   7    5.23    0.57
 -11   2  -7    5.30    0.66
 -11   2  -7    5.50    0.74
 -11  -2  -7    5.56    0.67
 -11  -2  -7    4.86    0.57
  11  -2   7    3.39    0.50
 -11   2  -8   -0.11    0.34
 -11   2  -8    0.69    0.49
  11   2   8    0.33    0.29
  11  -2   8    0.15    0.28
 -11  -2  -8   -0.19    0.29
 -11  -2  -8    0.40    0.36
  11   2   9    0.11    0.30
 -11   2  -9   -0.50    0.45
 -11   2  -9    0.25    0.42
  11  -2   9    0.78    0.35
 -11  -2  -9    0.62    0.38
 -11  -2  -9    0.08    0.41
 -11   2 -10   -0.26    0.43
 -11   2 -10    0.41    0.57
  11   2  10    0.11    0.34
 -11  -2 -10    0.78    0.45
 -11  -2 -10   -0.02    0.45
  11  -2  10    0.24    0.35
  11   3 -10    0.10    0.49
  11   3 -10    0.47    0.73
  11  -3 -10    0.73    0.42
  11   3  -9    0.72    0.47
  11   3  -9    1.06    0.65
  11  -3  -9    0.93    0.44
  11   3  -8   10.40    0.87
  11   3  -8    9.01    0.88
  11   3  -8    9.76    1.11
  11  -3  -8    9.49    0.90
  11   3  -7    2.14    0.62
 -11   3   7    1.94    0.46
  11   3  -7    1.95    0.40
  11   3  -7    2.33    0.46
  11  -3  -7    1.77    0.43
 -11   3   6    1.22    0.35
  11   3  -6    0.85    0.35
  11   3  -6    1.72    0.58
  11  -3  -6    1.23    0.38
  11  -3  -6    0.98    0.35
 -11   3   5    2.92    0.45
  11   3  -5    3.84    0.70
  11   3  -5    3.69    0.48
  11   3  -5    3.44    0.42
  11  -3  -5    4.09    0.52
  11  -3  -5    4.77    0.55
  11   3  -4   10.71    0.78
  11   3  -4    9.87    1.00
  11   3  -4    9.90    0.70
 -11   3   4    9.51    0.80
  11  -3  -4   10.11    0.80
  11  -3  -4   10.33    0.83
 -11   3   3    5.71    0.57
  11   3  -3    7.17    0.55
  11   3  -3    5.82    0.48
  11   3  -3    6.64    0.71
  11  -3  -3    5.79    0.57
  11  -3  -3    5.88    0.59
 -11   3   2    3.23    0.38
  11   3  -2    2.91    0.28
  11   3  -2    2.79    0.27
  11  -3  -2    2.55    0.37
  11  -3  -2    2.31    0.39
  11   3  -1    3.30    0.27
 -11   3   1    3.45    0.40
  11   3  -1    3.75    0.32
 -11   3   1    3.70    0.44
 -11   3   1    3.17    0.34
  11  -3  -1    4.41    0.44
  11  -3  -1    3.42    0.43
 -11   3   0    0.87    0.24
 -11   3   0    0.96    0.29
  11   3   0    0.61    0.11
 -11   3   0    0.72    0.21
  11   3   0    0.70    0.17
  11  -3   0    0.70    0.27
  11  -3   0    0.32    0.23
 -11   3  -1    0.02    0.17
  11   3   1    0.20    0.09
  11   3   1   -0.05    0.15
 -11   3  -1    1.04    0.30
 -11   3  -1    0.32    0.21
  11  -3   1    0.76    0.25
  11  -3   1   -0.08    0.22
 -11   3  -2    2.12    0.36
 -11   3  -2    1.77    0.32
 -11   3  -2    1.42    0.31
  11  -3   2    1.87    0.35
  11  -3   2    1.23    0.29
 -11   3  -3    0.43    0.28
 -11   3  -3    0.53    0.27
 -11   3  -3    0.93    0.32
  11   3   3    0.86    0.23
  11  -3   3    0.37    0.27
  11  -3   3    0.39    0.24
 -11   3  -4    0.37    0.33
 -11   3  -4    0.12    0.27
 -11   3  -4    0.36    0.27
  11   3   4   -0.14    0.21
  11  -3   4    0.37    0.26
  11  -3   4   -0.02    0.23
 -11   3  -5    0.40    0.39
  11   3   5    0.37    0.26
 -11   3  -5    0.07    0.32
  11  -3   5    0.47    0.27
  11  -3   5    0.36    0.25
 -11  -3  -5    0.16    0.25
 -11   3  -6    0.62    0.44
  11   3   6    0.53    0.29
 -11   3  -6    0.55    0.37
 -11  -3  -6    0.46    0.33
  11  -3   6    0.61    0.29
 -11   3  -7    1.08    0.53
  11   3   7    1.34    0.37
 -11   3  -7    0.94    0.42
 -11  -3  -7    0.71    0.37
  11  -3   7    0.81    0.31
  11   3   8    1.39    0.41
 -11   3  -8    1.43    0.60
 -11   3  -8    2.17    0.54
  11  -3   8    2.40    0.44
 -11  -3  -8    2.32    0.53
 -11   3  -9   -0.20    0.54
  11   3   9    0.17    0.34
 -11   3  -9    0.30    0.46
  11  -3   9    0.95    0.37
 -11  -3  -9    0.26    0.36
 -11  -3  -9    0.86    0.48
  11   3  10    0.04    0.34
 -11   3 -10   -0.95    0.44
 -11   3 -10    0.16    0.64
 -11  -3 -10   -0.24    0.37
  11  -3  10    0.13    0.35
 -11  -3 -10   -0.59    0.47
 -11  -3 -10    0.06    0.33
  11   4 -10    1.23    0.80
  11  -4 -10    0.51    0.42
  11   4  -9   -0.68    0.59
  11  -4  -9   -0.14    0.33
  11   4  -8    1.86    0.51
  11   4  -8    1.83    0.71
 -11   4   8    1.75    0.49
  11  -4  -8    1.36    0.44
  11   4  -7    4.37    0.62
 -11   4   7    5.91    0.70
  11   4  -7    6.69    0.89
  11  -4  -7    4.39    0.63
  11   4  -6    0.36    0.33
 -11   4   6    0.24    0.25
  11   4  -6    0.42    0.52
  11  -4  -6    0.12    0.28
  11   4  -5    3.68    0.69
  11   4  -5    3.25    0.49
 -11   4   5    3.29    0.50
  11  -4  -5    3.48    0.50
  11  -4  -5    3.57    0.52
  11   4  -4    3.63    0.66
 -11   4   4    2.82    0.44
  11   4  -4    3.24    0.43
  11  -4  -4    3.21    0.47
  11  -4  -4    2.22    0.47
 -11   4   3    0.43    0.24
  11   4  -3    0.26    0.22
  11   4  -3    0.06    0.42
  11  -4  -3   -0.10    0.27
  11  -4  -3    0.07    0.32
 -11   4   2    3.56    0.44
  11   4  -2    2.47    0.30
  11  -4  -2    2.99    0.43
  11  -4  -2    2.58    0.46
  11   4  -1    1.12    0.18
 -11   4   1    1.09    0.30
  11  -4  -1    0.98    0.37
  11  -4  -1    0.93    0.31
  11   4   0    0.53    0.14
 -11   4   0    0.70    0.24
 -11   4   0    0.49    0.26
  11  -4   0    0.57    0.32
  11  -4   0    0.19    0.25
  11   4   1   15.88    0.91
 -11   4  -1   16.30    1.16
  11   4   1   17.45    0.98
 -11   4  -1   15.39    1.14
  11  -4   1   15.62    1.14
  11  -4   1   17.30    1.05
 -11   4  -2   33.25    2.16
 -11   4  -2   32.96    2.09
  11   4   2   34.99    1.81
  11   4   2   38.36    1.94
  11  -4   2   32.44    2.05
  11  -4   2   34.27    1.90
  11   4   3    7.98    0.60
  11   4   3    8.11    0.60
 -11   4  -3    8.05    0.80
 -11   4  -3    8.16    0.78
  11  -4   3    8.90    0.78
  11  -4   3    7.02    0.64
  11   4   4    9.12    0.68
 -11   4  -4    8.77    0.84
 -11   4  -4    9.46    0.95
  11  -4   4    8.95    0.71
  11  -4   4    7.99    0.77
 -11   4  -5    5.16    0.63
 -11   4  -5    3.98    0.69
  11   4   5    5.49    0.53
  11  -4   5    4.68    0.49
  11   4   6    2.41    0.42
 -11   4  -6    2.18    0.50
 -11   4  -6    2.80    0.64
  11  -4   6    2.74    0.41
 -11  -4  -6    2.85    0.49
  11   4   7    0.22    0.31
 -11   4  -7   -0.17    0.32
 -11   4  -7    0.26    0.51
 -11  -4  -7    0.31    0.34
  11  -4   7    0.37    0.27
  11   4   8    0.59    0.35
 -11   4  -8   -0.78    0.49
 -11   4  -8    0.11    0.45
 -11  -4  -8    0.14    0.29
  11  -4   8    0.42    0.29
 -11  -4  -8    0.59    0.41
 -11   4  -9    0.54    0.68
  11   4   9    0.34    0.37
 -11   4  -9   -0.07    0.47
 -11  -4  -9   -0.47    0.41
  11  -4   9    0.10    0.29
 -11  -4  -9    0.28    0.34
  11   4  10    0.57    0.43
  11  -4  10    0.04    0.34
 -11  -4 -10    0.03    0.41
  11   5  -9   -0.07    0.69
  11  -5  -9    0.31    0.39
  11   5  -8    1.18    0.65
 -11   5   8    0.71    0.44
  11  -5  -8   -0.32    0.33
 -11   5   7    0.11    0.30
  11   5  -7    0.35    0.57
  11  -5  -7   -0.02    0.30
 -11   5   6    2.26    0.50
  11   5  -6    2.80    0.70
  11  -5  -6    3.92    0.56
  11   5  -5    0.63    0.49
 -11   5   5    0.33    0.28
  11  -5  -5    0.01    0.29
 -11   5   4    0.19    0.23
  11   5  -4    0.23    0.43
  11  -5  -4    0.08    0.28
 -11   5   3    4.35    0.58
  11   5  -3    5.08    0.73
  11  -5  -3    5.63    0.59
 -11   5   2    1.42    0.36
  11  -5  -2    1.32    0.37
 -11   5   1    5.45    0.60
  11  -5  -1    4.18    0.54
 -11   5   0    1.59    0.36
  11   5   0    1.22    0.24
  11  -5   0    0.83    0.42
  11  -5   0    1.48    0.37
 -11   5  -1    1.10    0.37
  11   5   1    1.93    0.27
 -11   5  -1    1.26    0.41
  11  -5   1    1.21    0.42
  11  -5   1    1.44    0.34
 -11   5  -2    7.22    0.76
 -11   5  -2    6.44    0.73
  11   5   2   10.27    0.66
  11  -5   2    7.49    0.79
  11  -5   2    9.03    0.69
 -11   5  -3    0.02    0.25
  11   5   3    0.10    0.19
 -11   5  -3   -0.41    0.36
  11  -5   3    0.00    0.18
  11  -5   3   -0.08    0.33
  11   5   4    0.10    0.23
 -11   5  -4    0.44    0.44
 -11   5  -4    0.52    0.34
  11  -5   4    0.19    0.35
  11  -5   4    0.16    0.21
  11   5   5    0.04    0.25
 -11   5  -5   -0.09    0.28
 -11   5  -5    0.18    0.47
  11  -5   5    0.02    0.20
 -11  -5  -5    0.10    0.19
 -11   5  -6    2.02    0.64
 -11   5  -6    2.23    0.50
  11   5   6    1.60    0.38
 -11  -5  -6    2.57    0.43
 -11  -5  -6    1.86    0.47
  11  -5   6    1.68    0.35
 -11   5  -7    0.09    0.34
  11   5   7    0.24    0.32
 -11   5  -7   -0.93    0.49
 -11  -5  -7   -0.12    0.33
 -11  -5  -7    0.39    0.31
 -11   5  -8   -0.14    0.58
 -11   5  -8   -0.48    0.35
  11   5   8   -0.31    0.32
 -11  -5  -8    0.47    0.35
 -11   5  -9   -1.21    0.62
  11   5   9   -0.35    0.34
 -11  -5  -9    0.37    0.37
  11   6  -8    0.38    0.72
  11  -6  -8    0.41    0.41
  11   6  -7    2.17    0.75
 -11   6   7    0.63    0.39
  11  -6  -7    0.03    0.36
  11   6  -6   -0.07    0.54
 -11   6   6    0.27    0.34
  11  -6  -6   -0.46    0.32
  11   6  -5    1.62    0.62
 -11   6   5    1.49    0.44
  11  -6  -5    0.53    0.37
 -11   6   4    0.69    0.34
  11   6  -4    1.14    0.54
  11  -6  -4    0.61    0.38
 -11   6   3    3.95    0.59
  11  -6  -3    4.88    0.59
 -11   6   2   14.98    1.25
  11  -6  -2   16.96    1.16
 -11   6   1   -0.27    0.23
  11  -6  -1    0.15    0.28
 -11   6   0    0.28    0.25
  11  -6   0    0.09    0.26
 -11   6  -1    0.06    0.25
 -11   6  -2    0.64    0.34
 -11   6  -3    0.11    0.29
 -11   6  -3   -0.13    0.42
 -11   6  -4   -0.11    0.47
 -11   6  -4   -0.07    0.29
 -11   6  -5    0.59    0.39
 -11   6  -5   -0.02    0.53
 -11   6  -6    1.45    0.49
 -11   6  -6    2.27    0.71
 -11   6  -7   -0.32    0.62
 -11   6  -7    0.33    0.44
 -11   6  -8    0.65    0.76
  11   7  -6    0.86    0.66
 -11   7   6    0.49    0.48
  11   7  -5    0.63    0.57
 -11   7   5    0.61    0.44
 -11   7   4    2.67    0.58
 -11   7   3    0.59    0.36
 -11   7   2    0.98    0.43
 -11   7   1    0.22    0.31
 -11   7   0    1.40    0.45
 -11   7  -1    3.16    0.57
 -11   7  -2    0.13    0.33
 -11   7  -3    0.42    0.39
 -11   7  -4    0.44    0.39
 -11   7  -5    0.06    0.37
 -11   7  -5    0.02    0.62
 -11   7  -6   -0.09    0.65
 -11   8   3   -0.25    0.38
 -11   8   2    0.19    0.43
 -11   8   1   -0.09    0.35
 -11   8   0   -0.26    0.35
 -11   8  -1   -0.11    0.36
 -11   8  -2    0.67    0.44
 -11   8  -3    0.45    0.41
  12   0 -11   -0.12    0.51
  12   0 -11   -0.22    0.40
  12   0 -10    0.80    0.47
  12   0 -10    1.44    0.56
  12   0  -9    0.17    0.33
  12   0  -9   -0.39    0.37
  12   0  -8    0.61    0.32
  12   0  -8    0.66    0.46
  12   0  -7   -0.36    0.21
  12   0  -7   -0.26    0.33
  12   0  -6    0.80    0.40
  12   0  -6    0.56    0.30
 -12   0   6    0.23    0.27
  12   0  -5    0.12    0.23
 -12   0   5    0.04    0.25
  12   0  -5   -0.28    0.28
  12   0  -5   -0.02    0.15
 -12   0   4  104.98    5.49
  12   0  -4  101.30    5.88
  12   0  -4  100.72    5.46
  12   0  -4  109.00    5.25
  12   0  -3    0.04    0.19
  12   0  -3   -0.05    0.12
 -12   0   3    0.01    0.19
 -12   0   2    1.93    0.20
  12   0  -2    1.74    0.25
 -12   0   2    1.86    0.28
 -12   0   1    0.11    0.08
  12   0  -1    0.14    0.13
 -12   0   1   -0.12    0.15
  12   0  -1   -0.18    0.17
 -12   0   0    1.73    0.26
  12   0   0    1.35    0.23
 -12   0   0    1.35    0.15
  12   0   0    1.38    0.25
 -12   0  -1    0.02    0.10
  12   0   1   -0.12    0.16
  12   0   1   -0.09    0.12
 -12   0  -1   -0.07    0.15
 -12   0  -2   44.75    2.75
 -12   0  -2   45.66    2.53
 -12   0  -2   48.05    2.52
  12   0   3    0.12    0.19
 -12   0  -3   -0.20    0.17
 -12   0  -3   -0.04    0.16
 -12   0  -3    0.31    0.21
 -12   0  -4    1.77    0.30
  12   0   4    0.99    0.27
 -12   0  -4    0.98    0.29
 -12   0  -4    0.66    0.23
 -12   0  -5   -0.23    0.23
 -12   0  -5   -0.04    0.22
 -12   0  -5   -0.10    0.20
  12   0   5    0.04    0.22
  12   0   6    2.43    0.41
 -12   0  -6    2.90    0.49
 -12   0  -6    2.37    0.44
 -12   0  -7    0.04    0.29
  12   0   7    0.25    0.27
 -12   0  -7    0.05    0.33
 -12   0  -8    0.20    0.34
 -12   0  -8   -0.52    0.33
  12   0   8    0.22    0.30
 -12   0  -9   -0.25    0.42
 -12   0  -9   -0.66    0.29
  12   0   9    0.02    0.29
 -12   0 -10    0.21    0.48
  12   0  10    0.07    0.36
 -12   0 -10   -0.29    0.39
  12   0  11   -0.04    0.38
 -12   0 -11   -0.27    0.54
  12   1 -11    0.09    0.53
  12   1 -11   -0.06    0.42
  12  -1 -11    0.54    0.46
  12  -1 -11    0.71    0.60
  12   1 -10   -0.44    0.33
  12   1 -10    0.08    0.43
  12  -1 -10   -0.07    0.35
  12   1  -9    1.46    0.44
  12   1  -9    1.41    0.46
  12   1  -9    2.17    0.63
  12  -1  -9    1.38    0.46
  12   1  -8    3.00    0.52
  12   1  -8    3.98    0.69
  12   1  -8    4.34    0.58
  12  -1  -8    3.08    0.56
  12   1  -7    4.02    0.54
  12   1  -7    3.17    0.61
  12   1  -7    3.68    0.53
  12  -1  -7    3.84    0.55
  12   1  -6    2.77    0.46
  12   1  -6    2.55    0.58
  12   1  -6    3.76    0.48
  12  -1  -6    2.68    0.45
  12  -1  -6    2.99    0.39
  12  -1  -6    3.49    0.50
  12   1  -5    2.10    0.35
 -12   1   5    1.18    0.34
  12   1  -5    1.39    0.45
  12   1  -5    2.03    0.35
  12  -1  -5    1.69    0.31
  12  -1  -5    1.18    0.34
  12  -1  -5    1.64    0.32
  12   1  -4    0.85    0.26
 -12   1   4    0.98    0.23
 -12   1   4    0.87    0.28
  12   1  -4    0.51    0.33
 -12  -1   4    1.19    0.26
  12  -1  -4    0.59    0.23
  12  -1  -4    1.12    0.30
  12   1  -3    0.27    0.20
 -12   1   3    0.04    0.21
  12   1  -3    0.21    0.25
 -12   1   3    0.27    0.14
  12  -1  -3    0.33    0.18
  12  -1  -3    0.26    0.21
 -12  -1   3    0.47    0.20
 -12   1   2   29.11    1.62
  12   1  -2   28.00    1.55
 -12   1   2   28.14    1.67
  12  -1  -2   28.06    1.65
 -12  -1   2   29.06    1.64
  12  -1  -2   28.07    1.58
 -12   1   1   38.42    2.02
  12   1  -1   32.91    1.89
 -12   1   1   37.63    2.06
  12  -1  -1   35.32    2.03
  12  -1  -1   36.26    1.94
 -12  -1   1   36.76    2.03
 -12   1   0    3.49    0.35
 -12   1   0    3.80    0.40
  12   1   0    3.61    0.35
  12  -1   0    3.60    0.37
 -12  -1   0    3.85    0.37
  12  -1   0    3.99    0.39
 -12   1  -1    0.45    0.21
 -12   1  -1    0.48    0.18
 -12   1  -1    0.86    0.18
  12   1   1    0.72    0.20
  12  -1   1    0.46    0.21
 -12  -1  -1    0.77    0.20
  12  -1   1    0.42    0.18
 -12   1  -2    8.54    0.59
  12   1   2    7.14    0.55
 -12   1  -2    6.81    0.58
 -12   1  -2    6.68    0.60
  12  -1   2    7.11    0.58
  12  -1   2    6.61    0.55
 -12  -1  -2    8.45    0.58
 -12  -1  -2    7.57    0.51
 -12   1  -3    6.41    0.61
  12   1   3    6.80    0.56
 -12   1  -3    6.85    0.57
 -12   1  -3    7.89    0.61
 -12  -1  -3    6.81    0.55
 -12  -1  -3    6.54    0.52
  12  -1   3    7.01    0.53
  12  -1   3    7.08    0.57
 -12   1  -4    3.53    0.39
 -12   1  -4    2.86    0.40
 -12   1  -4    3.07    0.45
  12   1   4    3.28    0.40
 -12  -1  -4    3.13    0.36
 -12  -1  -4    2.93    0.43
 -12  -1  -4    3.28    0.36
  12  -1   4    3.01    0.40
 -12   1  -5   -0.05    0.24
 -12   1  -5    0.15    0.29
  12   1   5    0.13    0.24
 -12   1  -5   -0.09    0.27
 -12  -1  -5    0.14    0.23
  12  -1   5    0.29    0.25
 -12  -1  -5    0.04    0.22
 -12  -1  -5    0.12    0.18
 -12   1  -6    8.50    0.83
 -12   1  -6    8.20    0.86
  12   1   6    7.76    0.72
 -12  -1  -6    9.59    0.78
  12  -1   6    8.85    0.75
 -12  -1  -6    7.33    0.80
 -12   1  -7   -0.01    0.33
 -12   1  -7    0.15    0.35
  12   1   7    0.13    0.27
 -12  -1  -7   -0.03    0.26
 -12  -1  -7   -0.02    0.29
  12  -1   7    0.36    0.28
 -12   1  -8    1.92    0.58
  12   1   8    1.66    0.42
 -12   1  -8    1.81    0.47
  12  -1   8    1.92    0.44
 -12  -1  -8    1.13    0.47
 -12  -1  -8    1.67    0.43
 -12   1  -9    0.03    0.39
 -12   1  -9    0.73    0.53
  12   1   9    0.44    0.34
 -12  -1  -9   -0.22    0.35
 -12  -1  -9    0.12    0.42
  12  -1   9    0.55    0.33
 -12   1 -10    1.74    0.67
 -12   1 -10    1.47    0.53
  12   1  10    1.27    0.46
 -12  -1 -10    1.13    0.61
 -12  -1 -10    0.82    0.48
  12  -1  10    2.12    0.51
 -12   1 -11   -0.73    0.54
  12   1  11    0.17    0.42
  12  -1  11    0.50    0.41
 -12  -1 -11    0.17    0.55
  12   2 -10    0.04    0.45
  12   2 -10   -0.69    0.60
  12   2 -10   -0.01    0.38
  12  -2 -10    0.09    0.36
  12   2  -9   -0.54    0.28
  12   2  -9   -0.65    0.53
  12   2  -9   -0.35    0.34
  12  -2  -9    0.66    0.38
  12   2  -8    2.57    0.67
  12   2  -8    3.04    0.51
  12   2  -8    1.82    0.46
  12  -2  -8    1.37    0.44
  12   2  -7   -0.29    0.25
  12   2  -7    0.17    0.29
  12   2  -7    0.73    0.49
  12  -2  -7   -0.06    0.27
  12   2  -6    0.23    0.49
  12   2  -6    0.23    0.28
 -12   2   6   -0.05    0.24
  12   2  -6    0.41    0.26
  12  -2  -6    0.38    0.29
  12  -2  -6   -0.21    0.22
 -12   2   5    3.90    0.48
  12   2  -5    4.00    0.47
  12   2  -5    3.42    0.64
  12   2  -5    3.76    0.45
  12  -2  -5    4.00    0.48
  12  -2  -5    4.10    0.51
 -12   2   4   23.57    1.46
  12   2  -4   24.14    1.62
  12   2  -4   23.44    1.35
  12   2  -4   22.62    1.39
 -12   2   4   24.38    1.48
 -12  -2   4   21.80    1.39
  12  -2  -4   23.88    1.43
  12  -2  -4   22.98    1.45
 -12   2   3   18.31    1.16
  12   2  -3   16.85    1.03
 -12   2   3   17.42    1.13
  12   2  -3   17.61    1.27
  12   2  -3   16.79    1.04
  12  -2  -3   17.91    1.12
 -12  -2   3   18.36    1.11
  12  -2  -3   17.36    1.15
 -12   2   2   49.81    2.79
  12   2  -2   51.66    2.67
 -12   2   2   49.08    2.78
  12  -2  -2   47.88    2.78
  12  -2  -2   51.90    2.65
 -12   2   1    2.48    0.26
 -12   2   1    2.49    0.37
 -12   2   1    2.59    0.32
  12  -2  -1    2.50    0.36
  12  -2  -1    2.46    0.36
  12   2   0    5.59    0.49
 -12   2   0    8.75    0.66
 -12   2   0    7.38    0.56
 -12   2   0    8.48    0.61
  12  -2   0    8.37    0.61
  12  -2   0    8.21    0.63
 -12   2  -1    7.30    0.57
  12   2   1    7.30    0.52
 -12   2  -1    5.93    0.54
 -12   2  -1    6.09    0.59
  12  -2   1    6.30    0.56
  12  -2   1    7.23    0.59
 -12   2  -2    0.11    0.21
 -12   2  -2   -0.04    0.17
 -12   2  -2    0.31    0.19
  12   2   2    0.36    0.20
  12  -2   2    0.19    0.20
  12  -2   2    0.30    0.21
 -12   2  -3    0.94    0.28
  12   2   3    0.70    0.22
 -12   2  -3    0.61    0.27
 -12   2  -3    0.21    0.23
  12  -2   3    0.51    0.22
  12  -2   3    0.26    0.23
 -12   2  -4   -0.02    0.25
  12   2   4    0.27    0.23
 -12   2  -4    0.18    0.26
 -12   2  -4    0.12    0.27
  12  -2   4   -0.04    0.23
  12  -2   4    0.21    0.19
 -12  -2  -4   -0.04    0.19
 -12   2  -5   -0.26    0.28
 -12   2  -5   -0.05    0.28
  12   2   5   -0.19    0.22
 -12   2  -5    0.04    0.27
  12  -2   5   -0.04    0.22
  12  -2   5   -0.15    0.17
 -12  -2  -5    0.23    0.25
 -12  -2  -5   -0.18    0.22
 -12   2  -6    4.59    0.57
 -12   2  -6    3.63    0.65
  12   2   6    4.18    0.51
 -12  -2  -6    4.05    0.49
  12  -2   6    4.72    0.53
 -12  -2  -6    4.25    0.58
 -12   2  -7    4.28    0.69
  12   2   7    4.78    0.55
 -12   2  -7    4.68    0.62
  12  -2   7    4.13    0.53
 -12  -2  -7    4.35    0.53
 -12  -2  -7    4.44    0.63
 -12   2  -8    0.97    0.44
  12   2   8    0.26    0.32
 -12   2  -8    0.25    0.46
  12  -2   8    0.79    0.34
 -12  -2  -8    0.69    0.36
 -12  -2  -8    0.54    0.39
 -12   2  -9    0.03    0.52
  12   2   9    0.09    0.32
 -12   2  -9   -0.19    0.40
  12  -2   9   -0.15    0.29
 -12  -2  -9    0.17    0.44
 -12  -2  -9    0.99    0.40
 -12   2 -10   -0.39    0.52
  12   2  10   -0.33    0.33
 -12   2 -10   -0.43    0.44
 -12  -2 -10   -0.19    0.50
 -12  -2 -10    0.21    0.41
  12  -2  10    0.08    0.36
  12   3 -10   -0.14    0.49
  12   3 -10    0.97    0.74
  12  -3 -10    0.61    0.43
  12   3  -9    0.28    0.60
  12   3  -9   -0.39    0.38
  12  -3  -9    0.26    0.38
  12   3  -8    0.00    0.36
  12   3  -8    0.18    0.57
  12  -3  -8    1.45    0.43
  12   3  -7    8.30    0.73
  12   3  -7    9.29    1.04
 -12   3   7    8.36    0.84
  12   3  -7    7.79    0.76
  12  -3  -7    7.18    0.77
  12   3  -6    5.80    0.64
  12   3  -6    5.82    0.86
 -12   3   6    8.41    0.76
  12  -3  -6    6.67    0.67
  12  -3  -6    6.41    0.68
  12   3  -5   13.11    1.17
  12   3  -5   10.74    0.91
 -12   3   5   11.56    0.93
  12   3  -5   11.76    0.83
 -12  -3   5   12.64    0.87
  12  -3  -5   10.63    0.93
  12  -3  -5   12.47    0.94
  12   3  -4    0.33    0.43
  12   3  -4    0.50    0.24
  12   3  -4    0.26    0.23
 -12   3   4    0.64    0.25
  12  -3  -4    0.72    0.33
  12  -3  -4    0.45    0.29
 -12   3   3   -0.07    0.15
  12   3  -3    0.28    0.19
  12   3  -3   -0.27    0.18
  12   3  -3    0.11    0.37
  12  -3  -3    0.45    0.28
  12  -3  -3   -0.19    0.23
  12   3  -2    3.09    0.31
 -12   3   2    3.19    0.39
  12   3  -2    2.83    0.27
  12  -3  -2    3.19    0.43
  12  -3  -2    3.15    0.45
 -12   3   1    5.56    0.44
 -12   3   1    6.46    0.57
  12   3  -1    5.26    0.42
  12  -3  -1    6.22    0.59
  12  -3  -1    5.35    0.53
  12   3   0   24.40    1.29
 -12   3   0   24.31    1.48
 -12   3   0   24.80    1.51
  12  -3   0   24.51    1.41
  12  -3   0   22.86    1.49
  12   3   1    4.07    0.37
 -12   3  -1    5.46    0.53
 -12   3  -1    3.11    0.40
 -12   3  -1    4.48    0.48
  12  -3   1    4.49    0.50
  12  -3   1    4.67    0.47
 -12   3  -2    4.51    0.52
 -12   3  -2    6.28    0.58
 -12   3  -2    4.33    0.50
  12  -3   2    5.30    0.50
  12  -3   2    5.68    0.55
 -12   3  -3   10.21    0.79
  12   3   3    8.89    0.65
 -12   3  -3    7.76    0.76
 -12   3  -3    8.22    0.79
  12  -3   3    9.37    0.74
  12  -3   3    9.39    0.72
 -12   3  -4   11.14    0.99
 -12   3  -4   12.13    0.96
  12   3   4   10.89    0.80
 -12   3  -4   12.93    0.91
  12  -3   4   11.62    0.86
  12  -3   4   11.47    0.86
 -12   3  -5    4.95    0.60
  12   3   5    4.51    0.50
 -12   3  -5    4.12    0.63
  12  -3   5    4.73    0.48
 -12  -3  -5    4.45    0.58
  12  -3   5    4.28    0.50
 -12   3  -6    0.85    0.39
  12   3   6    0.88    0.33
 -12   3  -6    1.79    0.50
 -12  -3  -6    0.51    0.33
  12  -3   6    1.80    0.36
 -12   3  -7    0.54    0.50
 -12   3  -7   -0.22    0.35
  12   3   7   -0.31    0.25
  12  -3   7    0.39    0.29
 -12  -3  -7   -0.28    0.30
 -12   3  -8   -0.58    0.46
  12   3   8   -0.15    0.31
 -12   3  -8   -0.13    0.38
 -12  -3  -8   -0.10    0.33
 -12  -3  -8   -0.12    0.29
  12  -3   8   -0.06    0.27
  12   3   9    0.93    0.42
 -12   3  -9    1.85    0.56
 -12   3  -9    1.61    0.70
  12  -3   9    1.35    0.40
 -12  -3  -9    1.91    0.56
 -12  -3  -9    1.42    0.45
 -12   3 -10   -0.16    0.59
  12   3  10    0.45    0.41
 -12  -3 -10    0.78    0.38
 -12  -3 -10    0.31    0.54
 -12  -3 -10    0.56    0.43
  12  -3  10    0.32    0.35
  12  -4 -10    1.51    0.50
  12   4  -9    1.39    0.73
  12  -4  -9   -0.13    0.34
 -12   4   8   -0.04    0.33
  12   4  -8    0.18    0.60
  12  -4  -8   -0.20    0.29
 -12   4   7    0.93    0.37
  12   4  -7    0.09    0.54
  12  -4  -7    0.31    0.34
  12   4  -6    1.90    0.60
  12   4  -6    1.40    0.40
 -12   4   6    0.71    0.35
  12  -4  -6    1.66    0.42
  12   4  -5   -0.10    0.27
 -12   4   5    0.02    0.23
  12   4  -5    0.69    0.46
  12  -4  -5    0.06    0.27
  12   4  -4   15.26    1.04
  12   4  -4   17.00    1.35
 -12   4   4   14.83    1.14
  12  -4  -4   15.81    1.11
  12  -4  -4   15.28    1.15
  12   4  -3    0.54    0.44
  12   4  -3    0.23    0.21
 -12   4   3    0.08    0.21
  12  -4  -3    0.11    0.31
  12  -4  -3    0.42    0.31
  12   4  -2   -0.07    0.14
 -12   4   2    0.02    0.19
  12  -4  -2   -0.45    0.24
  12  -4  -2   -0.07    0.29
  12   4  -1    0.81    0.17
 -12   4   1    1.04    0.30
  12  -4  -1    1.49    0.39
  12  -4  -1    1.60    0.35
 -12   4   0    1.87    0.34
 -12   4   0    1.58    0.32
  12   4   0    1.43    0.19
  12  -4   0    1.14    0.33
  12  -4   0    1.27    0.37
 -12   4  -1    0.12    0.23
 -12   4  -1    0.72    0.31
  12   4   1    0.39    0.18
  12   4   1    0.49    0.14
  12  -4   1    0.21    0.27
  12  -4   1    0.45    0.33
 -12   4  -2   17.30    1.30
 -12   4  -2   17.09    1.25
  12   4   2   18.86    1.05
  12   4   2   18.95    1.08
  12  -4   2   17.94    1.14
  12  -4   2   17.57    1.25
  12   4   3    2.78    0.36
 -12   4  -3    2.35    0.52
 -12   4  -3    2.21    0.44
  12  -4   3    2.63    0.41
  12  -4   3    3.15    0.49
  12   4   4   -0.07    0.21
 -12   4  -4   -0.05    0.37
 -12   4  -4   -0.18    0.26
  12  -4   4   -0.27    0.20
  12  -4   4   -0.39    0.27
  12   4   5    4.10    0.46
 -12   4  -5    3.67    0.66
 -12   4  -5    2.97    0.51
  12  -4   5    3.97    0.46
 -12   4  -6   -0.23    0.44
 -12   4  -6   -0.01    0.34
  12   4   6    0.01    0.28
 -12  -4  -6    0.40    0.31
  12  -4   6   -0.08    0.24
 -12   4  -7    0.41    0.55
  12   4   7    1.12    0.38
 -12   4  -7    0.55    0.43
 -12  -4  -7    0.83    0.41
  12  -4   7    1.55    0.36
  12   4   8   -0.14    0.27
 -12   4  -8   -0.93    0.45
 -12   4  -8    0.34    0.44
  12  -4   8    0.16    0.27
 -12  -4  -8   -0.34    0.36
  12   4   9    0.63    0.40
 -12   4  -9    0.20    0.65
 -12   4  -9   -0.87    0.43
 -12  -4  -9   -0.11    0.45
 -12  -4  -9    0.80    0.39
  12  -4   9    0.44    0.34
  12   5  -9    0.67    0.74
  12  -5  -9   -0.03    0.38
 -12   5   8    0.37    0.39
  12   5  -8    0.85    0.68
  12  -5  -8    1.29    0.49
 -12   5   7    1.70    0.49
  12   5  -7    1.30    0.67
  12  -5  -7    2.18    0.50
 -12   5   6    1.38    0.42
  12   5  -6    1.62    0.62
  12  -5  -6    1.39    0.42
  12   5  -5    9.83    1.08
 -12   5   5    9.47    0.90
  12  -5  -5    9.89    0.88
 -12   5   4    1.59    0.38
  12   5  -4    0.49    0.50
  12  -5  -4    1.09    0.37
 -12   5   3    1.28    0.37
  12  -5  -3    2.50    0.44
 -12   5   2    1.55    0.38
  12  -5  -2    1.57    0.40
 -12   5   1   18.57    1.32
  12  -5  -1   17.51    1.17
 -12   5   0    7.21    0.73
  12  -5   0    8.97    0.77
 -12   5  -1    0.26    0.34
 -12   5  -1   -0.28    0.22
  12  -5   1   -0.26    0.24
 -12   5  -2    0.28    0.29
 -12   5  -2   -0.58    0.22
  12  -5   2   -0.07    0.34
  12  -5   2    0.08    0.24
 -12   5  -3    0.01    0.26
 -12   5  -3    0.33    0.40
  12  -5   3   -0.09    0.19
  12  -5   3   -0.07    0.30
 -12   5  -4    0.17    0.42
 -12   5  -4    0.09    0.30
  12  -5   4    0.15    0.23
  12  -5   4   -0.43    0.32
 -12   5  -5   -0.21    0.30
 -12   5  -5    0.02    0.43
  12  -5   5    0.08    0.23
  12   5   6    1.33    0.38
 -12   5  -6    0.53    0.57
 -12   5  -6    0.44    0.39
 -12  -5  -6    1.67    0.44
  12  -5   6    1.09    0.33
 -12  -5  -6    2.33    0.43
 -12   5  -7    0.60    0.58
  12   5   7    0.47    0.34
 -12   5  -7    0.80    0.44
 -12  -5  -7    0.79    0.42
  12  -5   7    1.73    0.37
 -12  -5  -7    1.06    0.38
 -12   5  -8    0.01    0.45
 -12   5  -8    0.26    0.62
  12   5   8    0.45    0.38
 -12  -5  -8    0.29    0.34
 -12   5  -9   -0.27    0.72
  12   5   9   -0.08    0.37
 -12  -5  -9   -0.17    0.35
  12   6  -8   -0.31    0.64
  12  -6  -8    0.21    0.42
  12   6  -7    1.73    0.74
 -12   6   7    1.63    0.51
  12  -6  -7    0.79    0.44
 -12   6   6    1.02    0.41
  12   6  -6    1.24    0.64
  12  -6  -6    1.34    0.47
 -12   6   5    0.13    0.30
  12   6  -5    0.20    0.50
  12  -6  -5   -0.50    0.28
  12   6  -4    4.16    0.73
 -12   6   4    2.99    0.56
  12  -6  -4    4.09    0.57
 -12   6   3    0.22    0.29
  12  -6  -3    0.29    0.34
 -12   6   2    2.89    0.52
  12  -6  -2    4.07    0.54
 -12   6   1   -0.09    0.24
  12  -6  -1   -0.05    0.29
 -12   6   0    2.72    0.48
  12  -6   0    2.28    0.42
 -12   6  -1    0.42    0.33
 -12   6  -2   -0.03    0.30
 -12   6  -3   -0.18    0.29
 -12   6  -3   -0.83    0.39
 -12   6  -4   -0.61    0.24
 -12   6  -4   -0.43    0.47
 -12   6  -5   -0.32    0.32
 -12   6  -5    0.13    0.52
 -12   6  -6    0.27    0.55
 -12   6  -6   -0.12    0.35
 -12  -6  -6    0.08    0.34
 -12   6  -7   -0.09    0.41
 -12   6  -7   -0.08    0.63
  12   7  -6    2.49    0.80
  12   7  -5    2.20    0.69
 -12   7   5    1.00    0.46
 -12   7   4    0.00    0.32
 -12   7   3   -0.13    0.28
 -12   7   2    0.15    0.33
 -12   7   1   -0.40    0.25
 -12   7   0    2.36    0.52
 -12   7  -1    0.59    0.37
 -12   7  -2   -0.03    0.31
 -12   7  -3    1.72    0.50
 -12   7  -4    0.21    0.40
 -12   7  -5    0.67    0.46
 -12   7  -6   -1.14    0.59
 -12   8   2   -0.12    0.36
 -12   8   1    0.01    0.35
 -12   8   0   -0.37    0.32
 -12   8  -1   -0.09    0.38
 -12   8  -2    0.11    0.38
  13   0 -11    0.05    0.44
  13   0 -11   -0.56    0.47
  13   0 -10    2.70    0.65
  13   0 -10    2.27    0.58
  13   0  -9   -0.05    0.33
  13   0  -9    0.18    0.39
  13   0  -8    2.32    0.50
  13   0  -7   -0.31    0.23
  13   0  -7    0.06    0.36
  13   0  -6   11.88    0.98
 -13   0   6   10.61    0.86
  13   0  -6   10.53    0.88
 -13   0   5   -0.23    0.24
  13   0  -5    0.06    0.30
  13   0  -5    0.50    0.27
  13   0  -5    0.11    0.15
 -13   0   4    2.47    0.38
  13   0  -4    2.29    0.38
  13   0  -4    2.46    0.32
  13   0  -3   -0.06    0.12
 -13   0   3    0.20    0.20
  13   0  -3   -0.04    0.19
  13   0  -2    5.00    0.45
  13   0  -2    5.71    0.50
 -13   0   2    5.99    0.51
 -13   0   2    5.14    0.39
  13   0  -1    0.23    0.19
 -13   0   1    0.13    0.08
 -13   0   1   -0.14    0.16
  13   0  -1   -0.07    0.13
  13   0   0    4.12    0.40
 -13   0   0    4.89    0.45
 -13   0   0    3.96    0.30
  13   0   0    3.89    0.39
 -13   0  -1   -0.01    0.10
 -13   0  -1    0.14    0.17
  13   0   1    0.33    0.20
  13   0   2   11.34    0.79
 -13   0  -2   11.56    0.80
 -13   0  -2   11.21    0.87
 -13   0  -2   12.29    0.77
 -13   0  -3    0.10    0.18
 -13   0  -3    0.00    0.17
 -13   0  -3   -0.16    0.15
  13   0   3   -0.09    0.19
  13   0   4    5.64    0.54
 -13   0  -4    5.38    0.59
 -13   0  -4    5.71    0.53
 -13   0  -4    5.83    0.55
  13   0   5    0.00    0.24
 -13   0  -5    0.01    0.24
 -13   0  -5   -0.31    0.22
 -13   0  -5   -0.06    0.25
 -13   0  -6    7.89    0.77
  13   0   6    8.30    0.72
 -13   0  -6    7.77    0.82
 -13   0  -7    0.15    0.30
  13   0   7    0.11    0.25
 -13   0  -7    0.05    0.33
 -13   0  -8    4.46    0.60
  13   0   8    5.06    0.62
 -13   0  -8    4.75    0.74
 -13   0  -9   -0.19    0.35
  13   0   9   -0.06    0.29
 -13   0  -9    0.06    0.42
 -13   0 -10   -0.35    0.39
  13   0  10    0.65    0.40
 -13   0 -10   -0.53    0.46
  13   0  11    0.19    0.42
  13   1 -11   -0.19    0.39
  13   1 -11    0.08    0.51
  13  -1 -11   -0.81    0.36
  13   1 -10   -0.15    0.35
  13   1 -10    0.01    0.43
  13  -1 -10   -0.33    0.34
  13   1  -9    1.41    0.46
  13   1  -9    0.52    0.53
  13   1  -9    1.88    0.49
  13  -1  -9    0.45    0.40
  13   1  -8    2.46    0.49
  13   1  -8    2.15    0.48
  13   1  -8    1.33    0.55
  13  -1  -8    1.45    0.44
  13   1  -7   -0.35    0.24
  13   1  -7   -0.17    0.40
  13   1  -7   -0.05    0.28
  13  -1  -7   -0.48    0.22
  13   1  -6    0.64    0.31
  13   1  -6    0.56    0.44
  13   1  -6    0.59    0.32
 -13   1   6    0.89    0.34
  13  -1  -6    0.40    0.30
  13  -1  -6    0.27    0.22
  13   1  -5    0.14    0.25
 -13   1   5   -0.45    0.25
  13   1  -5    0.08    0.35
  13  -1  -5   -0.06    0.25
  13  -1  -5    0.07    0.24
  13  -1  -5    0.10    0.20
 -13  -1   5    0.09    0.24
  13   1  -4    5.31    0.61
 -13   1   4    5.33    0.56
 -13   1   4    4.98    0.49
  13   1  -4    5.25    0.52
  13  -1  -4    5.57    0.56
  13  -1  -4    4.80    0.49
 -13  -1   4    5.52    0.53
  13   1  -3    3.85    0.41
 -13   1   3    4.53    0.40
 -13   1   3    3.80    0.45
  13  -1  -3    2.64    0.41
 -13  -1   3    4.01    0.42
  13  -1  -3    3.48    0.40
  13   1  -2   34.82    1.91
 -13   1   2   36.38    2.00
 -13   1   2   35.39    2.05
  13  -1  -2   37.51    2.04
 -13  -1   2   34.74    2.02
  13  -1  -2   35.25    1.95
 -13   1   1   59.31    3.10
 -13   1   1   57.85    3.05
  13   1  -1   52.60    2.86
 -13  -1   1   56.29    3.07
  13  -1  -1   57.61    3.08
  13  -1  -1   54.49    2.91
 -13   1   0   33.82    1.85
 -13   1   0   33.78    1.91
  13   1   0   31.95    1.76
 -13  -1   0   32.80    1.88
  13  -1   0   32.98    1.89
  13  -1   0   33.07    1.80
  13   1   1    0.04    0.17
 -13   1  -1    0.25    0.21
 -13   1  -1   -0.12    0.14
 -13   1  -1    0.07    0.14
  13  -1   1    0.20    0.16
 -13  -1  -1   -0.11    0.12
  13  -1   1   -0.04    0.18
 -13   1  -2   20.34    1.30
 -13   1  -2   20.71    1.40
  13   1   2   21.32    1.23
 -13   1  -2   22.27    1.30
 -13  -1  -2   21.47    1.30
 -13  -1  -2   21.63    1.22
  13  -1   2   22.38    1.26
  13  -1   2   21.86    1.29
  13   1   3    4.77    0.47
 -13   1  -3    4.99    0.53
 -13   1  -3    5.31    0.51
 -13   1  -3    4.81    0.48
 -13  -1  -3    4.90    0.45
  13  -1   3    4.31    0.43
 -13  -1  -3    4.72    0.45
  13  -1   3    5.76    0.51
 -13   1  -4   27.28    1.58
  13   1   4   25.54    1.51
 -13   1  -4   24.64    1.74
 -13   1  -4   25.36    1.61
  13  -1   4   28.87    1.56
 -13  -1  -4   25.40    1.74
 -13  -1  -4   28.36    1.57
 -13  -1  -4   26.15    1.55
 -13   1  -5   -0.35    0.22
 -13   1  -5   -0.36    0.25
 -13   1  -5    0.26    0.30
  13   1   5   -0.23    0.22
 -13  -1  -5    0.15    0.24
  13  -1   5    0.20    0.25
 -13  -1  -5   -0.10    0.17
 -13  -1  -5   -0.19    0.24
 -13   1  -6    1.27    0.39
  13   1   6    1.79    0.38
 -13   1  -6    2.25    0.48
  13  -1   6    1.09    0.36
 -13  -1  -6    1.02    0.34
 -13  -1  -6    1.37    0.42
 -13   1  -7    0.87    0.42
 -13   1  -7    0.04    0.32
  13   1   7    1.51    0.38
  13  -1   7    0.33    0.28
 -13  -1  -7    1.18    0.35
 -13  -1  -7    0.72    0.37
 -13   1  -8    0.56    0.38
  13   1   8    0.38    0.33
 -13   1  -8    0.60    0.50
 -13  -1  -8   -0.30    0.32
 -13  -1  -8    0.44    0.34
  13  -1   8    0.02    0.27
 -13   1  -9   -0.30    0.36
 -13   1  -9   -0.31    0.43
  13   1   9    0.16    0.32
  13  -1   9   -0.24    0.27
 -13  -1  -9   -0.22    0.39
 -13  -1  -9    0.10    0.37
  13   1  10    0.02    0.35
 -13   1 -10   -0.14    0.41
 -13   1 -10   -0.18    0.52
 -13  -1 -10    0.03    0.52
  13  -1  10    0.17    0.36
 -13  -1 -10    0.19    0.44
  13   2 -10    0.15    0.64
  13   2 -10    0.07    0.45
  13   2 -10    0.19    0.38
  13  -2 -10   -0.58    0.30
  13   2  -9    1.11    0.62
  13   2  -9    1.39    0.47
  13   2  -9    1.34    0.47
  13  -2  -9    1.75    0.51
  13   2  -8    0.60    0.35
  13   2  -8    0.36    0.54
  13   2  -8    0.23    0.36
  13  -2  -8    1.05    0.40
  13   2  -7   10.15    0.84
  13   2  -7   10.18    0.87
  13   2  -7    8.58    1.00
  13  -2  -7    9.38    0.85
  13   2  -6   16.77    1.09
 -13   2   6   14.99    1.15
  13   2  -6   17.22    1.35
  13   2  -6   12.89    1.07
  13  -2  -6   17.50    1.16
  13  -2  -6   15.01    1.07
 -13   2   5    2.21    0.38
  13   2  -5    2.61    0.41
  13   2  -5    2.47    0.37
  13   2  -5    2.65    0.57
  13  -2  -5    2.03    0.39
  13  -2  -5    2.48    0.45
 -13  -2   5    1.80    0.37
 -13   2   4    2.34    0.35
  13   2  -4    2.75    0.33
  13   2  -4    1.40    0.48
  13   2  -4    2.80    0.37
  13  -2  -4    2.30    0.39
  13  -2  -4    1.51    0.37
 -13  -2   4    1.98    0.32
  13   2  -3    0.22    0.17
  13   2  -3    0.03    0.21
 -13   2   3    0.32    0.17
  13  -2  -3   -0.11    0.22
  13  -2  -3    0.42    0.26
 -13  -2   3    0.34    0.19
  13   2  -2    3.15    0.35
 -13   2   2    3.48    0.45
 -13   2   2    3.61    0.38
  13  -2  -2    3.75    0.44
 -13  -2   2    3.69    0.39
  13  -2  -2    3.22    0.42
 -13   2   1   -0.06    0.11
 -13   2   1   -0.05    0.12
 -13   2   1   -0.03    0.21
  13   2  -1    0.02    0.14
  13  -2  -1    0.12    0.21
  13  -2  -1   -0.05    0.21
  13   2   0   18.79    1.07
 -13   2   0   19.83    1.22
 -13   2   0   17.80    1.18
 -13   2   0   20.36    1.19
  13  -2   0   17.84    1.13
  13  -2   0   18.73    1.20
 -13   2  -1   44.20    2.78
 -13   2  -1   47.53    2.66
 -13   2  -1   51.84    2.68
  13   2   1   47.27    2.45
  13  -2   1   46.49    2.66
  13  -2   1   48.82    2.51
  13   2   2   -0.16    0.17
 -13   2  -2    0.13    0.18
 -13   2  -2   -0.37    0.20
 -13   2  -2    0.09    0.17
  13  -2   2    0.04    0.20
 -13  -2  -2   -0.07    0.11
  13  -2   2    0.28    0.22
 -13   2  -3    0.16    0.22
  13   2   3    0.19    0.21
 -13   2  -3    0.51    0.28
 -13   2  -3    0.49    0.26
  13  -2   3   -0.08    0.19
  13  -2   3    0.55    0.26
 -13  -2  -3    0.14    0.16
 -13   2  -4   14.20    1.07
 -13   2  -4   14.56    1.02
 -13   2  -4   13.57    1.12
  13   2   4   14.91    0.97
  13  -2   4   13.86    0.96
 -13  -2  -4   16.14    0.96
  13  -2   4   14.86    1.01
 -13   2  -5    0.08    0.30
 -13   2  -5    0.44    0.32
 -13   2  -5    0.64    0.37
  13   2   5    0.40    0.28
  13  -2   5    0.19    0.26
 -13  -2  -5    0.50    0.25
 -13  -2  -5   -0.03    0.24
  13  -2   5    0.29    0.20
 -13   2  -6    0.78    0.37
  13   2   6    1.04    0.32
 -13   2  -6    1.40    0.47
 -13  -2  -6    0.99    0.30
 -13  -2  -6    1.86    0.43
  13  -2   6    1.69    0.38
 -13   2  -7   -0.12    0.31
 -13   2  -7    0.38    0.42
  13   2   7   -0.14    0.25
 -13  -2  -7   -0.14    0.29
 -13  -2  -7   -0.35    0.25
  13  -2   7   -0.08    0.26
 -13   2  -8    0.47    0.46
 -13   2  -8   -0.29    0.35
  13   2   8    0.06    0.28
 -13  -2  -8    0.07    0.36
  13  -2   8    0.08    0.28
 -13  -2  -8    0.08    0.29
 -13   2  -9    0.10    0.52
 -13   2  -9   -0.30    0.38
  13   2   9   -0.04    0.31
 -13  -2  -9   -0.37    0.29
 -13  -2  -9    0.06    0.44
  13  -2   9   -0.31    0.27
 -13   2 -10    0.35    0.65
  13   2  10    1.36    0.49
 -13   2 -10   -0.57    0.46
 -13  -2 -10    1.23    0.49
  13  -2  10    0.85    0.42
 -13  -2 -10    0.00    0.51
  13   3 -10    1.18    0.75
  13  -3 -10   -0.22    0.34
  13   3  -9    1.38    0.68
  13  -3  -9    1.61    0.49
  13   3  -8    0.75    0.60
  13   3  -8   -0.03    0.35
  13  -3  -8    0.26    0.32
  13   3  -7    8.75    0.76
  13   3  -7    8.07    1.01
  13   3  -7    7.36    0.76
 -13   3   7    9.55    0.88
  13  -3  -7    8.39    0.82
 -13   3   6    0.18    0.25
  13   3  -6   -0.21    0.16
  13   3  -6    0.62    0.32
  13   3  -6    1.00    0.53
  13  -3  -6    0.03    0.28
  13  -3  -6    0.31    0.31
  13   3  -5    0.01    0.29
 -13   3   5    0.08    0.21
  13   3  -5    0.11    0.24
  13   3  -5    0.21    0.46
  13  -3  -5    0.50    0.33
  13  -3  -5    0.21    0.31
  13   3  -4    2.50    0.58
  13   3  -4    3.20    0.40
 -13   3   4    3.49    0.44
  13   3  -4    3.32    0.40
  13  -3  -4    3.56    0.50
  13  -3  -4    2.63    0.48
 -13   3   3   17.26    1.12
  13   3  -3   16.22    0.99
  13   3  -3   15.47    0.96
  13  -3  -3   15.48    1.08
  13  -3  -3   14.99    1.13
  13   3  -2    1.33    0.17
  13   3  -2    1.27    0.24
 -13   3   2    0.85    0.24
  13  -3  -2    0.92    0.32
  13  -3  -2    0.80    0.32
 -13   3   1   10.90    0.76
  13   3  -1   11.40    0.71
 -13   3   1   12.05    0.87
  13  -3  -1   11.95    0.90
  13  -3  -1   12.88    0.86
 -13   3   0   23.41    1.45
 -13   3   0   23.00    1.43
  13   3   0   22.73    1.25
  13  -3   0   23.17    1.37
  13  -3   0   23.13    1.46
 -13   3  -1    0.89    0.25
  13   3   1    1.69    0.26
 -13   3  -1    1.34    0.30
  13  -3   1    1.20    0.32
  13  -3   1    0.86    0.32
 -13   3  -2   10.06    0.75
 -13   3  -2    7.94    0.72
  13   3   2    6.48    0.57
  13  -3   2    8.52    0.73
  13  -3   2   10.34    0.72
 -13   3  -3    8.20    0.74
  13   3   3    8.94    0.63
 -13   3  -3    8.19    0.77
 -13   3  -3    7.12    0.75
  13  -3   3    7.50    0.70
  13  -3   3    8.56    0.70
  13   3   4   10.90    0.75
 -13   3  -4    9.05    0.89
 -13   3  -4    8.93    0.85
 -13   3  -4   11.50    0.87
  13  -3   4   10.09    0.80
  13  -3   4    8.64    0.78
 -13   3  -5    3.75    0.58
  13   3   5    2.64    0.41
 -13   3  -5    2.56    0.47
  13  -3   5    2.73    0.40
 -13  -3  -5    3.39    0.50
  13  -3   5    3.09    0.44
  13   3   6    3.54    0.47
 -13   3  -6    2.89    0.60
 -13   3  -6    4.35    0.59
 -13  -3  -6    3.37    0.54
  13  -3   6    2.77    0.45
  13   3   7    0.46    0.30
 -13   3  -7    0.41    0.47
 -13   3  -7   -0.11    0.34
 -13  -3  -7    0.00    0.33
  13  -3   7    0.80    0.31
 -13  -3  -7    0.36    0.29
  13   3   8    0.54    0.36
 -13   3  -8    0.39    0.42
 -13   3  -8    0.87    0.55
 -13  -3  -8    0.44    0.34
  13  -3   8    0.48    0.32
 -13  -3  -8    0.21    0.38
  13   3   9    0.33    0.35
 -13   3  -9   -0.40    0.40
 -13   3  -9   -0.75    0.52
  13  -3   9    0.14    0.33
 -13  -3  -9    0.14    0.46
 -13  -3  -9    0.54    0.39
 -13   3 -10   -0.16    0.63
  13   3  10   -0.20    0.37
 -13  -3 -10    0.52    0.36
  13  -3  10    0.26    0.36
 -13  -3 -10    0.38    0.46
 -13  -3 -10   -0.71    0.46
  13   4  -9    1.02    0.72
  13  -4  -9    0.98    0.45
 -13   4   8    0.47    0.41
  13   4  -8    0.40    0.61
  13  -4  -8    0.52    0.38
  13   4  -7    0.04    0.55
 -13   4   7    1.13    0.42
  13  -4  -7    0.31    0.34
 -13   4   6    0.90    0.36
  13   4  -6    0.63    0.50
  13  -4  -6    0.53    0.36
  13   4  -5    9.10    0.96
 -13   4   5    6.95    0.74
  13  -4  -5    8.34    0.77
 -13   4   4    1.13    0.34
  13   4  -4    2.04    0.54
  13  -4  -4    0.84    0.37
 -13   4   3    1.23    0.34
  13  -4  -3    1.07    0.40
  13  -4  -3    1.34    0.38
 -13   4   2   11.79    0.98
  13  -4  -2   12.91    0.94
  13  -4  -2   12.77    1.00
 -13   4   1    2.44    0.41
  13  -4  -1    2.58    0.47
  13  -4  -1    4.14    0.49
 -13   4   0    0.35    0.25
 -13   4   0    0.25    0.22
  13  -4   0   -0.05    0.30
  13  -4   0    0.65    0.29
 -13   4  -1    6.61    0.69
  13   4   1    6.93    0.52
 -13   4  -1    8.39    0.73
  13  -4   1    6.71    0.63
  13  -4   1    7.09    0.70
  13   4   2    1.96    0.29
 -13   4  -2    1.84    0.44
 -13   4  -2    1.33    0.35
  13  -4   2    1.47    0.36
  13  -4   2    1.25    0.41
 -13   4  -3   -0.03    0.24
 -13   4  -3   -0.37    0.31
  13   4   3    0.09    0.22
  13  -4   3   -0.22    0.31
  13  -4   3    0.01    0.24
  13   4   4    2.26    0.35
 -13   4  -4    1.84    0.52
 -13   4  -4    1.58    0.39
  13  -4   4    2.63    0.46
  13  -4   4    2.25    0.39
  13   4   5    0.27    0.27
 -13   4  -5    0.46    0.45
 -13   4  -5   -0.16    0.27
  13  -4   5    0.55    0.27
 -13   4  -6    4.25    0.78
  13   4   6    3.90    0.51
 -13   4  -6    3.62    0.60
 -13  -4  -6    4.31    0.60
  13  -4   6    4.20    0.52
 -13   4  -7   -0.15    0.37
  13   4   7    0.66    0.35
 -13   4  -7   -0.04    0.51
  13  -4   7    0.71    0.32
 -13  -4  -7    0.99    0.40
  13   4   8    0.94    0.40
 -13   4  -8    0.40    0.44
 -13   4  -8   -0.06    0.56
 -13  -4  -8    0.21    0.40
  13  -4   8    0.78    0.37
  13   4   9    0.76    0.41
 -13   4  -9    0.17    0.65
 -13   4  -9    0.65    0.53
 -13  -4  -9    1.12    0.42
 -13  -4  -9    0.33    0.52
  13  -4   9    0.66    0.38
  13  -5  -9   -0.48    0.34
  13   5  -8   -0.39    0.62
 -13   5   8    0.07    0.35
  13  -5  -8   -0.44    0.31
  13   5  -7    0.77    0.60
 -13   5   7    0.25    0.36
  13  -5  -7    0.43    0.38
  13   5  -6    0.66    0.55
 -13   5   6    0.14    0.29
  13  -5  -6   -0.20    0.29
  13   5  -5    3.48    0.69
 -13   5   5    1.80    0.44
  13  -5  -5    1.71    0.46
 -13   5   4    0.22    0.25
  13   5  -4   -0.08    0.42
  13  -5  -4   -0.18    0.28
 -13   5   3   -0.06    0.23
  13  -5  -3    0.42    0.31
 -13   5   2    0.97    0.34
  13  -5  -2    0.15    0.31
 -13   5   1    6.02    0.67
  13  -5  -1    6.64    0.63
 -13   5   0   20.57    1.43
  13  -5   0   20.79    1.33
 -13   5  -1    2.51    0.46
  13  -5   1    2.97    0.43
 -13   5  -2   -0.69    0.20
 -13   5  -2   -0.19    0.23
  13  -5   2    0.07    0.22
 -13   5  -3    0.34    0.29
 -13   5  -3    0.10    0.37
  13  -5   3    0.28    0.24
 -13   5  -4   10.29    1.06
 -13   5  -4   10.33    0.95
  13  -5   4   10.12    0.81
  13  -5   4   10.62    0.94
 -13   5  -5    0.60    0.52
 -13   5  -5    0.28    0.35
  13  -5   5    0.27    0.26
 -13   5  -6   -0.16    0.32
 -13   5  -6   -0.32    0.50
  13  -5   6   -0.15    0.23
 -13  -5  -6   -0.10    0.29
 -13   5  -7   -0.09    0.38
 -13   5  -7   -0.91    0.50
  13   5   7    0.41    0.33
  13  -5   7   -0.10    0.26
 -13  -5  -7   -0.10    0.35
 -13  -5  -7    0.32    0.29
 -13   5  -8   -0.95    0.55
 -13   5  -8   -0.42    0.39
  13   5   8    0.11    0.35
 -13  -5  -8    0.56    0.37
 -13  -5  -8    0.21    0.46
 -13   6   7    0.86    0.41
  13   6  -7    0.94    0.72
  13  -6  -7    0.46    0.41
  13   6  -6    0.61    0.61
 -13   6   6    0.80    0.41
  13  -6  -6    0.49    0.40
 -13   6   5    0.42    0.34
  13   6  -5    1.38    0.61
  13  -6  -5   -0.22    0.32
 -13   6   4    1.53    0.44
  13  -6  -4    0.64    0.39
 -13   6   3    3.63    0.59
  13  -6  -3    3.34    0.56
 -13   6   2    0.55    0.33
  13  -6  -2    0.25    0.34
 -13   6   1   -0.16    0.24
  13  -6  -1   -0.41    0.28
 -13   6   0    2.31    0.46
  13  -6   0    2.73    0.46
 -13   6  -1    1.67    0.43
  13  -6   1    2.18    0.40
 -13   6  -2    0.35    0.32
 -13   6  -3    1.39    0.44
 -13   6  -4   -0.20    0.47
 -13   6  -4   -0.14    0.30
 -13   6  -5    0.09    0.54
 -13   6  -5    0.89    0.41
 -13   6  -6    1.02    0.49
 -13   6  -6   -0.37    0.56
 -13  -6  -6    0.71    0.40
 -13   6  -7   -0.12    0.43
 -13   6  -7   -0.15    0.64
  13   7  -6    0.87    0.67
 -13   7   5    0.58    0.43
 -13   7   4   -0.05    0.32
 -13   7   3   -0.07    0.30
 -13   7   2   -0.12    0.29
 -13   7   1    0.70    0.39
 -13   7   0    2.55    0.54
 -13   7  -1    0.15    0.32
 -13   7  -2   -0.18    0.30
 -13   7  -3    0.26    0.37
 -13   7  -4    1.57    0.51
 -13   7  -5    0.20    0.40
 -13   7  -6    0.07    0.68
 -13   8   2   -0.11    0.38
 -13   8   1    0.26    0.37
 -13   8   0   -0.16    0.34
 -13   8  -1    0.47    0.42
 -13   8  -2   -0.23    0.36
  14   0 -10    2.65    0.62
  14   0 -10    1.87    0.61
  14   0  -9   -0.45    0.32
  14   0  -9    0.10    0.39
  14   0  -8    9.26    0.90
  14   0  -7   -0.02    0.26
  14   0  -7    0.56    0.38
  14   0  -6    4.23    0.56
  14   0  -6    3.96    0.53
  14   0  -5    0.10    0.24
  14   0  -5    0.22    0.29
  14   0  -5    0.21    0.16
 -14   0   5   -0.11    0.28
  14   0  -4    4.60    0.47
  14   0  -4    6.48    0.58
 -14   0   4    5.64    0.57
  14   0  -3    0.14    0.15
  14   0  -3    0.10    0.22
 -14   0   3   -0.24    0.20
  14   0  -2    3.54    0.38
 -14   0   2    4.43    0.45
  14   0  -2    3.33    0.40
 -14   0   2    3.86    0.33
 -14   0   1    0.08    0.08
  14   0  -1    0.03    0.14
 -14   0   1    0.06    0.19
  14   0  -1    0.12    0.19
  14   0   0    2.77    0.34
  14   0   0    3.63    0.38
 -14   0   0    3.34    0.39
 -14   0   0    2.83    0.27
 -14   0  -1    0.05    0.11
 -14   0  -1   -0.05    0.18
  14   0   1   -0.37    0.15
 -14   0  -2    4.42    0.42
 -14   0  -2    3.67    0.43
  14   0   2    4.48    0.45
  14   0   3   -0.31    0.18
 -14   0  -3   -0.04    0.18
 -14   0  -3    0.02    0.19
 -14   0  -3   -0.11    0.19
 -14   0  -4    6.28    0.61
  14   0   4    5.34    0.56
 -14   0  -4    6.47    0.66
 -14   0  -4    6.50    0.60
 -14   0  -5   -0.28    0.22
 -14   0  -5   -0.25    0.25
  14   0   5   -0.26    0.24
 -14   0  -5   -0.07    0.24
  14   0   6    0.52    0.31
 -14   0  -6    1.51    0.37
 -14   0  -6    1.32    0.42
  14   0   7    0.01    0.27
 -14   0  -7   -0.11    0.34
 -14   0  -7    0.21    0.31
 -14   0  -8    2.39    0.60
 -14   0  -8    2.75    0.51
  14   0   8    3.18    0.53
 -14   0  -9    0.26    0.46
  14   0   9   -0.19    0.30
 -14   0  -9   -0.28    0.34
 -14   0 -10    0.28    0.45
 -14   0 -10    0.85    0.58
  14   0  10    0.23    0.39
  14   1 -10    0.57    0.47
  14   1 -10    0.95    0.44
  14  -1 -10    0.67    0.46
  14   1  -9    0.70    0.58
  14   1  -9    0.69    0.42
  14   1  -9    0.39    0.39
  14  -1  -9    0.49    0.37
  14   1  -8    2.36    0.50
  14   1  -8    2.76    0.64
  14   1  -8    2.64    0.51
  14  -1  -8    2.56    0.53
  14   1  -7    3.75    0.54
  14   1  -7    3.55    0.63
  14   1  -7    3.62    0.52
  14  -1  -7    4.46    0.60
  14   1  -6    8.02    0.85
  14   1  -6    7.80    0.75
  14   1  -6    8.14    0.75
  14  -1  -6    8.80    0.71
  14  -1  -6    8.61    0.78
  14   1  -5    4.74    0.54
  14   1  -5    4.40    0.61
 -14  -1   5    4.42    0.52
  14  -1  -5    4.60    0.56
  14  -1  -5    4.44    0.49
  14   1  -4    3.11    0.51
 -14   1   4    3.30    0.49
 -14   1   4    3.92    0.41
  14   1  -4    3.74    0.46
  14  -1  -4    4.10    0.45
  14  -1  -4    4.43    0.51
 -14  -1   4    3.51    0.44
 -14   1   3    0.02    0.25
 -14   1   3    0.20    0.14
  14   1  -3    0.03    0.20
  14  -1  -3   -0.16    0.23
 -14  -1   3    0.04    0.20
  14  -1  -3   -0.01    0.17
  14   1  -2   26.30    1.58
 -14   1   2   30.06    1.73
 -14   1   2   29.12    1.65
  14  -1  -2   27.29    1.62
  14  -1  -2   29.36    1.70
 -14  -1   2   30.13    1.70
  14   1  -1    5.12    0.44
 -14   1   1    3.90    0.45
 -14   1   1    4.97    0.42
 -14  -1   1    4.33    0.43
  14  -1  -1    3.76    0.43
  14  -1  -1    3.50    0.42
 -14   1   0   20.31    1.18
 -14   1   0   20.92    1.26
  14   1   0   19.69    1.15
 -14  -1   0   20.51    1.24
  14  -1   0   18.85    1.23
  14  -1   0   19.74    1.18
  14   1   1    0.95    0.24
 -14   1  -1    0.96    0.28
 -14   1  -1    1.34    0.21
 -14   1  -1    1.19    0.26
 -14  -1  -1    1.24    0.25
  14  -1   1    0.95    0.26
  14  -1   1    0.87    0.23
  14   1   2    2.70    0.36
 -14   1  -2    2.63    0.33
 -14   1  -2    3.49    0.40
 -14   1  -2    3.38    0.41
  14  -1   2    3.25    0.36
 -14  -1  -2    3.46    0.37
  14  -1   2    2.47    0.37
 -14  -1  -2    2.58    0.27
 -14   1  -3    0.12    0.21
 -14   1  -3    0.36    0.25
 -14   1  -3    0.30    0.22
  14   1   3    0.45    0.24
 -14  -1  -3    0.01    0.18
  14  -1   3    0.51    0.20
  14  -1   3    0.04    0.22
 -14  -1  -3    0.10    0.17
 -14   1  -4    1.26    0.33
 -14   1  -4    1.21    0.35
  14   1   4    0.93    0.30
 -14   1  -4    1.41    0.34
  14  -1   4    2.31    0.39
 -14  -1  -4    1.77    0.37
 -14  -1  -4    1.43    0.28
 -14  -1  -4    1.17    0.29
 -14   1  -5   -0.04    0.25
 -14   1  -5    0.04    0.29
 -14   1  -5    0.02    0.29
  14   1   5    0.08    0.26
 -14  -1  -5    0.11    0.22
 -14  -1  -5    0.00    0.24
  14  -1   5   -0.19    0.24
 -14  -1  -5   -0.19    0.24
  14   1   6    2.65    0.43
 -14   1  -6    2.67    0.45
 -14   1  -6    1.96    0.49
 -14  -1  -6    1.69    0.46
  14  -1   6    2.26    0.43
 -14  -1  -6    1.96    0.39
 -14   1  -7    0.07    0.34
  14   1   7    0.26    0.28
 -14   1  -7    0.02    0.34
 -14  -1  -7    0.17    0.29
  14  -1   7    0.32    0.30
 -14  -1  -7    0.19    0.33
  14   1   8    0.11    0.32
 -14   1  -8   -0.22    0.32
 -14   1  -8    0.07    0.42
 -14  -1  -8    0.14    0.38
 -14  -1  -8   -0.10    0.31
  14  -1   8    0.16    0.31
 -14   1  -9   -0.21    0.37
 -14   1  -9    0.15    0.49
  14   1   9   -0.11    0.31
  14  -1   9   -0.33    0.28
 -14  -1  -9    0.03    0.36
 -14  -1  -9   -0.15    0.39
  14   1  10    0.42    0.40
 -14   1 -10    0.43    0.60
 -14   1 -10    0.69    0.53
  14  -1  10    0.93    0.40
 -14  -1 -10    0.49    0.46
 -14  -1 -10    0.20    0.51
  14   2 -10   -0.40    0.35
  14   2 -10    1.21    0.73
  14  -2 -10    0.88    0.44
  14   2  -9   -0.04    0.53
  14   2  -9   -0.17    0.31
  14   2  -9    0.30    0.36
  14  -2  -9   -0.28    0.29
  14   2  -8    0.04    0.32
  14   2  -8    0.78    0.55
  14   2  -8   -0.14    0.29
  14  -2  -8    0.39    0.34
  14   2  -7    0.03    0.48
  14   2  -7    0.15    0.30
  14   2  -7    0.00    0.27
  14  -2  -7    0.05    0.29
  14   2  -6   11.54    0.92
  14   2  -6   12.71    1.17
 -14   2   6   13.87    1.03
  14   2  -6   11.92    0.93
  14  -2  -6   11.69    0.92
  14  -2  -6   11.87    0.98
  14   2  -5    9.79    1.02
  14   2  -5    9.22    0.77
 -14   2   5    9.25    0.80
  14   2  -5   10.14    0.78
  14  -2  -5   11.52    0.87
 -14  -2   5    9.71    0.79
  14  -2  -5    8.95    0.79
 -14   2   4    1.65    0.31
  14   2  -4    2.14    0.30
  14   2  -4    1.85    0.34
  14   2  -4    1.60    0.48
  14  -2  -4    1.34    0.37
 -14  -2   4    1.71    0.32
  14  -2  -4    1.41    0.34
 -14   2   3    7.63    0.62
  14   2  -3    7.53    0.61
  14   2  -3    6.73    0.55
  14  -2  -3    8.09    0.69
 -14  -2   3    8.06    0.63
  14  -2  -3    6.31    0.64
  14   2  -2    0.16    0.19
 -14   2   2    0.09    0.15
  14  -2  -2   -0.12    0.21
  14  -2  -2    0.06    0.23
 -14  -2   2   -0.10    0.16
 -14   2   1    1.11    0.23
  14   2  -1    1.17    0.24
 -14   2   1    1.50    0.22
 -14  -2   1    1.64    0.28
  14  -2  -1    0.97    0.29
  14  -2  -1    0.83    0.27
 -14   2   0    2.97    0.33
 -14   2   0    2.60    0.31
  14   2   0    2.21    0.31
 -14   2   0    2.87    0.41
  14  -2   0    2.00    0.35
  14  -2   0    3.14    0.40
 -14   2  -1    0.13    0.16
 -14   2  -1   -0.01    0.24
  14   2   1   -0.06    0.18
 -14   2  -1    0.24    0.18
  14  -2   1   -0.09    0.20
  14  -2   1    0.02    0.22
 -14   2  -2    0.71    0.31
 -14   2  -2    1.12    0.29
 -14   2  -2    1.15    0.27
  14   2   2    0.63    0.24
  14  -2   2    1.77    0.33
  14  -2   2    1.29    0.30
 -14  -2  -2    1.10    0.17
  14   2   3    1.72    0.31
 -14   2  -3    1.22    0.35
 -14   2  -3    1.18    0.33
 -14   2  -3    1.44    0.32
 -14  -2  -3    1.17    0.22
  14  -2   3    1.33    0.30
  14  -2   3    1.13    0.33
  14   2   4    4.97    0.50
 -14   2  -4    5.14    0.60
 -14   2  -4    4.63    0.54
 -14   2  -4    4.19    0.53
  14  -2   4    5.04    0.54
  14  -2   4    4.75    0.47
 -14  -2  -4    4.46    0.43
  14   2   5    1.25    0.35
 -14   2  -5    2.01    0.49
 -14   2  -5    2.15    0.45
 -14   2  -5    2.85    0.45
 -14  -2  -5    2.07    0.44
 -14  -2  -5    2.08    0.35
  14  -2   5    2.39    0.34
  14  -2   5    2.90    0.44
 -14   2  -6    3.12    0.59
  14   2   6    2.56    0.42
 -14   2  -6    3.12    0.51
 -14  -2  -6    2.29    0.39
 -14  -2  -6    2.59    0.51
  14  -2   6    2.56    0.44
 -14   2  -7    1.11    0.50
 -14   2  -7    0.66    0.38
  14   2   7    0.98    0.35
 -14  -2  -7    1.01    0.42
 -14  -2  -7    0.57    0.31
  14  -2   7    0.37    0.30
 -14   2  -8   -0.02    0.35
  14   2   8    1.19    0.39
 -14   2  -8    0.31    0.45
  14  -2   8    0.01    0.29
 -14  -2  -8    0.44    0.42
 -14  -2  -8    0.54    0.33
 -14   2  -9   -0.14    0.49
  14   2   9    0.41    0.37
 -14   2  -9   -0.77    0.35
 -14  -2  -9   -0.73    0.39
  14  -2   9    0.15    0.32
 -14  -2  -9   -0.35    0.32
 -14   2 -10   -0.18    0.60
 -14   2 -10   -0.23    0.48
  14   2  10   -0.77    0.32
 -14  -2 -10    0.24    0.45
 -14  -2 -10    0.48    0.52
  14  -2  10   -0.33    0.33
  14   3 -10   -0.14    0.67
  14  -3 -10   -0.07    0.38
  14   3  -9    0.34    0.68
  14  -3  -9    0.04    0.37
  14   3  -8    1.33    0.64
  14  -3  -8    0.29    0.35
  14   3  -7   -0.19    0.28
 -14   3   7    0.30    0.29
  14   3  -7    0.82    0.58
  14  -3  -7   -0.01    0.30
  14   3  -6    7.52    0.92
 -14   3   6    7.58    0.76
  14  -3  -6    7.24    0.73
  14  -3  -6    8.32    0.79
  14   3  -5    7.75    0.73
  14   3  -5    9.65    0.72
  14   3  -5    8.95    0.96
 -14   3   5    7.83    0.76
  14  -3  -5    7.73    0.77
  14  -3  -5    9.37    0.82
  14   3  -4    1.84    0.54
 -14   3   4    0.67    0.27
  14   3  -4    1.16    0.29
  14   3  -4    1.30    0.32
  14  -3  -4    1.32    0.38
  14  -3  -4    0.70    0.36
 -14   3   3    5.13    0.55
  14   3  -3    6.21    0.54
  14  -3  -3    6.55    0.66
  14  -3  -3    7.00    0.64
  14   3  -2   12.32    0.80
 -14   3   2   13.31    0.94
  14  -3  -2   14.22    0.96
  14  -3  -2   11.95    0.97
  14   3  -1    0.20    0.19
 -14   3   1    0.28    0.20
 -14   3   1    0.13    0.17
  14  -3  -1    0.29    0.25
  14  -3  -1    0.59    0.30
 -14   3   0    6.53    0.57
  14   3   0    6.64    0.52
 -14   3   0    8.29    0.65
  14  -3   0    7.09    0.63
  14  -3   0    6.93    0.67
  14   3   1    5.02    0.44
 -14   3  -1    4.92    0.52
 -14   3  -1    4.04    0.46
  14  -3   1    5.82    0.58
  14  -3   1    5.69    0.54
  14   3   2    0.64    0.22
 -14   3  -2    0.74    0.26
 -14   3  -2    0.38    0.26
  14  -3   2   -0.10    0.23
  14  -3   2    0.20    0.28
 -14   3  -3    0.54    0.27
 -14   3  -3    0.44    0.31
  14   3   3   -0.10    0.22
  14  -3   3    0.61    0.30
  14  -3   3    0.08    0.27
  14   3   4    1.35    0.31
 -14   3  -4    0.74    0.40
 -14   3  -4    1.16    0.35
  14  -3   4    1.16    0.35
  14  -3   4    1.44    0.35
 -14   3  -5    8.90    0.87
 -14   3  -5    9.52    0.95
  14   3   5   10.13    0.77
  14  -3   5   10.03    0.80
  14  -3   5    9.50    0.76
 -14  -3  -5    8.97    0.88
 -14   3  -6    1.16    0.48
  14   3   6    0.93    0.34
 -14   3  -6    0.82    0.37
 -14  -3  -6    1.25    0.40
 -14  -3  -6    0.99    0.32
  14  -3   6    0.87    0.33
 -14   3  -7    0.65    0.40
 -14   3  -7    0.16    0.44
  14   3   7    0.13    0.28
 -14  -3  -7    0.49    0.32
  14  -3   7    0.12    0.26
 -14  -3  -7    0.24    0.36
 -14   3  -8    3.32    0.63
 -14   3  -8    2.85    0.79
  14   3   8    3.36    0.55
 -14  -3  -8    2.99    0.53
  14  -3   8    3.10    0.52
 -14  -3  -8    4.19    0.69
  14   3   9    0.43    0.35
 -14   3  -9    0.03    0.61
 -14   3  -9   -0.18    0.46
  14  -3   9   -0.02    0.31
 -14  -3  -9    0.15    0.38
 -14  -3  -9   -0.19    0.40
 -14   3 -10   -0.28    0.67
  14   3  10    0.41    0.42
 -14  -3 -10    0.60    0.61
  14  -3  10    0.90    0.41
  14   4  -9    0.23    0.65
  14  -4  -9   -0.03    0.38
  14   4  -8    4.74    0.89
 -14   4   8    5.25    0.76
  14  -4  -8    4.21    0.68
 -14   4   7    0.95    0.41
  14   4  -7    1.44    0.62
  14  -4  -7    0.64    0.39
  14   4  -6    0.07    0.49
 -14   4   6    0.36    0.33
  14  -4  -6    0.64    0.36
  14   4  -5    0.75    0.50
 -14   4   5    0.99    0.35
  14  -4  -5    1.33    0.41
 -14   4   4    0.76    0.30
  14   4  -4    1.11    0.51
  14  -4  -4    0.95    0.37
 -14   4   3   28.13    1.79
  14  -4  -3   27.68    1.70
 -14   4   2    0.31    0.26
  14  -4  -2    0.31    0.32
  14  -4  -2    0.43    0.36
 -14   4   1   -0.05    0.21
  14  -4  -1    0.14    0.34
  14  -4  -1   -0.25    0.26
 -14   4   0    4.51    0.54
  14  -4   0    5.36    0.58
  14  -4   0    5.68    0.64
  14   4   1    8.95    0.62
 -14   4  -1    9.60    0.81
 -14   4  -1    9.08    0.82
  14  -4   1    8.18    0.82
  14  -4   1   10.31    0.79
  14   4   2   26.52    1.43
 -14   4  -2   25.21    1.67
 -14   4  -2   24.08    1.72
  14  -4   2   26.33    1.67
  14  -4   2   26.32    1.54
 -14   4  -3   -0.55    0.31
 -14   4  -3    0.07    0.25
  14   4   3    0.28    0.20
  14  -4   3   -0.31    0.24
  14  -4   3    0.37    0.34
  14   4   4    0.14    0.22
 -14   4  -4   -0.08    0.27
 -14   4  -4   -0.88    0.34
  14  -4   4    0.05    0.24
  14  -4   4   -0.62    0.27
  14   4   5    5.84    0.57
 -14   4  -5    4.70    0.64
 -14   4  -5    5.40    0.80
  14  -4   5    6.04    0.60
 -14   4  -6    0.77    0.39
 -14   4  -6    0.30    0.49
  14   4   6    0.68    0.33
  14  -4   6    1.06    0.35
 -14  -4  -6    0.58    0.38
  14   4   7   -0.39    0.28
 -14   4  -7   -0.02    0.53
 -14   4  -7    0.15    0.38
 -14  -4  -7    0.15    0.35
  14  -4   7    0.49    0.30
 -14   4  -8    0.47    0.62
 -14   4  -8    0.42    0.44
  14   4   8    0.62    0.39
 -14  -4  -8    0.93    0.50
  14  -4   8    1.68    0.43
  14   4   9   -0.08    0.35
 -14   4  -9   -0.03    0.62
 -14   4  -9   -0.44    0.44
 -14  -4  -9    0.25    0.35
 -14  -4  -9   -0.32    0.44
  14  -4   9   -0.18    0.30
  14   5  -8    0.45    0.69
 -14   5   8    0.95    0.49
  14  -5  -8    0.24    0.42
 -14   5   7    0.19    0.34
  14   5  -7    0.75    0.60
  14  -5  -7   -0.17    0.34
 -14   5   6    0.22    0.31
  14   5  -6   -0.23    0.50
  14  -5  -6    0.04    0.32
 -14   5   5    0.36    0.32
  14   5  -5    0.51    0.50
  14  -5  -5    0.93    0.40
 -14   5   4    1.60    0.40
  14  -5  -4    2.28    0.46
 -14   5   3    2.09    0.44
  14  -5  -3    3.09    0.49
 -14   5   2    7.17    0.74
  14  -5  -2    7.24    0.71
 -14   5   1   -0.07    0.23
  14  -5  -1    0.21    0.29
 -14   5   0    2.52    0.44
  14  -5   0    2.09    0.42
 -14   5  -1    2.22    0.45
  14  -5   1    2.39    0.41
 -14   5  -2   -0.61    0.26
 -14   5  -2   -0.19    0.23
  14  -5   2   -0.11    0.22
 -14   5  -3   -0.13    0.26
 -14   5  -3   -0.51    0.35
  14  -5   3    0.19    0.25
 -14   5  -4    0.50    0.47
 -14   5  -4    0.49    0.35
  14  -5   4    0.40    0.28
 -14   5  -5    1.30    0.55
 -14   5  -5    1.29    0.44
  14  -5   5    1.36    0.35
 -14   5  -6    0.36    0.37
 -14   5  -6    0.13    0.52
 -14  -5  -6    1.18    0.42
  14  -5   6    0.36    0.28
  14   5   7    0.13    0.32
 -14   5  -7   -0.38    0.58
 -14   5  -7   -0.27    0.38
  14  -5   7   -0.02    0.26
 -14  -5  -7    0.35    0.32
 -14  -5  -7   -0.24    0.39
 -14   5  -8   -1.28    0.56
  14   5   8    0.14    0.35
 -14   5  -8   -0.51    0.39
 -14  -5  -8    0.19    0.35
 -14  -5  -8   -0.22    0.43
  14   6  -7    0.12    0.64
 -14   6   7    0.41    0.40
  14  -6  -7    0.08    0.41
 -14   6   6   -0.12    0.32
  14   6  -6    0.48    0.59
  14  -6  -6   -0.08    0.35
 -14   6   5    3.45    0.63
  14   6  -5    4.77    0.84
  14  -6  -5    5.50    0.68
 -14   6   4   -0.07    0.26
  14  -6  -4   -0.30    0.32
 -14   6   3    1.25    0.42
  14  -6  -3    2.48    0.50
 -14   6   2   -0.25    0.24
  14  -6  -2   -0.16    0.31
 -14   6   1    0.09    0.27
  14  -6  -1   -0.46    0.26
 -14   6   0    0.08    0.27
  14  -6   0    0.56    0.33
 -14   6  -1    2.88    0.51
  14  -6   1    2.82    0.46
 -14   6  -2    3.93    0.60
  14  -6   2    3.31    0.48
 -14   6  -3    2.51    0.54
 -14   6  -4    1.46    0.57
 -14   6  -4    1.48    0.47
 -14   6  -5    1.00    0.45
 -14   6  -5    0.93    0.61
 -14   6  -6   -0.65    0.57
 -14   6  -6   -0.21    0.38
 -14  -6  -6    0.64    0.41
 -14   6  -7   -1.39    0.57
  14   7  -6   -0.03    0.60
  14  -7  -6    0.27    0.45
 -14   7   5    0.05    0.37
 -14   7   4    1.43    0.47
 -14   7   3   -0.07    0.32
 -14   7   2    0.07    0.32
 -14   7   1   -0.24    0.28
 -14   7   0   -0.32    0.30
 -14   7  -1    1.25    0.42
 -14   7  -2    1.03    0.42
 -14   7  -3    0.01    0.35
 -14   7  -4    0.39    0.41
 -14   8   1    0.74    0.44
 -14   8   0    0.00    0.36
  15   0 -10    3.41    0.68
  15   0 -10    4.27    0.75
  15   0  -9    0.10    0.39
  15   0  -9   -0.39    0.31
  15   0  -8    2.58    0.54
  15   0  -7    0.08    0.33
  15   0  -7   -0.16    0.25
  15   0  -6   -0.25    0.30
  15   0  -6    0.16    0.28
  15   0  -5   -0.02    0.27
  15   0  -4    9.82    0.77
 -15   0   4    9.35    0.78
  15   0  -4    8.47    0.69
 -15   0   3   -0.08    0.22
  15   0  -3   -0.11    0.21
  15   0  -3    0.35    0.18
 -15   0   2    4.35    0.36
  15   0  -2    4.51    0.48
 -15   0   2    4.92    0.50
  15   0  -2    5.10    0.46
 -15   0   1   -0.16    0.18
  15   0  -1    0.36    0.21
  15   0  -1   -0.01    0.13
 -15   0   1   -0.04    0.08
  15   0   0   33.05    1.94
 -15   0   0   33.75    1.84
  15   0   0   32.79    1.83
 -15   0   0   36.08    1.98
  15   0   1   -0.02    0.20
 -15   0  -1    0.12    0.21
 -15   0  -1    0.14    0.11
 -15   0  -2   25.29    1.46
 -15   0  -2   25.06    1.54
  15   0   2   25.69    1.47
  15   0   3    0.02    0.23
 -15   0  -3   -0.06    0.22
 -15   0  -3    0.04    0.19
 -15   0  -3   -0.10    0.20
 -15   0  -4    1.85    0.36
 -15   0  -4    1.30    0.33
 -15   0  -4    2.24    0.42
  15   0   4    1.70    0.37
 -15   0  -5   -0.03    0.26
  15   0   5   -0.28    0.24
 -15   0  -5    0.13    0.26
 -15   0  -5    0.09    0.27
 -15   0  -6    1.62    0.44
  15   0   6    2.04    0.41
 -15   0  -6    1.64    0.39
 -15   0  -7    0.19    0.34
  15   0   7    0.07    0.27
 -15   0  -7   -0.03    0.30
  15   0   8    0.94    0.39
 -15   0  -8    0.43    0.43
 -15   0  -8   -0.19    0.34
 -15   0  -9   -0.52    0.32
 -15   0  -9   -0.25    0.45
  15   0   9   -0.28    0.31
 -15   0 -10   -0.57    0.50
  15   0  10    0.18    0.35
 -15   0 -10   -1.10    0.34
  15   1 -10    1.39    0.52
  15   1 -10    1.69    0.58
  15  -1 -10    1.52    0.56
  15   1  -9    0.46    0.37
  15   1  -9    0.46    0.40
  15  -1  -9   -0.19    0.32
  15   1  -8   10.57    1.01
  15   1  -8   10.41    0.98
  15   1  -8   13.25    1.21
  15  -1  -8   12.55    1.05
  15   1  -7    0.50    0.33
  15   1  -7    0.18    0.43
  15   1  -7    0.39    0.31
  15  -1  -7    0.08    0.28
  15   1  -6    0.46    0.41
  15   1  -6    0.44    0.31
  15   1  -6    0.28    0.28
  15  -1  -6   -0.04    0.20
  15  -1  -6    0.31    0.31
  15   1  -5    0.60    0.41
  15   1  -5    0.93    0.34
  15  -1  -5    0.72    0.27
  15  -1  -5    0.91    0.35
  15   1  -4    6.31    0.59
 -15   1   4    6.19    0.54
  15  -1  -4    5.28    0.54
  15  -1  -4    5.12    0.58
  15   1  -3    0.45    0.26
 -15   1   3    0.37    0.15
  15  -1  -3    0.33    0.27
  15  -1  -3    0.30    0.22
 -15  -1   3    0.31    0.23
 -15   1   2   12.77    0.83
 -15   1   2   12.96    0.95
  15   1  -2   12.88    0.86
 -15  -1   2   12.46    0.90
  15  -1  -2   13.00    0.90
  15  -1  -2   12.70    0.90
 -15   1   1    0.00    0.22
 -15   1   1    0.01    0.11
  15   1  -1   -0.06    0.19
 -15  -1   1    0.29    0.21
  15  -1  -1    0.03    0.17
  15  -1  -1    0.15    0.22
 -15   1   0    6.53    0.60
  15   1   0    5.44    0.52
 -15   1   0    6.36    0.49
  15  -1   0    7.15    0.60
 -15  -1   0    6.56    0.56
  15  -1   0    6.18    0.55
 -15   1  -1    1.79    0.35
 -15   1  -1    2.24    0.33
 -15   1  -1    2.17    0.27
  15   1   1    1.76    0.31
 -15  -1  -1    2.39    0.34
  15  -1   1    2.52    0.36
  15  -1   1    1.68    0.30
 -15   1  -2    4.01    0.47
 -15   1  -2    4.04    0.40
 -15   1  -2    3.86    0.47
  15   1   2    5.11    0.47
 -15  -1  -2    3.91    0.37
  15  -1   2    3.46    0.40
 -15  -1  -2    3.85    0.43
  15  -1   2    4.12    0.45
 -15   1  -3    5.77    0.57
 -15   1  -3    5.27    0.60
 -15   1  -3    5.76    0.57
  15   1   3    6.53    0.57
 -15  -1  -3    5.90    0.54
  15  -1   3    5.46    0.56
 -15  -1  -3    5.33    0.51
  15  -1   3    6.43    0.55
 -15   1  -4    0.78    0.32
 -15   1  -4    0.51    0.30
 -15   1  -4    0.18    0.27
  15   1   4    0.31    0.26
 -15  -1  -4   -0.04    0.22
 -15  -1  -4    0.59    0.24
 -15  -1  -4    0.51    0.24
  15  -1   4    0.66    0.31
  15   1   5    0.04    0.27
 -15   1  -5    0.36    0.31
 -15   1  -5    0.25    0.30
 -15   1  -5   -0.44    0.27
 -15  -1  -5    0.21    0.27
 -15  -1  -5    0.09    0.27
  15  -1   5    0.02    0.27
 -15   1  -6    4.93    0.68
  15   1   6    4.95    0.58
 -15   1  -6    5.71    0.62
 -15  -1  -6    5.06    0.56
 -15  -1  -6    5.80    0.71
  15  -1   6    5.32    0.61
 -15   1  -7   -0.12    0.32
  15   1   7    0.32    0.29
 -15   1  -7    1.08    0.45
  15  -1   7    0.31    0.30
 -15  -1  -7    0.04    0.30
 -15  -1  -7    0.41    0.36
 -15   1  -8    1.29    0.45
  15   1   8    1.06    0.39
 -15   1  -8    0.81    0.49
 -15  -1  -8    0.61    0.38
 -15  -1  -8    0.62    0.44
  15  -1   8    0.63    0.34
 -15   1  -9   -0.28    0.40
 -15   1  -9   -0.75    0.42
  15   1   9    0.12    0.34
  15  -1   9   -0.09    0.32
 -15  -1  -9   -0.39    0.45
 -15  -1  -9   -0.18    0.36
  15   1  10    0.14    0.38
 -15   1 -10    0.28    0.59
 -15   1 -10   -0.43    0.43
  15  -1  10    0.36    0.39
 -15  -1 -10    0.30    0.46
 -15  -1 -10   -0.42    0.49
  15   2 -10    0.94    0.72
  15   2 -10    1.06    0.49
  15  -2 -10    1.16    0.49
  15   2  -9    0.74    0.41
  15   2  -9    0.12    0.57
  15  -2  -9    0.73    0.39
  15   2  -8    1.89    0.48
  15   2  -8    1.70    0.63
  15   2  -8    2.40    0.48
  15  -2  -8    1.80    0.50
  15   2  -7    0.90    0.52
  15   2  -7   -0.16    0.29
  15   2  -7    0.16    0.30
  15  -2  -7    0.92    0.39
  15   2  -6    7.32    0.87
 -15   2   6    8.57    0.78
  15   2  -6    8.01    0.72
  15   2  -6    8.10    0.73
  15  -2  -6    7.04    0.70
  15  -2  -6    7.14    0.77
  15   2  -5    0.14    0.26
 -15   2   5    0.35    0.24
  15   2  -5    0.22    0.45
  15   2  -5    0.55    0.30
  15  -2  -5    0.35    0.27
  15  -2  -5    0.40    0.32
 -15   2   4    6.54    0.59
  15   2  -4    5.41    0.56
  15   2  -4    5.82    0.55
  15  -2  -4    5.74    0.62
  15  -2  -4    4.76    0.57
  15   2  -3    3.02    0.41
  15   2  -3    3.50    0.33
 -15   2   3    3.63    0.40
  15  -2  -3    3.12    0.45
  15  -2  -3    3.69    0.49
  15   2  -2    1.78    0.31
 -15   2   2    2.04    0.30
  15  -2  -2    2.66    0.41
  15  -2  -2    2.39    0.39
 -15   2   1   -0.04    0.13
 -15   2   1   -0.01    0.14
  15   2  -1   -0.02    0.19
  15  -2  -1   -0.03    0.21
  15  -2  -1    0.14    0.23
 -15   2   0   20.11    1.27
  15   2   0   19.91    1.15
 -15   2   0   20.11    1.24
  15  -2   0   18.41    1.20
  15  -2   0   20.95    1.30
  15   2   1    5.39    0.48
 -15   2  -1    4.74    0.51
 -15   2  -1    5.67    0.54
  15  -2   1    5.67    0.55
  15  -2   1    5.17    0.53
 -15   2  -2    5.15    0.54
  15   2   2    4.74    0.47
 -15   2  -2    5.73    0.54
  15  -2   2    5.65    0.54
  15  -2   2    5.60    0.53
 -15  -2  -2    4.66    0.40
  15   2   3    8.59    0.66
 -15   2  -3    8.24    0.75
 -15   2  -3    7.07    0.70
 -15   2  -3    9.55    0.77
  15  -2   3    7.81    0.71
 -15  -2  -3    7.97    0.59
  15  -2   3    7.88    0.67
 -15   2  -4    0.16    0.29
  15   2   4    0.51    0.27
 -15   2  -4    0.27    0.33
 -15   2  -4    0.00    0.26
 -15  -2  -4    0.01    0.20
  15  -2   4    0.01    0.27
  15  -2   4    0.16    0.21
 -15   2  -5    0.79    0.36
  15   2   5    1.24    0.34
 -15   2  -5    1.57    0.46
 -15  -2  -5    1.46    0.31
 -15  -2  -5    1.21    0.39
  15  -2   5    1.24    0.37
  15  -2   5    1.89    0.32
 -15   2  -6    4.53    0.60
 -15   2  -6    4.33    0.68
  15   2   6    5.37    0.58
 -15  -2  -6    5.31    0.68
  15  -2   6    6.76    0.65
 -15  -2  -6    4.59    0.51
  15   2   7    0.74    0.34
 -15   2  -7    0.33    0.45
 -15   2  -7    0.31    0.37
  15  -2   7    0.80    0.35
 -15  -2  -7    0.31    0.38
 -15  -2  -7    0.70    0.32
  15   2   8   -0.14    0.27
 -15   2  -8   -0.32    0.34
 -15   2  -8    0.24    0.49
 -15  -2  -8   -0.31    0.35
 -15  -2  -8   -0.03    0.33
  15  -2   8    0.13    0.29
 -15   2  -9   -0.69    0.37
  15   2   9    0.02    0.34
 -15   2  -9    0.08    0.53
 -15  -2  -9   -0.02    0.37
  15  -2   9   -0.19    0.31
 -15  -2  -9   -0.17    0.44
 -15   2 -10   -0.17    0.49
  15   2  10    0.20    0.40
 -15   2 -10   -0.25    0.67
  15  -2  10   -0.05    0.36
 -15  -2 -10    0.70    0.61
 -15  -2 -10   -0.30    0.41
  15   3 -10    0.66    0.71
  15  -3 -10   -0.44    0.31
  15   3  -9    0.00    0.61
  15  -3  -9    0.05    0.36
  15   3  -8    6.02    0.92
  15  -3  -8    5.57    0.76
  15   3  -7    1.80    0.63
 -15   3   7    2.12    0.48
  15  -3  -7    2.15    0.51
 -15   3   6   -0.05    0.24
  15   3  -6    0.27    0.47
  15   3  -6    0.06    0.24
  15  -3  -6    0.17    0.33
  15   3  -5    1.71    0.35
 -15   3   5    1.33    0.35
  15   3  -5    2.40    0.60
  15  -3  -5    2.71    0.49
  15  -3  -5    0.91    0.37
 -15   3   4   45.20    2.62
  15   3  -4   43.76    2.37
  15  -3  -4   46.59    2.53
  15  -3  -4   42.79    2.60
 -15   3   3    9.19    0.77
  15   3  -3    9.33    0.68
  15  -3  -3    9.79    0.83
  15  -3  -3    8.12    0.80
  15   3  -2    4.56    0.43
 -15   3   2    3.72    0.45
  15  -3  -2    3.78    0.52
  15  -3  -2    3.93    0.52
 -15   3   1    7.29    0.52
  15   3  -1    6.53    0.52
 -15   3   1    6.45    0.62
  15  -3  -1    5.42    0.62
  15  -3  -1    5.97    0.60
 -15   3   0    0.70    0.22
  15   3   0    0.37    0.21
 -15   3   0    0.56    0.23
  15  -3   0    0.34    0.29
  15  -3   0    0.53    0.29
 -15   3  -1    1.92    0.33
  15   3   1    1.79    0.25
 -15   3  -1    3.43    0.42
  15  -3   1    2.86    0.45
  15  -3   1    3.21    0.43
 -15   3  -2    2.12    0.36
  15   3   2    2.03    0.32
 -15   3  -2    1.63    0.36
  15  -3   2    1.57    0.38
  15  -3   2    1.51    0.37
  15   3   3   18.46    1.14
 -15   3  -3   19.16    1.29
 -15   3  -3   17.85    1.33
  15  -3   3   18.35    1.25
  15  -3   3   18.98    1.22
  15   3   4   -0.34    0.21
 -15   3  -4    0.59    0.35
 -15   3  -4   -0.02    0.26
  15  -3   4   -0.19    0.24
  15  -3   4    0.13    0.26
 -15   3  -5    0.15    0.37
 -15   3  -5    0.18    0.30
  15   3   5    0.26    0.26
 -15  -3  -5    0.20    0.29
  15  -3   5    0.39    0.30
 -15  -3  -5    0.38    0.23
 -15   3  -6   -0.04    0.31
 -15   3  -6    0.53    0.44
  15   3   6    0.07    0.25
 -15  -3  -6   -0.20    0.23
  15  -3   6    0.09    0.26
 -15  -3  -6    0.23    0.32
  15   3   7    0.68    0.35
 -15   3  -7    0.98    0.44
 -15   3  -7    0.56    0.51
 -15  -3  -7    0.32    0.36
  15  -3   7    0.00    0.31
 -15   3  -8    2.19    0.55
 -15   3  -8    2.12    0.76
  15   3   8    2.17    0.49
  15  -3   8    1.91    0.46
 -15  -3  -8    1.51    0.52
 -15   3  -9   -0.34    0.60
 -15   3  -9   -0.13    0.44
  15   3   9    0.25    0.37
  15  -3   9   -0.11    0.32
 -15  -3  -9   -0.43    0.46
  15   4  -9    0.32    0.67
  15  -4  -9   -0.19    0.36
 -15   4   8    0.81    0.47
  15   4  -8    1.34    0.66
  15  -4  -8    0.03    0.37
 -15   4   7    0.07    0.30
  15   4  -7   -0.14    0.50
  15  -4  -7    0.06    0.34
  15   4  -6    4.97    0.82
 -15   4   6    3.82    0.58
  15  -4  -6    3.81    0.61
  15   4  -5    1.62    0.56
 -15   4   5    1.64    0.41
  15  -4  -5    1.36    0.43
 -15   4   4    0.41    0.26
  15  -4  -4    1.32    0.39
 -15   4   3    2.11    0.40
  15  -4  -3    2.22    0.46
 -15   4   2    7.66    0.74
  15  -4  -2    7.36    0.72
 -15   4   1    8.42    0.78
  15  -4  -1    9.30    0.75
  15  -4  -1    7.28    0.78
 -15   4   0    3.57    0.48
  15  -4   0    3.96    0.53
  15  -4   0    4.80    0.60
 -15   4  -1    9.83    0.85
  15   4   1    7.83    0.60
 -15   4  -1    8.50    0.80
  15  -4   1    9.28    0.77
  15  -4   1    7.94    0.79
  15   4   2   14.19    0.87
 -15   4  -2   13.07    1.06
 -15   4  -2   13.07    1.05
  15  -4   2   14.67    0.99
  15  -4   2   12.86    1.06
  15   4   3    0.00    0.12
 -15   4  -3    0.08    0.25
 -15   4  -3    0.21    0.34
  15  -4   3    0.13    0.30
  15  -4   3    0.37    0.28
 -15   4  -4    0.21    0.29
 -15   4  -4    0.10    0.38
  15   4   4    0.21    0.25
  15  -4   4    0.03    0.25
  15  -4   4   -0.12    0.29
 -15   4  -5    2.82    0.51
 -15   4  -5    2.63    0.62
  15   4   5    2.98    0.44
  15  -4   5    3.06    0.47
 -15   4  -6    0.84    0.40
  15   4   6   -0.05    0.29
 -15   4  -6    0.50    0.53
 -15  -4  -6    0.74    0.38
  15  -4   6    0.67    0.32
 -15   4  -7    0.66    0.59
  15   4   7    2.01    0.45
 -15   4  -7    1.22    0.48
 -15  -4  -7    0.77    0.44
  15  -4   7    1.59    0.40
 -15   4  -8   -0.50    0.55
  15   4   8    0.25    0.35
 -15   4  -8   -0.46    0.40
 -15  -4  -8    0.37    0.47
  15  -4   8    0.15    0.31
 -15   4  -9   -0.16    0.66
  15   4   9   -0.14    0.36
 -15  -4  -9    0.19    0.49
  15  -4   9    0.17    0.34
 -15   5   8    2.03    0.58
  15   5  -8    1.92    0.78
  15  -5  -8    1.54    0.55
 -15   5   7    1.64    0.51
  15   5  -7    1.93    0.71
  15  -5  -7    1.65    0.51
 -15   5   6    0.46    0.33
  15   5  -6    0.10    0.54
  15  -5  -6    0.23    0.36
  15   5  -5    5.11    0.83
 -15   5   5    3.20    0.56
  15  -5  -5    4.56    0.63
 -15   5   4    1.01    0.34
  15  -5  -4    1.49    0.45
 -15   5   3    2.28    0.44
  15  -5  -3    1.75    0.45
 -15   5   2    7.78    0.77
  15  -5  -2    7.14    0.71
 -15   5   1   -0.28    0.21
  15  -5  -1    0.39    0.32
 -15   5   0    0.45    0.30
  15  -5   0    0.16    0.30
 -15   5  -1   -0.19    0.23
  15  -5   1    0.00    0.27
 -15   5  -2    0.27    0.30
  15  -5   2    0.50    0.27
 -15   5  -3    5.70    0.69
 -15   5  -3    7.55    0.80
  15  -5   3    7.49    0.67
 -15   5  -4    4.55    0.73
 -15   5  -4    4.90    0.63
  15  -5   4    5.23    0.57
 -15   5  -5    1.69    0.58
 -15   5  -5    0.97    0.42
  15  -5   5    2.12    0.41
 -15   5  -6   -0.48    0.49
 -15   5  -6    0.03    0.35
 -15  -5  -6    0.37    0.36
  15  -5   6    0.52    0.31
 -15   5  -7   -0.32    0.39
 -15   5  -7   -1.09    0.51
  15  -5   7    0.34    0.30
 -15  -5  -7    0.84    0.47
 -15   5  -8   -0.24    0.67
 -15  -5  -8    0.85    0.39
 -15  -5  -8    0.59    0.51
  15   6  -7    0.51    0.68
  15  -6  -7   -0.56    0.37
  15   6  -6    0.90    0.62
 -15   6   6    0.40    0.36
  15  -6  -6   -0.25    0.38
 -15   6   5    0.10    0.34
  15  -6  -5   -0.61    0.32
 -15   6   4    0.10    0.26
  15  -6  -4   -0.14    0.32
 -15   6   3    0.25    0.31
  15  -6  -3    0.20    0.37
 -15   6   2    0.99    0.37
  15  -6  -2    1.19    0.40
 -15   6   1    0.12    0.28
  15  -6  -1    0.52    0.34
 -15   6   0   -0.02    0.27
  15  -6   0   -0.10    0.30
 -15   6  -1   -0.01    0.31
  15  -6   1    0.64    0.34
 -15   6  -2    1.79    0.48
  15  -6   2    2.47    0.44
 -15   6  -3    0.12    0.32
 -15   6  -4    0.46    0.37
 -15   6  -5   -0.16    0.36
 -15   6  -5    0.35    0.57
 -15   6  -6    0.83    0.49
 -15   6  -6    1.12    0.69
 -15  -6  -6    1.32    0.48
 -15   6  -7   -1.43    0.61
 -15   7   4    0.70    0.41
 -15   7   3    0.29    0.37
 -15   7   2    0.71    0.39
 -15   7   1    0.18    0.32
 -15   7   0    0.14    0.34
 -15   7  -1   -0.07    0.31
 -15   7  -2   -0.02    0.34
 -15   7  -3    2.98    0.62
 -15   7  -4    0.26    0.44
  16   0 -10    1.75    0.59
  16   0 -10    1.32    0.52
  16   0  -9   -0.28    0.32
  16   0  -9    0.04    0.40
  16   0  -8   -0.36    0.29
  16   0  -7   -0.19    0.27
  16   0  -6    7.90    0.77
  16   0  -6    8.17    0.80
  16   0  -5    0.25    0.30
  16   0  -4    5.21    0.58
  16   0  -4    5.06    0.51
  16   0  -3    0.08    0.16
  16   0  -3   -0.29    0.23
  16   0  -2   19.95    1.24
 -16   0   2   20.57    1.17
  16   0  -2   19.94    1.27
  16   0  -1    0.14    0.15
  16   0  -1   -0.12    0.19
 -16   0   1    0.12    0.09
 -16   0   0   62.21    3.24
  16   0   0   59.36    3.14
 -16   0  -1   -0.01    0.22
 -16   0  -1   -0.23    0.10
  16   0   1   -0.18    0.21
  16   0   2   35.62    1.90
 -16   0  -2   32.18    1.89
 -16   0  -2   34.58    1.99
 -16   0  -3    0.15    0.23
  16   0   3    0.47    0.26
 -16   0  -3   -0.22    0.19
 -16   0  -3    0.05    0.23
  16   0   4    1.10    0.35
 -16   0  -4    2.75    0.46
 -16   0  -4    1.61    0.36
 -16   0  -4    1.60    0.33
 -16   0  -5    0.22    0.28
 -16   0  -5   -0.64    0.24
  16   0   5   -0.02    0.26
 -16   0  -5   -0.53    0.24
  16   0   6    0.25    0.29
 -16   0  -6   -0.09    0.29
 -16   0  -6    0.72    0.37
 -16   0  -7   -0.12    0.31
 -16   0  -7    0.50    0.38
  16   0   7   -0.53    0.23
  16   0   8    1.32    0.42
 -16   0  -8    1.20    0.46
 -16   0  -8    2.08    0.61
  16   0   9   -0.25    0.30
 -16   0  -9    0.05    0.40
 -16   0  -9    0.23    0.50
 -16   0 -10    0.56    0.64
  16   0  10    0.83    0.44
 -16   0 -10    0.47    0.51
  16   1 -10    2.03    0.58
  16  -1 -10    1.44    0.56
  16   1  -9    0.11    0.36
  16   1  -9    0.12    0.36
  16  -1  -9    0.14    0.35
  16   1  -8    1.77    0.48
  16   1  -8    1.31    0.44
  16   1  -8    0.74    0.52
  16  -1  -8    1.78    0.49
  16   1  -7   -0.20    0.28
  16   1  -7    0.54    0.45
  16   1  -7   -0.46    0.26
  16  -1  -7    0.10    0.31
  16   1  -6   -0.01    0.37
  16   1  -6    0.32    0.31
  16   1  -6   -0.05    0.26
  16  -1  -6    0.22    0.22
  16  -1  -6    0.36    0.32
  16   1  -5    3.18    0.49
  16  -1  -5    3.29    0.45
  16  -1  -5    3.43    0.53
  16   1  -4    6.99    0.65
 -16   1   4    6.10    0.57
  16  -1  -4    6.92    0.68
  16  -1  -4    6.82    0.63
 -16   1   3    0.19    0.15
  16   1  -3    0.33    0.27
  16  -1  -3    0.21    0.26
  16  -1  -3   -0.09    0.18
 -16   1   2    3.93    0.37
  16   1  -2    3.47    0.43
  16  -1  -2    4.51    0.50
  16  -1  -2    4.07    0.46
 -16   1   1    0.00    0.11
  16   1  -1    0.02    0.20
  16  -1  -1    0.00    0.16
  16  -1  -1   -0.18    0.21
  16   1   0    0.31    0.23
 -16   1   0    0.54    0.15
  16  -1   0    0.22    0.25
  16  -1   0    0.35    0.22
 -16   1  -1    7.23    0.57
 -16   1  -1    7.52    0.66
  16   1   1    7.13    0.61
  16  -1   1    7.19    0.63
  16  -1   1    8.11    0.64
  16   1   2   10.97    0.84
 -16   1  -2   12.10    0.95
 -16   1  -2   12.88    0.86
 -16  -1  -2   12.91    0.77
  16  -1   2   12.56    0.88
  16  -1   2   11.62    0.86
 -16   1  -3    0.01    0.22
 -16   1  -3    0.14    0.24
  16   1   3    0.12    0.25
  16  -1   3    0.25    0.21
  16  -1   3    0.11    0.28
 -16  -1  -3    0.33    0.20
 -16   1  -4   -0.27    0.23
 -16   1  -4   -0.09    0.25
  16   1   4    0.16    0.28
 -16   1  -4   -0.61    0.25
  16  -1   4    0.05    0.25
 -16  -1  -4    0.12    0.23
 -16  -1  -4   -0.17    0.21
 -16   1  -5    8.05    0.77
 -16   1  -5    7.51    0.84
  16   1   5    8.07    0.72
 -16   1  -5    8.83    0.77
 -16  -1  -5    7.68    0.69
  16  -1   5    7.23    0.71
 -16  -1  -5    7.97    0.83
 -16   1  -6    0.25    0.31
 -16   1  -6    0.61    0.38
  16   1   6    0.61    0.30
 -16  -1  -6    0.16    0.28
  16  -1   6    0.36    0.30
 -16  -1  -6    0.53    0.35
 -16   1  -7    1.27    0.51
  16   1   7    1.29    0.38
 -16   1  -7    1.47    0.42
 -16  -1  -7    1.18    0.38
  16  -1   7    1.56    0.43
 -16  -1  -7    1.22    0.45
 -16   1  -8    0.32    0.46
  16   1   8    0.27    0.33
 -16   1  -8   -0.36    0.35
  16  -1   8    0.39    0.31
 -16  -1  -8    0.14    0.37
 -16  -1  -8   -0.01    0.35
 -16   1  -9   -0.05    0.42
  16   1   9   -0.49    0.27
 -16   1  -9   -0.02    0.52
  16  -1   9   -0.08    0.32
 -16  -1  -9    0.04    0.40
 -16  -1  -9    0.00    0.47
 -16   1 -10    0.12    0.61
  16   1  10   -0.06    0.36
 -16   1 -10   -0.36    0.43
  16  -1  10   -0.02    0.38
 -16  -1 -10    0.04    0.43
 -16  -1 -10   -0.03    0.53
  16   2 -10    0.43    0.42
  16  -2 -10    0.53    0.44
  16   2  -9    1.17    0.62
  16   2  -9    0.26    0.38
  16  -2  -9    0.34    0.39
  16   2  -8    1.06    0.43
  16   2  -8    0.78    0.55
  16  -2  -8    0.26    0.37
  16   2  -7    0.94    0.39
  16   2  -7   -0.02    0.46
  16  -2  -7    0.15    0.33
  16   2  -6   13.40    1.19
  16   2  -6   13.13    0.98
 -16   2   6   13.31    1.03
  16  -2  -6   12.58    1.04
  16  -2  -6   10.74    0.95
 -16   2   5    0.35    0.25
  16   2  -5    0.69    0.46
  16   2  -5    0.44    0.32
  16  -2  -5    0.33    0.27
  16  -2  -5    1.20    0.38
 -16   2   4   40.65    2.33
  16   2  -4   38.20    2.18
  16  -2  -4   43.76    2.31
  16  -2  -4   37.23    2.32
 -16   2   3    3.69    0.41
  16   2  -3    3.61    0.45
  16  -2  -3    3.72    0.51
  16  -2  -3    3.55    0.47
  16   2  -2   -0.17    0.19
 -16   2   2    0.11    0.15
  16  -2  -2   -0.09    0.22
  16  -2  -2    0.00    0.27
 -16   2   1    7.51    0.55
  16   2  -1    6.02    0.56
 -16   2   1    6.37    0.56
  16  -2  -1    6.32    0.60
  16  -2  -1    6.64    0.64
 -16   2   0    3.57    0.40
  16   2   0    4.56    0.44
 -16   2   0    4.31    0.44
  16  -2   0    4.67    0.51
  16  -2   0    4.97    0.52
 -16   2  -1    2.50    0.35
  16   2   1    2.38    0.35
 -16   2  -1    2.83    0.37
  16  -2   1    2.55    0.40
  16  -2   1    2.63    0.40
  16   2   2    6.61    0.58
 -16   2  -2    6.00    0.60
 -16   2  -2    7.61    0.66
  16  -2   2    7.18    0.66
  16  -2   2    7.54    0.65
  16   2   3    1.08    0.30
 -16   2  -3    1.19    0.31
 -16   2  -3    1.14    0.33
  16  -2   3    1.41    0.31
  16  -2   3    1.41    0.36
 -16  -2  -3    1.10    0.24
  16   2   4   -0.12    0.23
 -16   2  -4    0.07    0.26
 -16   2  -4   -0.17    0.27
  16  -2   4    0.33    0.24
 -16  -2  -4    0.02    0.22
  16  -2   4   -0.25    0.26
  16   2   5    0.34    0.28
 -16   2  -5    0.49    0.32
 -16   2  -5   -0.11    0.32
  16  -2   5   -0.13    0.27
  16  -2   5    0.31    0.21
 -16  -2  -5    0.28    0.29
 -16  -2  -5    0.11    0.25
 -16   2  -6    3.09    0.52
 -16   2  -6    1.93    0.55
  16   2   6    3.19    0.47
  16  -2   6    3.18    0.49
 -16  -2  -6    3.57    0.58
 -16  -2  -6    2.30    0.40
 -16   2  -7    0.97    0.51
  16   2   7    1.35    0.39
 -16   2  -7    0.48    0.39
 -16  -2  -7    0.81    0.35
 -16  -2  -7    0.71    0.41
  16  -2   7    0.36    0.31
 -16   2  -8    0.41    0.51
  16   2   8    0.25    0.33
 -16   2  -8    0.15    0.38
 -16  -2  -8    0.65    0.38
  16  -2   8    0.47    0.34
 -16  -2  -8    0.23    0.42
 -16   2  -9    1.43    0.68
 -16   2  -9    2.01    0.60
  16   2   9    2.03    0.51
  16  -2   9    2.06    0.52
 -16  -2  -9    0.94    0.57
 -16   2 -10   -0.35    0.47
  16   2  10   -0.33    0.38
 -16   2 -10   -1.28    0.52
  16  -2  10   -0.24    0.33
 -16  -2 -10   -0.09    0.55
  16   3  -9   -0.12    0.65
  16  -3  -9    0.62    0.43
  16   3  -8    1.70    0.68
  16  -3  -8    1.11    0.46
  16   3  -7    0.76    0.57
 -16   3   7    0.29    0.35
  16  -3  -7    0.29    0.35
  16   3  -6    5.34    0.82
 -16   3   6    5.85    0.66
  16   3  -6    5.84    0.62
  16  -3  -6    6.27    0.72
  16   3  -5    1.42    0.33
  16   3  -5    2.95    0.64
 -16   3   5    2.08    0.39
  16  -3  -5    3.01    0.52
 -16   3   4   -0.13    0.19
  16   3  -4   -0.48    0.22
  16  -3  -4    0.05    0.28
  16  -3  -4   -0.33    0.28
  16   3  -3    3.25    0.40
 -16   3   3    2.54    0.39
  16  -3  -3    2.23    0.46
  16  -3  -3    2.74    0.48
 -16   3   2    0.04    0.17
  16   3  -2   -0.13    0.21
  16  -3  -2   -0.20    0.28
  16  -3  -2    0.39    0.32
  16   3  -1    5.77    0.51
 -16   3   1    6.69    0.61
  16  -3  -1    5.96    0.64
  16  -3  -1    5.95    0.61
 -16   3   0    2.14    0.32
 -16   3   0    1.01    0.28
  16   3   0    1.74    0.30
  16  -3   0    2.19    0.41
  16  -3   0    2.04    0.41
  16   3   1    0.21    0.12
 -16   3  -1    0.19    0.21
 -16   3  -1   -0.01    0.18
  16  -3   1   -0.02    0.28
  16  -3   1    0.12    0.27
  16   3   2    2.68    0.37
 -16   3  -2    1.94    0.36
 -16   3  -2    1.91    0.38
  16  -3   2    1.42    0.40
  16  -3   2    3.28    0.45
 -16   3  -3    2.38    0.45
  16   3   3    2.61    0.38
 -16   3  -3    2.79    0.43
  16  -3   3    2.86    0.45
  16  -3   3    2.07    0.43
  16   3   4    1.94    0.37
 -16   3  -4    1.89    0.40
 -16   3  -4    1.92    0.48
  16  -3   4    1.70    0.37
  16  -3   4    1.24    0.36
  16   3   5    0.13    0.24
 -16   3  -5   -0.40    0.25
 -16   3  -5   -0.09    0.34
  16  -3   5   -0.03    0.26
 -16  -3  -5   -0.32    0.24
 -16   3  -6   -0.14    0.39
  16   3   6    0.27    0.30
 -16   3  -6    0.21    0.34
  16  -3   6    0.07    0.26
 -16  -3  -6    0.97    0.39
  16   3   7    2.29    0.46
 -16   3  -7    1.33    0.58
 -16   3  -7    1.34    0.49
 -16  -3  -7    1.71    0.51
  16  -3   7    1.47    0.42
  16   3   8    0.48    0.36
 -16   3  -8    0.43    0.45
 -16   3  -8    0.43    0.57
 -16  -3  -8    0.64    0.45
  16  -3   8    1.07    0.40
 -16   3  -9   -1.01    0.59
  16   3   9   -0.04    0.36
 -16   3  -9   -0.29    0.46
  16  -3   9    0.57    0.39
 -16  -3  -9    0.19    0.53
  16   4  -9   -0.67    0.65
  16  -4  -9    0.15    0.41
  16   4  -8    0.53    0.63
 -16   4   8    0.33    0.40
  16  -4  -8   -0.07    0.35
  16   4  -7    0.14    0.57
 -16   4   7   -0.02    0.30
  16  -4  -7   -0.03    0.34
  16   4  -6    2.91    0.73
 -16   4   6    2.73    0.51
  16  -4  -6    2.81    0.55
  16   4  -5    0.74    0.53
 -16   4   5    0.25    0.29
  16  -4  -5    0.77    0.39
 -16   4   4    8.97    0.84
  16  -4  -4    9.86    0.86
 -16   4   3    6.42    0.68
  16  -4  -3    7.24    0.71
 -16   4   2    0.62    0.29
  16  -4  -2    0.81    0.37
 -16   4   1    2.10    0.40
  16  -4  -1    2.75    0.45
 -16   4   0    1.58    0.35
  16  -4   0    0.96    0.38
 -16   4  -1    1.07    0.34
 -16   4  -1    1.07    0.33
  16  -4   1    1.00    0.35
  16  -4   1    1.32    0.40
 -16   4  -2    1.87    0.41
 -16   4  -2    1.43    0.38
  16   4   2    1.70    0.30
  16  -4   2    1.33    0.42
  16  -4   2    1.68    0.38
 -16   4  -3   -0.26    0.23
  16   4   3    0.11    0.13
 -16   4  -3    0.34    0.34
  16  -4   3    0.18    0.26
  16  -4   3   -0.06    0.29
 -16   4  -4   -0.24    0.25
 -16   4  -4   -0.77    0.31
  16   4   4    0.12    0.24
  16  -4   4   -0.28    0.30
  16  -4   4   -0.05    0.24
  16   4   5    1.21    0.36
 -16   4  -5    2.09    0.61
 -16   4  -5    1.15    0.42
  16  -4   5    2.16    0.42
 -16   4  -6    0.25    0.36
  16   4   6    0.37    0.31
 -16   4  -6    0.03    0.53
  16  -4   6    0.52    0.32
 -16  -4  -6    0.41    0.34
 -16   4  -7    1.06    0.44
  16   4   7    0.21    0.33
 -16   4  -7   -0.38    0.54
  16  -4   7    0.60    0.36
 -16  -4  -7    0.52    0.45
 -16   4  -8   -0.22    0.59
  16   4   8   -0.78    0.29
 -16   4  -8   -0.03    0.41
 -16  -4  -8   -0.10    0.41
  16  -4   8    0.81    0.38
  16   4   9   -0.07    0.36
 -16   4  -9   -1.24    0.60
 -16  -4  -9    0.33    0.54
  16  -4   9    0.01    0.32
  16   5  -8    1.12    0.72
 -16   5   8   -0.26    0.38
  16  -5  -8    0.26    0.42
  16   5  -7    1.83    0.70
 -16   5   7    1.24    0.48
  16  -5  -7    0.84    0.47
 -16   5   6    1.67    0.48
  16   5  -6    1.72    0.65
  16  -5  -6    2.30    0.54
 -16   5   5    0.10    0.30
  16  -5  -5    0.73    0.39
 -16   5   4    0.30    0.28
  16  -5  -4   -0.17    0.32
 -16   5   3    0.09    0.24
  16  -5  -3    0.30    0.35
 -16   5   2    7.45    0.76
  16  -5  -2    6.52    0.70
 -16   5   1    6.03    0.68
  16  -5  -1    6.09    0.64
 -16   5   0    2.08    0.42
  16  -5   0    2.22    0.44
 -16   5  -1    0.17    0.29
  16  -5   1   -0.61    0.25
 -16   5  -2    0.08    0.28
  16  -5   2   -0.24    0.25
 -16   5  -3    0.65    0.35
 -16   5  -3    0.65    0.43
  16  -5   3    0.35    0.31
 -16   5  -4    3.41    0.56
 -16   5  -4    4.34    0.70
  16  -5   4    4.68    0.55
 -16   5  -5    0.01    0.32
 -16   5  -5    0.02    0.49
  16  -5   5    0.15    0.28
 -16   5  -6    1.07    0.43
 -16   5  -6    1.07    0.60
 -16  -5  -6    0.69    0.42
  16  -5   6    1.21    0.36
 -16   5  -7    0.43    0.60
 -16   5  -7    0.09    0.41
 -16  -5  -7    1.66    0.52
  16  -5   7    0.26    0.32
 -16   5  -8    0.22    0.73
  16  -5   8    0.21    0.34
 -16  -5  -8    0.20    0.49
  16   6  -7    0.56    0.71
  16  -6  -7   -0.28    0.38
 -16   6   6    1.97    0.55
  16  -6  -6    1.10    0.49
 -16   6   5    0.87    0.39
  16  -6  -5    0.54    0.42
 -16   6   4    0.42    0.33
  16  -6  -4    0.78    0.43
 -16   6   3    0.08    0.29
  16  -6  -3   -0.20    0.34
 -16   6   2   -0.18    0.26
  16  -6  -2   -0.01    0.31
 -16   6   1   -0.14    0.24
  16  -6  -1    0.08    0.34
 -16   6   0    0.31    0.32
  16  -6   0    1.24    0.40
 -16   6  -1    2.18    0.48
  16  -6   1    3.38    0.52
 -16   6  -2    0.12    0.31
  16  -6   2   -0.04    0.29
 -16   6  -3    0.67    0.38
 -16   6  -4    0.32    0.35
 -16   6  -5    0.10    0.57
 -16   6  -5    0.63    0.43
 -16   6  -6   -0.44    0.56
 -16   6  -6   -0.12    0.37
 -16  -6  -6    0.43    0.43
  16  -7  -5   -0.28    0.41
 -16   7   4    0.06    0.32
 -16   7   3    0.11    0.34
 -16   7   2   -0.01    0.33
 -16   7   1   -0.12    0.29
 -16   7   0   -0.02    0.31
 -16   7  -1   -0.18    0.30
 -16   7  -2    2.18    0.55
 -16   7  -3    0.24    0.39
 -16   7  -4    2.17    0.57
  17   0 -10    3.87    0.74
  17   0 -10    5.30    0.82
  17   0  -9    0.25    0.43
  17   0  -9   -0.22    0.35
  17   0  -8    0.69    0.39
  17   0  -7    0.15    0.32
  17   0  -6    2.39    0.48
  17   0  -5    0.21    0.30
  17   0  -4    1.97    0.42
  17   0  -4    2.96    0.40
  17   0  -3   -0.38    0.23
  17   0  -3    0.17    0.19
  17   0  -2   23.71    1.42
  17   0  -2   23.48    1.46
 -17   0   2   23.62    1.34
  17   0  -1   -0.20    0.14
 -17   0   1    0.04    0.09
  17   0  -1    0.26    0.24
  17   0   0   21.16    1.25
 -17   0   0   20.11    1.16
 -17   0  -1   -0.10    0.11
  17   0   1   -0.18    0.22
 -17   0  -2    3.36    0.34
  17   0   2    3.04    0.43
  17   0   3   -0.08    0.26
 -17   0  -3   -0.37    0.18
 -17   0  -3   -0.05    0.22
 -17   0  -4    1.41    0.41
 -17   0  -4    0.78    0.30
  17   0   4    1.24    0.37
  17   0   5    0.53    0.30
 -17   0  -5    0.08    0.28
 -17   0  -5   -0.19    0.25
 -17   0  -6    3.43    0.49
  17   0   6    3.13    0.50
 -17   0  -6    2.21    0.53
  17   0   7   -0.19    0.26
 -17   0  -7   -0.10    0.30
 -17   0  -7   -0.14    0.35
 -17   0  -8    0.75    0.41
  17   0   8    0.54    0.36
 -17   0  -8    1.04    0.55
 -17   0  -9   -0.40    0.37
 -17   0  -9   -0.72    0.44
  17   0   9   -0.48    0.31
  17   0  10    0.65    0.42
 -17   0 -10   -0.28    0.45
 -17   0 -10   -0.08    0.60
  17   1 -10   -0.25    0.40
  17  -1 -10   -0.51    0.37
  17   1  -9    0.01    0.38
  17  -1  -9   -0.01    0.38
  17   1  -8   -0.37    0.30
  17   1  -8    0.51    0.49
  17  -1  -8   -0.20    0.33
  17   1  -7    1.50    0.46
  17   1  -7    2.15    0.54
  17  -1  -7    1.81    0.47
  17   1  -6    7.72    0.75
  17   1  -6    7.36    0.81
  17   1  -6    7.04    0.70
  17  -1  -6    7.92    0.70
  17  -1  -6    6.31    0.74
  17   1  -5    2.28    0.45
  17  -1  -5    2.21    0.40
  17  -1  -5    2.29    0.47
 -17   1   4   10.53    0.79
  17   1  -4   10.84    0.85
  17  -1  -4   10.65    0.85
  17  -1  -4   11.08    0.90
 -17   1   3    0.94    0.22
  17   1  -3    0.86    0.32
  17  -1  -3    0.91    0.28
  17  -1  -3    1.26    0.36
  17   1  -2    0.05    0.24
 -17   1   2    0.11    0.13
  17  -1  -2   -0.16    0.25
  17  -1  -2    0.24    0.22
  17   1  -1   14.20    0.98
 -17   1   1   16.76    0.98
  17  -1  -1   15.63    1.03
  17  -1  -1   15.41    1.06
  17   1   0   22.19    1.36
 -17   1   0   24.75    1.39
  17  -1   0   25.09    1.43
  17  -1   0   22.90    1.47
 -17   1  -1    1.37    0.25
 -17   1  -1    1.91    0.35
  17   1   1    1.24    0.30
  17  -1   1    1.38    0.30
  17  -1   1    1.24    0.33
 -17   1  -2   19.34    1.19
 -17   1  -2   19.19    1.34
  17   1   2   19.86    1.19
  17  -1   2   18.04    1.22
 -17  -1  -2   18.42    1.09
  17  -1   2   18.55    1.20
 -17   1  -3   -0.01    0.23
  17   1   3   -0.15    0.24
 -17   1  -3    0.02    0.21
  17  -1   3   -0.19    0.26
  17  -1   3    0.27    0.21
 -17  -1  -3    0.29    0.21
  17   1   4   12.45    0.90
 -17   1  -4   12.40    1.03
 -17   1  -4   12.12    0.93
 -17  -1  -4   11.95    0.86
  17  -1   4   10.59    0.90
 -17  -1  -4   10.14    0.97
  17   1   5    0.14    0.26
 -17   1  -5    0.56    0.36
 -17   1  -5   -0.11    0.29
 -17  -1  -5    0.11    0.30
  17  -1   5    0.26    0.29
 -17  -1  -5    0.31    0.27
  17   1   6    0.27    0.28
 -17   1  -6    0.05    0.31
 -17   1  -6    0.15    0.34
 -17  -1  -6   -0.27    0.26
 -17  -1  -6    0.12    0.33
  17  -1   6    0.25    0.31
 -17   1  -7    0.58    0.37
 -17   1  -7    1.40    0.55
  17   1   7    1.36    0.41
 -17  -1  -7    1.24    0.49
  17  -1   7    0.89    0.40
 -17  -1  -7    1.01    0.36
  17   1   8   -0.05    0.30
 -17   1  -8   -0.36    0.42
 -17   1  -8   -0.69    0.31
  17  -1   8   -0.32    0.28
 -17  -1  -8    0.31    0.43
 -17  -1  -8    0.44    0.36
  17   1   9   -0.13    0.33
 -17   1  -9   -0.34    0.39
 -17   1  -9    0.15    0.57
  17  -1   9   -0.74    0.26
 -17  -1  -9   -0.07    0.40
 -17  -1  -9    0.91    0.57
 -17   1 -10   -0.41    0.59
  17   1  10    0.04    0.37
 -17   1 -10   -1.01    0.43
 -17  -1 -10   -0.29    0.57
 -17  -1 -10   -0.50    0.43
  17  -1  10    0.25    0.40
  17   2 -10    1.44    0.55
  17  -2 -10    1.78    0.60
  17   2  -9   -0.46    0.34
  17   2  -9    0.23    0.58
  17  -2  -9    0.35    0.41
  17   2  -8    0.68    0.40
  17   2  -8    0.70    0.57
  17  -2  -8    0.49    0.39
  17   2  -7    0.49    0.49
  17   2  -7    0.38    0.35
  17  -2  -7    0.24    0.35
  17   2  -6   27.38    1.94
 -17   2   6   28.57    1.79
  17   2  -6   25.46    1.66
  17  -2  -6   26.38    1.74
  17   2  -5    3.52    0.51
 -17   2   5    3.83    0.49
  17  -2  -5    3.74    0.51
  17  -2  -5    4.54    0.60
  17   2  -4    0.51    0.31
 -17   2   4   -0.07    0.16
  17  -2  -4    0.16    0.31
  17  -2  -4    0.00    0.25
  17   2  -3   13.64    0.99
 -17   2   3   16.14    1.05
  17  -2  -3   15.04    1.09
  17  -2  -3   15.11    1.09
  17   2  -2   10.11    0.80
 -17   2   2   13.07    0.87
  17  -2  -2   12.58    0.92
  17  -2  -2   12.76    0.95
 -17   2   1    2.02    0.29
  17   2  -1    1.83    0.32
 -17   2   1    1.42    0.26
  17  -2  -1    1.55    0.35
  17  -2  -1    1.46    0.35
  17   2   0    2.36    0.36
 -17   2   0    2.85    0.34
 -17   2   0    2.70    0.35
  17  -2   0    2.46    0.42
  17  -2   0    2.94    0.44
 -17   2  -1   -0.11    0.16
 -17   2  -1    0.04    0.19
  17   2   1   -0.09    0.21
  17  -2   1   -0.14    0.21
  17  -2   1   -0.25    0.24
 -17   2  -2    1.50    0.33
 -17   2  -2    1.46    0.30
  17   2   2    1.02    0.29
  17  -2   2    1.30    0.35
  17  -2   2    1.33    0.33
 -17   2  -3    0.51    0.26
  17   2   3    0.17    0.26
 -17   2  -3    0.15    0.26
  17  -2   3   -0.33    0.20
  17  -2   3   -0.32    0.26
 -17   2  -4    0.45    0.34
 -17   2  -4   -0.02    0.26
  17   2   4    0.57    0.30
  17  -2   4    0.52    0.25
  17  -2   4    0.68    0.33
  17   2   5    4.43    0.54
 -17   2  -5    4.57    0.57
 -17   2  -5    4.89    0.69
  17  -2   5    5.06    0.50
 -17  -2  -5    4.19    0.62
  17  -2   5    4.56    0.57
 -17   2  -6    0.47    0.42
 -17   2  -6    0.30    0.36
  17   2   6    0.91    0.33
  17  -2   6    1.28    0.39
 -17  -2  -6    0.37    0.34
 -17   2  -7   -0.07    0.33
 -17   2  -7   -0.27    0.42
  17   2   7   -0.07    0.28
  17  -2   7   -0.28    0.28
 -17  -2  -7    0.75    0.42
 -17   2  -8   -0.70    0.45
  17   2   8    0.29    0.35
 -17   2  -8    0.23    0.43
 -17  -2  -8    0.32    0.43
  17  -2   8   -0.08    0.30
 -17   2  -9    0.03    0.58
 -17   2  -9   -0.39    0.43
  17   2   9    0.14    0.38
 -17  -2  -9    0.59    0.53
  17  -2   9    0.38    0.39
  17   3  -9    0.08    0.60
  17  -3  -9    0.52    0.43
  17   3  -8    0.88    0.61
  17  -3  -8   -0.21    0.32
 -17   3   7    0.34    0.32
  17   3  -7   -0.20    0.53
  17  -3  -7   -0.24    0.29
 -17   3   6    1.26    0.38
  17   3  -6    2.45    0.65
  17  -3  -6    0.55    0.39
 -17   3   5    0.29    0.27
  17   3  -5   -0.37    0.14
  17  -3  -5   -0.21    0.32
  17   3  -4    2.15    0.39
 -17   3   4    2.90    0.43
  17  -3  -4    3.36    0.52
  17   3  -3    0.34    0.27
 -17   3   3    0.78    0.27
  17  -3  -3    0.85    0.39
  17   3  -2    3.25    0.40
 -17   3   2    3.48    0.44
  17  -3  -2    3.91    0.54
  17  -3  -2    3.59    0.53
  17   3  -1    1.18    0.28
 -17   3   1    1.01    0.28
  17  -3  -1    1.58    0.41
  17  -3  -1    1.00    0.35
 -17   3   0    1.48    0.30
  17   3   0    1.18    0.26
 -17   3   0    1.07    0.28
  17  -3   0    1.08    0.37
  17  -3   0    1.20    0.38
  17   3   1    0.15    0.20
 -17   3  -1   -0.03    0.20
 -17   3  -1   -0.15    0.17
  17  -3   1   -0.14    0.27
  17  -3   1    0.25    0.28
 -17   3  -2   10.72    0.88
 -17   3  -2   10.26    0.85
  17   3   2    9.67    0.74
  17  -3   2   10.97    0.85
  17  -3   2    9.35    0.85
 -17   3  -3    3.39    0.54
  17   3   3    3.43    0.43
 -17   3  -3    4.25    0.51
  17  -3   3    3.97    0.52
  17  -3   3    3.40    0.49
 -17   3  -4    4.35    0.65
  17   3   4    5.31    0.54
 -17   3  -4    5.06    0.58
  17  -3   4    6.04    0.60
  17  -3   4    5.16    0.59
 -17   3  -5    0.13    0.40
  17   3   5    0.50    0.30
 -17   3  -5    0.56    0.32
 -17  -3  -5    0.52    0.34
  17  -3   5    0.61    0.35
  17   3   6    0.67    0.33
 -17   3  -6    1.03    0.50
 -17   3  -6    0.39    0.37
  17  -3   6    0.32    0.31
 -17  -3  -6    0.47    0.36
 -17   3  -7    0.91    0.46
 -17   3  -7    1.69    0.63
  17   3   7    1.90    0.46
 -17  -3  -7    1.60    0.50
  17  -3   7    1.86    0.47
 -17   3  -8    0.18    0.42
 -17   3  -8    0.43    0.59
  17   3   8    0.44    0.36
  17  -3   8    0.55    0.35
 -17  -3  -8    0.05    0.43
 -17   3  -9   -0.34    0.45
 -17   3  -9   -0.65    0.65
  17   3   9   -0.22    0.37
 -17  -3  -9    0.16    0.52
  17  -3   9   -0.02    0.35
  17  -4  -9   -0.13    0.40
  17   4  -8    1.02    0.72
 -17   4   8    0.82    0.47
  17  -4  -8    1.24    0.49
  17   4  -7    0.34    0.57
 -17   4   7   -0.13    0.30
  17  -4  -7   -0.32    0.31
  17   4  -6    5.52    0.87
 -17   4   6    5.45    0.67
  17  -4  -6    5.10    0.71
 -17   4   5    0.51    0.30
  17  -4  -5    0.71    0.39
 -17   4   4    0.52    0.27
  17  -4  -4    0.79    0.38
 -17   4   3    0.64    0.27
  17  -4  -3    0.64    0.36
 -17   4   2    5.93    0.65
  17  -4  -2    7.19    0.70
 -17   4   1   13.94    1.07
  17  -4  -1   13.79    1.02
 -17   4   0   -0.14    0.20
  17  -4   0    0.66    0.34
 -17   4  -1    0.38    0.28
  17  -4   1    0.21    0.30
 -17   4  -2   -0.28    0.20
 -17   4  -2   -0.41    0.25
  17   4   2    0.06    0.21
  17  -4   2   -0.07    0.25
 -17   4  -3    0.89    0.33
 -17   4  -3    1.00    0.39
  17   4   3    0.58    0.22
  17  -4   3    0.88    0.34
  17   4   4   -0.11    0.23
 -17   4  -4   -0.54    0.31
 -17   4  -4   -0.34    0.25
  17  -4   4   -0.19    0.24
 -17   4  -5    1.73    0.45
 -17   4  -5    2.19    0.57
  17   4   5    2.27    0.41
  17  -4   5    2.26    0.45
  17   4   6    3.94    0.53
 -17   4  -6    2.52    0.55
 -17   4  -6    4.32    0.81
  17  -4   6    3.60    0.54
 -17  -4  -6    3.96    0.67
 -17   4  -7    0.21    0.57
  17   4   7    0.55    0.36
 -17   4  -7   -0.06    0.36
 -17  -4  -7    0.33    0.39
  17  -4   7    0.25    0.32
  17   4   8    0.24    0.37
 -17   4  -8   -0.25    0.60
 -17   4  -8    0.14    0.43
  17  -4   8    0.50    0.37
 -17  -4  -8    0.43    0.48
  17   5  -8    0.11    0.66
  17  -5  -8   -0.41    0.40
 -17   5   7    0.09    0.34
  17   5  -7    0.04    0.64
  17  -5  -7    0.34    0.40
  17   5  -6    0.90    0.60
 -17   5   6    0.32    0.32
  17  -5  -6    0.03    0.38
 -17   5   5   -0.20    0.28
  17  -5  -5   -0.02    0.35
 -17   5   4   -0.07    0.24
  17  -5  -4    0.18    0.34
 -17   5   3    0.39    0.29
  17  -5  -3    0.24    0.34
 -17   5   2    1.96    0.44
  17  -5  -2    2.52    0.49
 -17   5   1    0.12    0.26
  17  -5  -1   -0.25    0.28
 -17   5   0    9.04    0.84
  17  -5   0    7.82    0.76
 -17   5  -1    0.22    0.28
  17  -5   1    0.24    0.30
 -17   5  -2    0.54    0.33
  17  -5   2    1.07    0.36
 -17   5  -3    0.28    0.41
 -17   5  -3    0.24    0.29
  17  -5   3    0.16    0.30
 -17   5  -4   -0.20    0.29
 -17   5  -4    0.13    0.44
  17  -5   4    0.50    0.32
 -17   5  -5   -0.10    0.31
 -17   5  -5    0.01    0.51
  17  -5   5   -0.12    0.27
 -17   5  -6   -0.24    0.35
 -17   5  -6    0.35    0.54
  17  -5   6    0.05    0.29
 -17  -5  -6    0.21    0.36
 -17   5  -7   -0.20    0.60
 -17   5  -7   -0.09    0.39
 -17  -5  -7    0.48    0.48
  17  -5   7    0.00    0.32
  17  -5   8    0.41    0.37
 -17   6   6    2.38    0.58
  17  -6  -6    3.45    0.63
 -17   6   5   -0.05    0.35
  17  -6  -5   -0.28    0.34
 -17   6   4    1.00    0.40
  17  -6  -4    0.66    0.43
 -17   6   3    0.24    0.29
  17  -6  -3    0.84    0.42
 -17   6   2    1.37    0.43
  17  -6  -2    0.70    0.39
 -17   6   1    0.01    0.28
  17  -6  -1   -0.19    0.31
 -17   6   0    0.50    0.35
  17  -6   0    1.49    0.42
 -17   6  -1    0.44    0.35
  17  -6   1    1.59    0.42
 -17   6  -2    1.64    0.48
  17  -6   2    1.98    0.44
 -17   6  -3    1.02    0.46
  17  -6   3    1.08    0.36
 -17   6  -4    1.16    0.48
 -17   6  -5    0.32    0.40
 -17   6  -6    2.37    0.59
 -17   6  -6    0.99    0.73
 -17  -6  -6    1.36    0.54
  17  -7  -5    0.17    0.47
 -17   7   4    0.19    0.36
 -17   7   3    0.35    0.37
 -17   7   2   -0.25    0.30
 -17   7   1   -0.13    0.32
 -17   7   0    0.40    0.36
 -17   7  -1    0.08    0.33
 -17   7  -2   -0.13    0.31
 -17   7  -3    0.36    0.40
  18   0 -10    0.88    0.53
  18   0  -9   -0.85    0.28
  18   0  -8    2.74    0.59
  18   0  -7    0.15    0.35
  18   0  -6    0.27    0.31
  18   0  -5   -0.20    0.26
  18   0  -4   20.94    1.37
  18   0  -3    0.40    0.22
  18   0  -3   -0.29    0.26
 -18   0   2    1.24    0.19
  18   0  -2    1.62    0.36
  18   0  -2    1.67    0.32
 -18   0   1    0.00    0.09
  18   0  -1   -0.17    0.24
  18   0   0    4.58    0.50
 -18   0   0    4.22    0.36
 -18   0  -1   -0.04    0.10
  18   0   1   -0.06    0.25
  18   0   2   11.41    0.92
 -18   0  -2   14.15    1.06
 -18   0  -2   13.53    0.85
  18   0   3   -0.44    0.24
 -18   0  -3   -0.09    0.20
 -18   0  -3    0.11    0.25
 -18   0  -4    4.39    0.49
 -18   0  -4    3.97    0.59
  18   0   4    3.61    0.53
 -18   0  -5    0.09    0.29
 -18   0  -5   -0.14    0.24
  18   0   5   -0.22    0.24
 -18   0  -6    3.37    0.52
  18   0   6    4.47    0.58
 -18   0  -6    4.05    0.67
  18   0   7   -0.43    0.26
 -18   0  -7   -0.16    0.32
 -18   0  -7   -0.05    0.36
 -18   0  -8    1.62    0.61
 -18   0  -8    1.58    0.50
  18   0   8    2.28    0.51
 -18   0  -9   -0.21    0.41
 -18   0  -9   -0.67    0.46
  18   0   9   -0.02    0.36
  18   0  10    0.98    0.47
  18   1 -10    0.50    0.49
  18  -1 -10    1.18    0.56
  18   1  -9   -0.32    0.34
  18  -1  -9    0.00    0.38
  18   1  -8    1.14    0.46
  18  -1  -8    1.26    0.47
  18   1  -7    0.49    0.44
  18   1  -7   -0.10    0.31
  18  -1  -7    0.44    0.34
  18   1  -6    1.10    0.40
  18  -1  -6    1.76    0.46
  18  -1  -6    1.29    0.32
  18   1  -5    5.17    0.61
  18  -1  -5    5.16    0.65
  18  -1  -5    4.78    0.54
  18   1  -4   22.36    1.41
 -18   1   4   22.51    1.39
  18  -1  -4   21.80    1.45
  18  -1  -4   21.98    1.44
  18   1  -3    2.96    0.44
 -18   1   3    2.25    0.29
  18  -1  -3    1.51    0.35
  18  -1  -3    1.37    0.42
  18   1  -2   15.11    1.01
 -18   1   2   16.94    1.00
  18  -1  -2   14.39    1.07
  18  -1  -2   14.84    1.06
 -18   1   1    0.77    0.18
  18   1  -1    0.68    0.29
  18  -1  -1    0.34    0.23
  18  -1  -1    0.51    0.29
  18   1   0   10.12    0.77
 -18   1   0   11.12    0.73
  18  -1   0   10.75    0.84
  18  -1   0   10.13    0.81
 -18   1  -1   -0.07    0.19
  18   1   1   -0.12    0.23
 -18   1  -1    0.02    0.16
  18  -1   1    0.07    0.21
  18  -1   1    0.18    0.26
  18   1   2    7.87    0.71
 -18   1  -2    8.74    0.66
 -18   1  -2    9.02    0.79
  18  -1   2    7.61    0.72
  18  -1   2    9.40    0.73
 -18   1  -3    0.23    0.26
 -18   1  -3   -0.02    0.21
  18   1   3   -0.14    0.24
  18  -1   3    0.02    0.28
  18  -1   3   -0.01    0.19
 -18   1  -4    0.44    0.32
 -18   1  -4    0.33    0.27
  18   1   4    0.73    0.32
 -18  -1  -4    0.38    0.27
 -18  -1  -4    0.56    0.31
  18  -1   4    0.90    0.35
 -18   1  -5    2.02    0.43
 -18   1  -5    3.16    0.56
  18   1   5    2.13    0.42
 -18  -1  -5    2.30    0.39
 -18  -1  -5    3.31    0.56
  18  -1   5    2.71    0.47
  18   1   6    0.11    0.28
 -18   1  -6    0.22    0.39
 -18   1  -6    0.03    0.28
 -18  -1  -6   -0.05    0.28
  18  -1   6   -0.05    0.27
 -18  -1  -6   -0.47    0.29
 -18   1  -7   -0.81    0.28
 -18   1  -7    0.29    0.44
  18   1   7   -0.54    0.26
  18  -1   7   -0.32    0.27
 -18  -1  -7   -0.03    0.32
 -18  -1  -7    0.22    0.38
 -18   1  -8    0.59    0.43
 -18   1  -8    0.40    0.54
  18   1   8    1.32    0.45
  18  -1   8    1.95    0.50
 -18  -1  -8    0.92    0.49
  18   1   9    0.20    0.39
 -18   1  -9    0.80    0.48
 -18   1  -9   -0.38    0.55
 -18  -1  -9    0.77    0.56
  18  -1   9    0.95    0.46
  18   2  -9   -0.18    0.35
  18   2  -9    0.42    0.61
  18  -2  -9    0.09    0.40
  18   2  -8    0.32    0.54
  18   2  -8    0.28    0.35
  18  -2  -8   -0.03    0.36
  18   2  -7    3.44    0.56
  18   2  -7    3.29    0.72
  18  -2  -7    4.12    0.66
  18   2  -6    2.56    0.50
 -18   2   6    2.62    0.47
  18  -2  -6    3.46    0.58
  18   2  -5    0.25    0.31
 -18   2   5    0.00    0.21
  18  -2  -5   -0.44    0.26
 -18   2   4    1.04    0.27
  18   2  -4    1.07    0.34
  18  -2  -4    0.89    0.33
  18  -2  -4    0.55    0.35
 -18   2   3   11.80    0.85
  18   2  -3   10.18    0.83
  18  -2  -3   11.45    0.93
  18  -2  -3   12.15    0.96
  18   2  -2    0.04    0.24
 -18   2   2    0.31    0.19
  18  -2  -2   -0.12    0.29
  18  -2  -2   -0.20    0.25
 -18   2   1    1.00    0.24
  18   2  -1    1.23    0.30
 -18   2   1    1.10    0.25
  18  -2  -1    1.07    0.34
  18  -2  -1    1.01    0.33
  18   2   0    7.63    0.63
 -18   2   0    8.55    0.62
 -18   2   0    5.07    0.57
  18  -2   0    8.05    0.70
  18  -2   0    7.60    0.67
  18   2   1    0.30    0.25
 -18   2  -1   -0.07    0.18
 -18   2  -1    0.20    0.19
  18  -2   1    0.12    0.27
  18  -2   1    0.16    0.25
  18   2   2    1.36    0.32
 -18   2  -2    1.42    0.35
 -18   2  -2    1.56    0.31
  18  -2   2    1.99    0.39
  18  -2   2    1.84    0.37
  18   2   3    4.93    0.54
 -18   2  -3    4.78    0.60
 -18   2  -3    4.78    0.52
  18  -2   3    4.95    0.59
  18  -2   3    5.50    0.55
 -18   2  -4   10.20    0.96
 -18   2  -4    9.57    0.84
  18   2   4    8.73    0.78
  18  -2   4    9.97    0.84
  18  -2   4   11.24    0.83
 -18   2  -5    1.35    0.37
  18   2   5    1.77    0.40
 -18   2  -5    1.32    0.48
 -18  -2  -5    1.63    0.45
  18  -2   5    1.47    0.42
 -18   2  -6    0.61    0.46
  18   2   6    0.25    0.29
 -18   2  -6    0.54    0.34
 -18  -2  -6    0.73    0.38
  18  -2   6    0.91    0.37
 -18   2  -7    0.05    0.45
  18   2   7   -0.44    0.25
 -18   2  -7   -0.12    0.35
  18  -2   7   -0.40    0.28
 -18  -2  -7    0.02    0.35
 -18   2  -8    0.66    0.45
 -18   2  -8    0.70    0.58
  18   2   8    0.48    0.38
 -18  -2  -8    1.02    0.53
  18  -2   8    0.82    0.41
 -18   2  -9   -0.21    0.54
  18   2   9    0.46    0.40
 -18   2  -9   -0.48    0.42
 -18  -2  -9    0.26    0.51
  18  -2   9    0.43    0.39
  18   3  -9    1.12    0.74
  18  -3  -9    0.97    0.50
  18   3  -8    3.13    0.76
  18  -3  -8    2.96    0.63
  18   3  -7   -0.11    0.53
 -18   3   7   -0.15    0.29
  18  -3  -7   -0.33    0.32
 -18   3   6    5.32    0.64
  18  -3  -6    5.89    0.73
 -18   3   5    4.03    0.53
  18  -3  -5    3.96    0.61
  18   3  -4    6.12    0.59
 -18   3   4    7.35    0.69
  18  -3  -4    6.89    0.74
  18   3  -3    0.25    0.24
 -18   3   3   -0.03    0.19
  18  -3  -3   -0.24    0.29
 -18   3   2    3.90    0.47
  18   3  -2    4.29    0.45
  18  -3  -2    4.78    0.58
 -18   3   1    1.85    0.34
  18   3  -1    1.70    0.32
  18  -3  -1    1.61    0.40
 -18   3   0    0.04    0.18
 -18   3   0   -0.02    0.19
  18   3   0    0.08    0.10
  18  -3   0   -0.49    0.28
  18  -3   0    0.67    0.34
  18   3   1    0.17    0.23
 -18   3  -1   -0.08    0.18
 -18   3  -1    0.28    0.24
  18  -3   1    0.09    0.28
  18  -3   1   -0.07    0.28
 -18   3  -2    3.04    0.43
 -18   3  -2    2.01    0.43
  18   3   2    3.29    0.41
  18  -3   2    3.10    0.48
  18  -3   2    3.39    0.50
 -18   3  -3    1.33    0.34
 -18   3  -3    0.86    0.37
  18   3   3    1.22    0.31
  18  -3   3    1.19    0.38
  18  -3   3    0.91    0.35
  18   3   4    8.53    0.74
 -18   3  -4   10.02    0.94
 -18   3  -4    9.52    0.84
  18  -3   4    9.76    0.83
  18  -3   4    7.42    0.76
 -18   3  -5    0.31    0.41
  18   3   5   -0.33    0.23
 -18   3  -5   -0.11    0.27
  18  -3   5   -0.47    0.25
 -18  -3  -5    0.17    0.27
 -18   3  -6   -0.18    0.44
  18   3   6    0.51    0.31
 -18   3  -6   -0.21    0.30
 -18  -3  -6    0.11    0.35
  18  -3   6   -0.07    0.30
  18   3   7    3.47    0.54
 -18   3  -7    2.01    0.67
 -18   3  -7    2.83    0.59
  18  -3   7    3.53    0.57
 -18  -3  -7    4.13    0.70
 -18   3  -8    0.02    0.56
 -18   3  -8   -0.44    0.40
  18   3   8    0.01    0.35
  18  -3   8    0.39    0.37
 -18  -3  -8    0.10    0.43
  18   3   9    0.31    0.41
 -18   3  -9   -0.76    0.41
 -18   3  -9   -0.05    0.72
  18  -3   9    0.17    0.37
 -18  -3  -9    0.25    0.55
 -18   4   8    1.16    0.49
  18   4  -8    2.30    0.79
  18  -4  -8    0.91    0.49
 -18   4   7   -0.07    0.33
  18   4  -7    1.48    0.67
  18  -4  -7    0.62    0.42
 -18   4   6    0.59    0.32
  18  -4  -6    0.35    0.37
 -18   4   5    0.38    0.30
  18  -4  -5    0.08    0.33
 -18   4   4    1.21    0.37
  18  -4  -4    1.84    0.46
 -18   4   3    0.39    0.26
  18  -4  -3   -0.27    0.30
 -18   4   2   -0.10    0.20
  18  -4  -2    0.34    0.31
 -18   4   1    0.19    0.23
  18  -4  -1    0.04    0.28
 -18   4   0    0.17    0.23
  18  -4   0    0.20    0.28
 -18   4  -1    2.90    0.47
  18  -4   1    3.90    0.51
 -18   4  -2   -0.19    0.26
 -18   4  -2   -0.08    0.24
  18   4   2    0.12    0.22
  18  -4   2    0.17    0.28
  18   4   3    0.49    0.26
 -18   4  -3    0.28    0.35
 -18   4  -3    0.96    0.34
  18  -4   3    0.92    0.34
  18   4   4    0.32    0.25
 -18   4  -4   -0.21    0.25
 -18   4  -4   -0.07    0.35
  18  -4   4    0.38    0.30
  18   4   5    0.34    0.29
 -18   4  -5   -0.18    0.27
 -18   4  -5    0.00    0.40
  18  -4   5    0.69    0.35
 -18   4  -6    1.07    0.65
 -18   4  -6    1.55    0.46
  18   4   6    2.05    0.44
  18  -4   6    1.52    0.43
 -18  -4  -6    1.71    0.51
 -18   4  -7   -0.51    0.56
  18   4   7    0.19    0.31
 -18   4  -7   -0.15    0.36
 -18  -4  -7    0.03    0.41
  18  -4   7   -0.28    0.30
  18   4   8    1.46    0.48
 -18   4  -8    0.64    0.51
 -18   4  -8    0.89    0.77
 -18  -4  -8    1.79    0.62
  18  -4   8    1.81    0.47
  18   5  -7    0.02    0.65
 -18   5   7    0.06    0.36
  18  -5  -7   -0.26    0.37
 -18   5   6    2.23    0.52
  18  -5  -6    2.63    0.59
 -18   5   5    0.12    0.32
  18  -5  -5    0.66    0.42
 -18   5   4    3.01    0.52
  18  -5  -4    3.50    0.59
 -18   5   3    0.16    0.26
  18  -5  -3   -0.14    0.31
 -18   5   2    3.28    0.51
  18  -5  -2    1.97    0.47
 -18   5   1    1.77    0.42
  18  -5  -1    1.90    0.44
 -18   5   0    0.17    0.28
  18  -5   0   -0.19    0.29
 -18   5  -1    0.13    0.27
  18  -5   1    0.44    0.31
 -18   5  -2    0.96    0.37
  18  -5   2    0.49    0.33
 -18   5  -3    0.23    0.31
  18  -5   3    0.20    0.32
 -18   5  -4   -0.04    0.29
 -18   5  -4    0.15    0.45
  18  -5   4   -0.08    0.26
 -18   5  -5   -0.70    0.47
 -18   5  -5    0.21    0.34
  18  -5   5    0.21    0.30
 -18   5  -6    0.21    0.41
 -18   5  -6    0.51    0.62
  18  -5   6    0.15    0.32
 -18  -5  -6    1.26    0.44
 -18   5  -7   -0.19    0.41
 -18   5  -7   -0.04    0.62
  18  -5   7    0.14    0.34
 -18  -5  -7   -0.20    0.45
 -18   6   6    0.43    0.42
  18  -6  -6   -0.27    0.40
 -18   6   5    0.60    0.39
  18  -6  -5    0.98    0.49
 -18   6   4    1.72    0.47
  18  -6  -4    1.96    0.53
 -18   6   3    0.25    0.36
  18  -6  -3   -0.19    0.34
 -18   6   2    0.15    0.31
  18  -6  -2    0.28    0.35
 -18   6   1    0.84    0.37
  18  -6  -1   -0.50    0.31
 -18   6   0    0.71    0.38
  18  -6   0    0.91    0.38
 -18   6  -1    0.18    0.30
  18  -6   1   -0.18    0.31
 -18   6  -2    0.03    0.32
  18  -6   2    1.06    0.38
 -18   6  -3   -0.56    0.27
  18  -6   3    0.13    0.29
 -18   6  -4    0.43    0.42
 -18   6  -5    0.09    0.39
 -18   6  -6    0.74    0.71
 -18  -6  -6    0.80    0.49
  18  -7  -4    0.30    0.45
 -18   7   3    0.30    0.37
 -18   7   2    0.08    0.35
 -18   7   1    0.43    0.36
 -18   7   0    0.24    0.37
 -18   7  -1    0.64    0.38
 -18   7  -2   -0.43    0.34
 -18   7  -3    0.09    0.41
  19   0 -10   -0.01    0.45
  19   0  -9    0.11    0.42
  19   0  -8   -0.05    0.35
  19   0  -7   -0.29    0.30
  19   0  -6    6.10    0.72
  19   0  -5   -0.30    0.27
  19   0  -4   20.57    1.37
  19   0  -3   -0.20    0.29
  19   0  -2   42.38    2.30
 -19   0   2   40.80    2.26
  19   0  -1    0.38    0.28
 -19   0   1   -0.06    0.09
 -19   0   0   11.14    0.69
  19   0   0   11.01    0.83
 -19   0  -1   -0.13    0.10
  19   0   1   -0.28    0.23
 -19   0  -2    2.66    0.30
 -19   0  -2    2.29    0.45
  19   0   2    2.76    0.43
 -19   0  -3    0.15    0.26
 -19   0  -3   -0.09    0.19
  19   0   3   -0.16    0.26
  19   0   4    4.01    0.53
 -19   0  -4    4.42    0.63
 -19   0  -4    3.62    0.47
  19   0   5   -0.17    0.24
 -19   0  -5   -0.26    0.25
 -19   0  -5    0.04    0.31
 -19   0  -6    3.96    0.70
  19   0   6    4.62    0.61
 -19   0  -6    4.45    0.56
  19   0   7   -0.17    0.30
 -19   0  -7   -0.45    0.31
 -19   0  -7    0.00    0.38
 -19   0  -8   -0.40    0.46
 -19   0  -8   -0.15    0.36
  19   0   8    0.11    0.36
  19   0   9   -0.03    0.38
 -19   0  -9    0.05    0.54
 -19   0  -9   -0.42    0.41
  19   1  -9   -0.38    0.34
  19  -1  -9   -0.56    0.35
  19   1  -8    1.01    0.43
  19  -1  -8    0.73    0.43
  19   1  -7    1.61    0.48
  19  -1  -7    1.35    0.47
  19   1  -6    0.73    0.39
  19  -1  -6    0.31    0.37
  19   1  -5   -0.06    0.28
  19  -1  -5    0.56    0.25
  19  -1  -5    0.11    0.33
 -19   1   4   15.29    1.05
  19   1  -4   14.70    1.11
  19  -1  -4   16.91    1.14
  19  -1  -4   16.34    1.17
  19   1  -3   25.01    1.54
 -19   1   3   26.54    1.52
  19  -1  -3   24.76    1.58
  19  -1  -3   24.04    1.60
  19   1  -2    0.61    0.30
 -19   1   2    0.81    0.21
  19  -1  -2    1.01    0.31
  19  -1  -2    0.61    0.33
 -19   1   1    2.74    0.30
  19   1  -1    2.75    0.42
  19  -1  -1    2.82    0.40
  19  -1  -1    2.60    0.43
  19   1   0    0.05    0.25
 -19   1   0    0.36    0.15
  19  -1   0    0.06    0.27
  19  -1   0    0.11    0.22
  19   1   1    2.70    0.42
 -19   1  -1    2.84    0.34
 -19   1  -1    3.75    0.48
  19  -1   1    3.46    0.47
  19  -1   1    3.50    0.45
 -19   1  -2    0.33    0.27
 -19   1  -2    0.40    0.20
  19   1   2    0.53    0.30
  19  -1   2    0.61    0.32
  19  -1   2    0.20    0.25
 -19   1  -3    0.28    0.24
 -19   1  -3    0.52    0.31
  19   1   3    0.01    0.27
  19  -1   3    0.28    0.32
  19   1   4    0.34    0.30
 -19   1  -4    0.33    0.26
 -19   1  -4    0.47    0.36
  19  -1   4    0.57    0.32
 -19  -1  -4    1.53    0.43
  19   1   5    0.24    0.27
 -19   1  -5   -0.28    0.25
 -19   1  -5    0.42    0.37
  19  -1   5   -0.03    0.27
 -19  -1  -5   -0.11    0.27
 -19   1  -6   -0.08    0.31
 -19   1  -6    0.16    0.39
  19   1   6    0.08    0.29
  19  -1   6    0.20    0.32
 -19  -1  -6    0.54    0.39
 -19   1  -7   -0.11    0.45
  19   1   7    0.53    0.35
 -19   1  -7    0.22    0.35
  19  -1   7   -0.07    0.32
 -19  -1  -7    0.11    0.41
 -19   1  -8   -0.61    0.34
 -19   1  -8    0.30    0.52
  19   1   8   -0.06    0.32
 -19  -1  -8   -0.24    0.42
  19  -1   8   -0.47    0.28
  19   1   9    1.22    0.49
 -19   1  -9    0.92    0.66
 -19   1  -9    0.22    0.47
 -19  -1  -9    1.49    0.69
  19  -1   9    1.54    0.48
  19   2  -9    0.16    0.42
  19  -2  -9   -0.02    0.41
  19   2  -8    1.14    0.44
  19   2  -8    1.74    0.62
  19  -2  -8    1.29    0.50
  19   2  -7    3.32    0.56
  19  -2  -7    3.35    0.63
 -19   2   6    0.93    0.34
  19   2  -6    0.59    0.37
  19  -2  -6    0.58    0.41
  19   2  -5   -0.30    0.29
 -19   2   5    0.36    0.24
  19  -2  -5   -0.21    0.31
  19   2  -4    1.54    0.38
 -19   2   4    0.99    0.28
  19  -2  -4    0.89    0.38
  19   2  -3   -0.33    0.25
 -19   2   3    0.11    0.17
  19  -2  -3    0.25    0.32
  19   2  -2   15.13    1.05
 -19   2   2   17.63    1.10
  19  -2  -2   15.86    1.15
  19  -2  -2   16.85    1.20
 -19   2   1    0.97    0.25
  19   2  -1    0.90    0.31
 -19   2   1    1.16    0.25
  19  -2  -1    0.71    0.32
  19  -2  -1    1.11    0.36
 -19   2   0   12.12    0.83
  19   2   0   10.63    0.81
  19  -2   0   11.97    0.90
  19  -2   0   10.44    0.90
 -19   2  -1    0.28    0.21
  19   2   1   -0.16    0.23
 -19   2  -1    0.22    0.25
  19  -2   1    0.28    0.27
  19  -2   1    0.31    0.31
 -19   2  -2    8.41    0.79
  19   2   2    7.61    0.69
 -19   2  -2    9.35    0.73
  19  -2   2    8.38    0.75
  19  -2   2    8.78    0.78
 -19   2  -3    0.10    0.29
 -19   2  -3    0.22    0.24
  19   2   3    0.46    0.29
  19  -2   3   -0.35    0.21
  19  -2   3    0.44    0.32
  19   2   4    7.25    0.67
 -19   2  -4    7.17    0.80
 -19   2  -4    6.37    0.66
  19  -2   4    8.92    0.72
  19  -2   4    6.75    0.70
 -19   2  -5    0.14    0.29
 -19   2  -5    0.85    0.47
  19   2   5    0.41    0.31
 -19  -2  -5    0.74    0.37
  19  -2   5    1.00    0.39
 -19   2  -6    4.60    0.61
 -19   2  -6    3.82    0.73
  19   2   6    4.16    0.58
 -19  -2  -6    4.33    0.69
  19  -2   6    4.57    0.61
 -19   2  -7    0.17    0.38
 -19   2  -7    0.44    0.51
  19   2   7    0.13    0.32
 -19  -2  -7    0.23    0.39
  19  -2   7   -0.18    0.32
 -19   2  -8   -0.09    0.51
  19   2   8   -0.05    0.32
 -19   2  -8   -0.67    0.37
 -19  -2  -8   -0.21    0.43
  19  -2   8    0.23    0.37
 -19   2  -9   -0.79    0.42
 -19   2  -9    0.00    0.61
  19   2   9   -0.13    0.35
  19  -2   9    0.11    0.37
 -19  -2  -9   -0.11    0.47
  19   3  -9    1.22    0.71
  19  -3  -9    0.49    0.48
  19   3  -8    5.70    0.96
  19  -3  -8    5.27    0.80
 -19   3   7    0.22    0.33
  19  -3  -7   -0.38    0.33
 -19   3   6    1.07    0.36
  19  -3  -6    0.01    0.36
 -19   3   5    1.26    0.35
  19  -3  -5    0.59    0.39
 -19   3   4    9.36    0.82
  19  -3  -4    9.90    0.90
  19   3  -3    0.04    0.19
 -19   3   3    0.09    0.19
  19  -3  -3    0.45    0.34
  19   3  -2    0.59    0.24
 -19   3   2    0.44    0.23
  19  -3  -2    0.36    0.32
 -19   3   1    0.13    0.19
  19   3  -1    0.04    0.12
  19  -3  -1    0.07    0.29
 -19   3   0    0.66    0.26
  19   3   0    0.80    0.25
 -19   3   0    0.69    0.25
  19  -3   0    0.36    0.32
 -19   3  -1    0.04    0.20
 -19   3  -1    0.55    0.26
  19   3   1    0.84    0.26
  19  -3   1    0.42    0.32
 -19   3  -2    0.23    0.24
 -19   3  -2   -0.26    0.25
  19   3   2    0.07    0.24
  19  -3   2   -0.34    0.24
  19   3   3    0.81    0.29
 -19   3  -3    0.47    0.28
 -19   3  -3    0.73    0.37
  19  -3   3    0.38    0.31
  19  -3   3    0.23    0.30
  19   3   4    0.32    0.28
 -19   3  -4   -0.11    0.34
 -19   3  -4   -0.02    0.27
  19  -3   4    0.05    0.29
  19  -3   4    0.27    0.29
 -19   3  -5    1.12    0.39
  19   3   5    1.32    0.37
 -19   3  -5    2.11    0.56
  19  -3   5    1.44    0.43
 -19  -3  -5    1.70    0.46
 -19   3  -6    0.38    0.36
  19   3   6    0.30    0.30
 -19   3  -6   -0.27    0.44
  19  -3   6    0.28    0.34
 -19  -3  -6    0.59    0.42
  19   3   7    0.44    0.35
 -19   3  -7   -0.71    0.44
 -19   3  -7   -0.20    0.34
  19  -3   7    0.12    0.33
 -19  -3  -7    0.32    0.39
 -19   3  -8    0.47    0.47
  19   3   8   -0.17    0.35
 -19   3  -8   -1.08    0.53
 -19  -3  -8   -0.05    0.47
  19  -3   8    1.09    0.44
  19   3   9   -0.01    0.40
  19  -3   9    0.41    0.41
  19   4  -8    2.23    0.80
 -19   4   8    0.52    0.43
  19  -4  -8    0.73    0.49
 -19   4   7   -0.14    0.30
  19  -4  -7   -0.36    0.36
 -19   4   6    2.69    0.52
  19  -4  -6    2.85    0.59
 -19   4   5    0.64    0.35
  19  -4  -5    0.35    0.39
 -19   4   4    5.17    0.62
  19  -4  -4    5.74    0.70
 -19   4   3    0.35    0.26
  19  -4  -3   -0.06    0.33
 -19   4   2    3.93    0.52
  19  -4  -2    3.91    0.56
 -19   4   1    1.59    0.38
  19  -4  -1    2.57    0.45
 -19   4   0    1.72    0.38
  19  -4   0    1.41    0.39
 -19   4  -1    1.10    0.34
  19  -4   1    1.06    0.37
 -19   4  -2    0.33    0.28
 -19   4  -2    0.42    0.31
  19  -4   2    1.02    0.36
  19   4   3    0.29    0.25
 -19   4  -3   -0.01    0.26
 -19   4  -3    0.13    0.35
  19  -4   3   -0.23    0.24
 -19   4  -4    0.41    0.34
 -19   4  -4    1.18    0.48
  19   4   4    0.37    0.28
  19  -4   4    1.28    0.39
  19   4   5    0.15    0.29
 -19   4  -5   -0.26    0.29
 -19   4  -5    0.50    0.48
  19  -4   5    0.29    0.33
 -19   4  -6   -0.22    0.33
  19   4   6    0.31    0.31
 -19   4  -6   -0.21    0.48
 -19  -4  -6   -0.26    0.31
  19  -4   6   -0.21    0.29
 -19   4  -7   -1.09    0.56
  19   4   7   -0.16    0.33
 -19   4  -7   -0.18    0.37
  19  -4   7   -0.10    0.32
 -19  -4  -7    0.18    0.39
  19   4   8    0.41    0.40
 -19   4  -8   -0.59    0.40
 -19   4  -8   -0.63    0.66
 -19  -4  -8    0.06    0.48
  19  -4   8   -0.13    0.33
 -19   5   7    0.16    0.39
  19  -5  -7   -0.66    0.35
 -19   5   6    1.06    0.41
  19  -5  -6    0.03    0.37
 -19   5   5    0.08    0.31
  19  -5  -5   -0.47    0.33
 -19   5   4    2.59    0.51
  19  -5  -4    3.07    0.59
 -19   5   3    1.33    0.40
  19  -5  -3    1.21    0.44
 -19   5   2    1.42    0.40
  19  -5  -2    1.36    0.42
 -19   5   1    2.18    0.45
  19  -5  -1    0.83    0.37
 -19   5   0    0.35    0.30
  19  -5   0    0.07    0.31
 -19   5  -1    2.44    0.47
  19  -5   1    2.88    0.50
 -19   5  -2    0.17    0.30
  19  -5   2    0.23    0.32
 -19   5  -3    0.19    0.33
  19  -5   3   -0.22    0.28
 -19   5  -4   -0.05    0.31
 -19   5  -4   -0.21    0.45
  19  -5   4    0.22    0.32
 -19   5  -5   -0.84    0.44
 -19   5  -5   -0.23    0.32
  19  -5   5    0.18    0.33
 -19   5  -6    0.64    0.45
 -19   5  -6   -0.39    0.57
  19  -5   6    0.53    0.37
 -19  -5  -6    1.55    0.54
 -19   5  -7    0.24    0.66
 -19   5  -7    0.48    0.47
 -19  -5  -7    0.59    0.51
  19  -5   7    0.20    0.37
  19  -6  -6    1.43    0.54
 -19   6   5    0.79    0.42
  19  -6  -5    0.04    0.42
 -19   6   4    0.27    0.33
  19  -6  -4   -0.55    0.34
 -19   6   3    0.36    0.31
  19  -6  -3    0.06    0.37
 -19   6   2    0.29    0.31
  19  -6  -2   -0.40    0.31
 -19   6   1    0.42    0.34
  19  -6  -1    0.16    0.33
 -19   6   0    1.99    0.51
  19  -6   0    1.10    0.40
 -19   6  -1    0.03    0.32
  19  -6   1   -0.20    0.30
 -19   6  -2    0.24    0.32
  19  -6   2   -0.47    0.29
 -19   6  -3   -0.38    0.31
  19  -6   3    0.08    0.32
 -19   6  -4   -0.35    0.36
  19  -6   4    0.56    0.36
 -19   6  -5   -0.04    0.36
[truncated: 468,494 more chars]
