# Supplementary material for: Crystal structures of 2-[(4,6-di­amino­pyrimidin-2-yl)sulfan­yl]-N-(naphthalen-1-yl)acetamide and 2-[(4,6-di­amino­pyrimidin-2-yl)sulfan­yl]-N-(4-fluoro­phen­yl)acetamide
Source: Acta Crystallogr E Crystallogr Commun. 2017 Jan 31;73(Pt 2):306–9. doi: 10.1107/S2056989017001293 (PMC5290587; doi:10.1107/S2056989017001293)
Supplement: Supplementary file 2 [file e-73-00306-Isup2.hkl]

data_I                                                                          
_shelx_title ' BNS in P2(1)/c'                                                  
_shelx_refln_list_code          4                                               
_shelx_F_calc_maximum      191.76                                               
_exptl_crystal_F_000       680.00                                               
_reflns_d_resolution_high  0.7470                                               
                                                                                
loop_                                                                           
 _space_group_symop_operation_xyz                                               
 'x, y, z'                                                                      
 '-x, y+1/2, -z+1/2'                                                            
 '-x, -y, -z'                                                                   
 'x, -y-1/2, z-1/2'                                                             
                                                                                
_cell_length_a    25.1895                                                       
_cell_length_b     6.9411                                                       
_cell_length_c     8.9697                                                       
_cell_angle_alpha  90.000                                                       
_cell_angle_beta   90.943                                                       
_cell_angle_gamma  90.000                                                       
                                                                                
_shelx_F_squared_multiplier     1.000                                           
                                                                                
loop_                                                                           
 _refln_index_h                                                                 
 _refln_index_k                                                                 
 _refln_index_l                                                                 
 _refln_F_squared_calc                                                          
 _refln_F_squared_meas                                                          
 _refln_F_squared_sigma                                                         
 _refln_observed_status                                                         
   2   0   0       3034.79       2774.82        63.71 o                         
   3   0   0        232.99        218.27         6.23 o                         
   4   0   0      12582.15      12038.14       272.88 o                         
   5   0   0        671.02        655.27        15.85 o                         
   6   0   0        168.10        204.35         6.17 o                         
   7   0   0       2232.94       2077.12        48.29 o                         
   8   0   0       1608.49       1507.67        35.72 o                         
   9   0   0        308.02        306.67         8.89 o                         
  10   0   0        870.27        781.82        22.00 o                         
  11   0   0         21.56         14.98         2.46 o                         
  12   0   0         75.22         53.54         3.86 o                         
  13   0   0        147.27        156.24         6.98 o                         
  14   0   0        125.33        116.29         7.41 o                         
  15   0   0       1320.28       1271.15        35.51 o                         
  16   0   0       2345.57       2278.41        84.53 o                         
  17   0   0        803.37        772.64        31.88 o                         
  18   0   0        164.59        163.07        10.95 o                         
  19   0   0        419.59        415.66        19.89 o                         
  20   0   0        221.33        197.20        21.37 o                         
  21   0   0        120.57        114.72        17.25 o                         
  22   0   0        537.28        484.00        35.62 o                         
  23   0   0          0.86          4.50         9.75 o                         
  24   0   0        126.78        108.72        16.87 o                         
  25   0   0        221.06        215.94        23.24 o                         
  26   0   0          3.61         20.99        11.62 o                         
  27   0   0         66.93         47.99        14.25 o                         
  28   0   0        139.14        168.33        22.12 o                         
  29   0   0         19.15         23.99        13.12 o                         
  30   0   0         28.34         15.75        12.75 o                         
  31   0   0         25.49         29.24        14.25 o                         
  32   0   0         19.26         19.37        13.31 o                         
  33   0   0         46.78         32.99        15.75 o                         
   1   1   0       3208.32       3684.81       125.82 o                         
   2   1   0          3.08          5.23         1.03 o                         
   3   1   0       1435.71       1629.76        29.95 o                         
   4   1   0       2079.72       2347.87        42.94 o                         
   5   1   0        593.17        580.58        16.72 o                         
   6   1   0       2878.68       2893.48        67.65 o                         
   7   1   0       4971.76       5069.39       114.57 o                         
   8   1   0        130.33        163.95         6.41 o                         
   9   1   0       5940.25       5855.95       132.35 o                         
  10   1   0       1784.42       1828.72        39.59 o                         
  11   1   0          0.18         -0.23         1.92 o                         
  12   1   0        114.09        139.39         5.67 o                         
  13   1   0       1339.32       1239.22        28.25 o                         
  14   1   0        758.41        750.17        18.44 o                         
  15   1   0        243.81        238.67         8.40 o                         
  16   1   0         13.08         14.60         3.75 o                         
  17   1   0        907.89        891.59        26.44 o                         
  18   1   0        425.25        396.13        14.70 o                         
  19   1   0          3.78          6.58         3.85 o                         
  20   1   0          0.24         -1.30         3.72 o                         
  21   1   0       1000.25        898.64        31.37 o                         
  22   1   0         68.60         76.81        13.50 o                         
  23   1   0          9.98          9.82        12.00 o                         
  24   1   0        286.05        245.14        14.49 o                         
  25   1   0        183.21        216.31        19.44 o                         
  26   1   0         50.40         58.69         8.86 o                         
  27   1   0         24.09         19.18        12.18 o                         
  28   1   0         63.54         89.92        10.39 o                         
  29   1   0        137.93        140.13        29.05 o                         
  30   1   0          1.96         12.00         9.19 o                         
  31   1   0         12.15         16.83        22.31 o                         
  32   1   0         12.55          8.68         9.14 o                         
  33   1   0          1.88         -0.77         9.07 o                         
   0   2   0      14331.67      14403.61       502.34 o                         
   1   2   0        973.81       1040.46        32.75 o                         
   2   2   0        566.15        579.71        24.68 o                         
   3   2   0        155.12        145.76         5.20 o                         
   4   2   0        721.82        720.97        16.26 o                         
   5   2   0        893.41        976.40        20.05 o                         
   6   2   0        128.08        127.38         4.93 o                         
   7   2   0        312.97        310.58         7.18 o                         
   8   2   0       4745.12       5143.97       100.11 o                         
   9   2   0        325.51        364.33        10.00 o                         
  10   2   0        331.71        335.93         9.64 o                         
  11   2   0         60.86         89.35         5.10 o                         
  12   2   0        315.60        290.88        14.87 o                         
  13   2   0        764.55        708.78        17.78 o                         
  14   2   0        107.91         99.35         6.06 o                         
  15   2   0        805.06        745.76        20.60 o                         
  16   2   0        173.56        164.44         7.63 o                         
  17   2   0         93.20        100.35         6.30 o                         
  18   2   0        339.03        280.62        16.14 o                         
  19   2   0        438.93        425.09        16.34 o                         
  20   2   0        131.31        131.41         9.74 o                         
  21   2   0        404.71        377.98        17.30 o                         
  22   2   0        796.55        721.75        27.04 o                         
  23   2   0        173.36        159.15        16.92 o                         
  24   2   0         82.44         85.54         9.03 o                         
  25   2   0         46.86         42.55         9.54 o                         
  26   2   0         43.20         52.37        13.12 o                         
  27   2   0         66.44         75.25        11.42 o                         
  28   2   0         61.89         56.57        10.94 o                         
  29   2   0          1.58         10.78         8.35 o                         
  30   2   0         49.57         79.54        14.43 o                         
  31   2   0         12.29          4.90         8.47 o                         
  32   2   0          0.50          5.43         8.97 o                         
   1   3   0        236.99        294.07         9.43 o                         
   2   3   0         37.79         28.38         3.07 o                         
   3   3   0        401.98        433.72        25.00 o                         
   4   3   0        194.30        211.20         7.58 o                         
   5   3   0        126.29        124.19         5.59 o                         
   6   3   0       1253.09       1358.79        30.00 o                         
   7   3   0        213.33        245.87         7.39 o                         
   8   3   0       1214.43       1387.08        43.64 o                         
   9   3   0        381.95        358.02         9.25 o                         
  10   3   0        420.82        412.28        11.52 o                         
  11   3   0         25.91         25.28         2.64 o                         
  12   3   0        829.96        907.71        23.95 o                         
  13   3   0        927.61        864.86        23.22 o                         
  14   3   0        289.43        265.33        10.06 o                         
  15   3   0         23.00         19.03         4.04 o                         
  16   3   0         74.18         69.28         6.64 o                         
  17   3   0         40.61         45.87         5.16 o                         
  18   3   0          4.34          1.56         4.73 o                         
  19   3   0         23.18         24.20         4.99 o                         
  20   3   0         16.04          5.30         6.70 o                         
  21   3   0        317.54        306.53        22.92 o                         
  22   3   0         80.30         68.87         7.90 o                         
  23   3   0          3.60          8.58         5.44 o                         
  24   3   0          3.02          5.21         5.45 o                         
  25   3   0        131.59        166.23        50.99 o                         
  26   3   0          2.72          7.08         7.66 o                         
  27   3   0          0.66         -8.25        11.62 o                         
  28   3   0          2.25         -8.62        11.25 o                         
  29   3   0        167.32        206.95        26.62 o                         
  30   3   0          2.52         16.87        14.25 o                         
  31   3   0          8.40          4.87        13.87 o                         
   0   4   0       2771.33       3009.99       119.23 o                         
   1   4   0        575.45        582.39        18.11 o                         
   2   4   0        249.24        288.20        15.72 o                         
   3   4   0        351.02        357.94        12.79 o                         
   4   4   0       3285.74       3512.77        83.00 o                         
   5   4   0          7.34          3.90         3.09 o                         
   6   4   0        164.96        161.95         7.22 o                         
   7   4   0        165.32        162.31         8.92 o                         
   8   4   0        155.16        172.75         7.61 o                         
   9   4   0          1.52          0.49         2.34 o                         
  10   4   0          7.54          9.10         3.80 o                         
  11   4   0         13.99         18.81         3.59 o                         
  12   4   0         59.97         55.64         4.74 o                         
  13   4   0         11.65         11.28         4.85 o                         
  14   4   0        203.09        193.73        12.61 o                         
  15   4   0        159.38        152.96        11.93 o                         
  16   4   0         62.74         50.41        11.62 o                         
  17   4   0          0.44          5.86        15.00 o                         
  18   4   0          2.26          6.88         6.66 o                         
  19   4   0         51.49         59.40        10.20 o                         
  20   4   0        105.94        123.30        13.18 o                         
  21   4   0         34.15         23.96         8.64 o                         
  22   4   0         25.99         21.31         8.83 o                         
  23   4   0         41.03         58.89        24.56 o                         
  24   4   0          3.61          6.37         7.39 o                         
  25   4   0          0.01         -6.83         6.83 o                         
  26   4   0         22.96         46.11        16.12 o                         
  27   4   0          3.00         25.12        14.25 o                         
  28   4   0          7.06          4.50        12.37 o                         
  29   4   0          0.02          3.37        13.12 o                         
  30   4   0         20.79          9.37        15.00 o                         
   1   5   0          1.44          3.23         3.79 o                         
   2   5   0        137.68        128.97         7.20 o                         
   3   5   0        244.52        259.47        11.44 o                         
   4   5   0        729.98        776.99        22.36 o                         
   5   5   0        510.78        529.33        16.38 o                         
   6   5   0        687.00        734.67        21.03 o                         
   7   5   0         10.40          9.12         4.21 o                         
   8   5   0          0.00          2.36         3.88 o                         
   9   5   0        298.35        324.80        12.55 o                         
  10   5   0        642.65        665.14        27.92 o                         
  11   5   0         45.70         49.07         6.08 o                         
  12   5   0        333.39        305.14        32.99 o                         
  13   5   0        758.36        775.62        36.51 o                         
  14   5   0         78.30         86.79        11.39 o                         
  15   5   0         23.06         11.43         7.95 o                         
  16   5   0         94.09         80.57        11.39 o                         
  17   5   0        311.36        315.41        22.87 o                         
  18   5   0          3.25         -0.26         7.55 o                         
  19   5   0          4.93          7.96         8.08 o                         
  20   5   0         98.81         93.98        21.93 o                         
  21   5   0        126.28        128.11        14.55 o                         
  22   5   0         51.04         56.35        16.87 o                         
  23   5   0          8.88         22.65         9.34 o                         
  24   5   0         15.42         22.37         9.44 o                         
  25   5   0         29.93         30.48        10.45 o                         
  26   5   0          0.75         -2.24         8.37 o                         
  27   5   0          5.47         15.37        13.87 o                         
  28   5   0         10.55         14.25        15.00 o                         
   0   6   0         19.54         29.24        10.87 o                         
   1   6   0          2.79          3.98         4.56 o                         
   2   6   0         11.36          2.43         5.22 o                         
   3   6   0          0.32         -0.06         5.25 o                         
   4   6   0        629.47        653.35        35.85 o                         
   5   6   0          5.26          6.07         6.49 o                         
   6   6   0          0.66         -4.79         5.69 o                         
   7   6   0         14.69         23.73         7.74 o                         
   8   6   0        677.62        722.16        85.66 o                         
   9   6   0        156.02        189.47        45.55 o                         
  10   6   0         51.27         40.11        13.50 o                         
  11   6   0          0.03          7.01         6.76 o                         
  12   6   0         81.43         93.35        11.85 o                         
  13   6   0         96.29         95.13        12.19 o                         
  14   6   0         11.04         11.10         9.00 o                         
  15   6   0          0.78         -2.17         7.52 o                         
  16   6   0         15.56         27.40        17.43 o                         
  17   6   0         42.85         37.17        18.56 o                         
  18   6   0         40.79         30.37        10.07 o                         
  19   6   0         69.23         58.09        16.68 o                         
  20   6   0         33.42         16.24        11.06 o                         
  21   6   0          0.83         -3.46         8.21 o                         
  22   6   0         18.58         11.53         9.53 o                         
  23   6   0         81.93         95.84        14.71 o                         
  24   6   0         26.33         28.22        11.26 o                         
  25   6   0          2.04         18.30        13.87 o                         
   1   7   0          0.63         -1.31         7.29 o                         
   2   7   0         53.50         27.81        11.81 o                         
   3   7   0         67.34         51.32        10.34 o                         
   4   7   0         13.36         17.12         8.47 o                         
   5   7   0        107.95         79.37        20.62 o                         
   6   7   0         50.49         57.37        10.62 o                         
   7   7   0         12.91         12.37         7.94 o                         
   8   7   0         33.47         13.50        12.75 o                         
   9   7   0        291.34        316.79        32.24 o                         
  10   7   0         59.87         19.87        13.12 o                         
  11   7   0         58.20         52.49        16.87 o                         
  12   7   0         88.24         88.48        19.49 o                         
  13   7   0        119.91         95.60        20.24 o                         
  14   7   0          0.07        -11.25        11.25 o                         
  15   7   0         27.34          5.25        12.75 o                         
  16   7   0          0.04         -0.75        11.62 o                         
  17   7   0         10.05         15.00        13.50 o                         
  18   7   0          0.94          9.00        13.87 o                         
  19   7   0          2.54         -3.37        13.12 o                         
  20   7   0          0.47         -4.87        13.12 o                         
   0   8   0         17.05         14.25        13.12 o                         
   1   8   0         14.67          1.03        14.25 o                         
   2   8   0          2.13          2.45         8.27 o                         
   3   8   0          6.13         12.18         9.28 o                         
   4   8   0         14.51         22.18        10.73 o                         
   5   8   0          0.55         -7.35         8.47 o                         
   6   8   0          5.97         -3.00        12.37 o                         
   7   8   0          2.48         16.50        14.25 o                         
   8   8   0          8.19          2.25        13.50 o                         
   9   8   0          3.40         -4.87        12.37 o                         
  10   8   0          0.42         -2.62        13.50 o                         
  11   8   0          1.55         -9.75        13.12 o                         
  12   8   0          1.28        -12.00        12.00 o                         
  13   8   0         10.90         -6.00        12.75 o                         
  14   8   0          0.44          0.00        13.50 o                         
   1   9   0          6.26         -2.08        10.78 o                         
   2   9   0          0.19         -3.32        10.33 o                         
   3   9   0          2.07         10.18        11.25 o                         
   4   9   0          1.30          3.37        14.62 o                         
   5   9   0          6.40          7.50        16.12 o                         
 -33   1   1         12.90         23.44        15.56 o                         
 -32   1   1          5.36          3.51         8.88 o                         
 -31   1   1          4.88          7.29         8.70 o                         
 -30   1   1          3.73          3.60         8.08 o                         
 -29   1   1          7.46         -0.75         7.95 o                         
 -28   1   1          0.17         -1.32        10.87 o                         
 -27   1   1          6.94         15.75         8.56 o                         
 -26   1   1          7.85          8.32         7.79 o                         
 -25   1   1         97.17         76.01        13.87 o                         
 -24   1   1          2.85         12.06         9.00 o                         
 -23   1   1        342.87        295.86        19.22 o                         
 -22   1   1         19.67         42.45         9.37 o                         
 -21   1   1        278.82        255.66        13.40 o                         
 -20   1   1        232.55        217.36        10.67 o                         
 -19   1   1        127.02        102.53         7.03 o                         
 -18   1   1         14.93         22.85         4.37 o                         
 -17   1   1        657.19        583.23        18.95 o                         
 -16   1   1          0.12         -1.13         2.88 o                         
 -15   1   1          7.44          2.22         2.59 o                         
 -14   1   1        161.49        163.04         9.21 o                         
 -13   1   1       2047.58       2111.37        46.03 o                         
 -12   1   1       1345.56       1358.04        30.49 o                         
 -11   1   1        353.40        367.88        10.25 o                         
 -10   1   1          6.91          5.63         2.21 o                         
  -9   1   1        874.47        990.20        22.40 o                         
  -8   1   1        136.04        149.25         6.63 o                         
  -7   1   1        481.75        548.16        13.30 o                         
  -6   1   1         10.59          0.33         2.35 o                         
  -5   1   1        653.07        652.85        21.20 o                         
  -4   1   1         25.82         27.09         1.90 o                         
  -3   1   1       1065.33       1128.35        25.78 o                         
  -2   1   1        262.65        296.89         9.27 o                         
  -1   1   1        874.44        892.33        23.64 o                         
   0   1   1       7557.78       7858.46       161.61 o                         
   1   1   1      12564.51      12227.49       315.06 o                         
   2   1   1       2082.87       2299.34        64.89 o                         
   3   1   1       9849.52      10292.66       230.16 o                         
   4   1   1         61.20         62.38         2.40 o                         
   5   1   1       2001.19       2049.82        43.66 o                         
   6   1   1       3656.20       3730.78        72.65 o                         
   7   1   1        798.16        801.87        16.87 o                         
   8   1   1        801.97        803.55        15.80 o                         
   9   1   1        273.54        277.71         6.65 o                         
  10   1   1        296.78        338.80         9.87 o                         
  11   1   1       1180.34       1281.45        26.80 o                         
  12   1   1         29.13         23.45         2.73 o                         
  13   1   1          0.33          0.98         2.17 o                         
  14   1   1         35.19         41.70         3.46 o                         
  15   1   1         83.10         78.87         4.52 o                         
  16   1   1        272.05        278.73        10.39 o                         
  17   1   1         44.21         53.91         5.03 o                         
  18   1   1          3.94          0.40         3.38 o                         
  19   1   1        141.81        120.69         7.31 o                         
  20   1   1        177.32        160.48         8.28 o                         
  21   1   1          3.98         -3.50         3.50 o                         
  22   1   1        299.51        304.57        16.13 o                         
  23   1   1         18.53         19.13         6.81 o                         
  24   1   1        147.67        162.18        15.06 o                         
  25   1   1          3.41          7.11         7.16 o                         
  26   1   1         55.61         49.88         8.80 o                         
  27   1   1          3.08          3.02         6.53 o                         
  28   1   1         11.68         17.52         7.46 o                         
  29   1   1          2.87          2.76         6.84 o                         
  30   1   1          0.71          0.61         6.89 o                         
  31   1   1         18.64         34.85        10.45 o                         
  32   1   1          1.33          7.74         9.14 o                         
  33   1   1          5.54          4.81        10.68 o                         
 -32   2   1         39.35         35.16        11.05 o                         
 -31   2   1         11.69          1.06        13.68 o                         
 -30   2   1         14.79         16.87         9.54 o                         
 -29   2   1          8.07          0.12         7.82 o                         
 -28   2   1          2.48          2.62        21.37 o                         
 -27   2   1          8.84         10.04        16.68 o                         
 -26   2   1         39.27         37.48         9.46 o                         
 -25   2   1         14.95         10.45         8.21 o                         
 -24   2   1         42.55         34.30        11.06 o                         
 -23   2   1          5.71         17.55        12.93 o                         
 -22   2   1         66.64         61.26         7.19 o                         
 -21   2   1        168.93        167.47         9.17 o                         
 -20   2   1        113.39        113.26         7.70 o                         
 -19   2   1         36.45         37.34         4.84 o                         
 -18   2   1         30.45         40.64         4.75 o                         
 -17   2   1         74.24         63.46         5.16 o                         
 -16   2   1        276.15        248.40         9.71 o                         
 -15   2   1          0.53         -0.02         2.80 o                         
 -14   2   1         45.30         47.94         4.52 o                         
 -13   2   1          3.27         -0.61         2.28 o                         
 -12   2   1        109.44         93.92         5.45 o                         
 -11   2   1        190.00        248.43         8.03 o                         
 -10   2   1         39.70         52.53         3.49 o                         
  -9   2   1       1786.59       2029.04        37.95 o                         
  -8   2   1        111.03         93.89         3.70 o                         
  -7   2   1       3864.97       4106.70        80.20 o                         
  -6   2   1        246.51        276.37         7.26 o                         
  -5   2   1         92.20        103.89         4.40 o                         
  -4   2   1        110.08        124.01         6.71 o                         
  -3   2   1        274.39        281.14        12.41 o                         
  -2   2   1        850.55        926.76        30.19 o                         
  -1   2   1         18.96         18.67         2.57 o                         
   0   2   1        902.08        869.65        21.11 o                         
   1   2   1       1135.09       1099.88        23.76 o                         
   2   2   1        260.89        282.05        11.23 o                         
   3   2   1       1182.11       1260.19        30.87 o                         
   4   2   1        297.58        290.35        10.25 o                         
   5   2   1       3114.06       3128.90        61.37 o                         
   6   2   1          2.61          4.24         1.61 o                         
   7   2   1       1653.73       1569.67        31.76 o                         
   8   2   1         80.45         67.25         4.10 o                         
   9   2   1        201.73        200.63         7.88 o                         
  10   2   1        299.02        313.32         9.32 o                         
  11   2   1       3060.48       3111.84        66.68 o                         
  12   2   1        239.20        253.03         9.81 o                         
  13   2   1       1689.82       1793.71        40.04 o                         
  14   2   1          0.70          1.70         2.93 o                         
  15   2   1        198.09        200.09         8.72 o                         
  16   2   1         95.59         96.72         6.24 o                         
  17   2   1          0.03         -3.29         3.29 o                         
  18   2   1          0.01          4.91         3.67 o                         
  19   2   1          8.49          6.65         4.15 o                         
  20   2   1        154.96        142.27         8.04 o                         
  21   2   1        117.70        107.68         9.63 o                         
  22   2   1          0.64         -4.14         4.14 o                         
  23   2   1         15.73         16.28         6.63 o                         
  24   2   1         23.76         32.94         7.63 o                         
  25   2   1          7.35         -2.51         6.32 o                         
  26   2   1          0.02          8.10         7.63 o                         
  27   2   1          0.20         -4.12         7.37 o                         
  28   2   1          0.75          3.82         7.20 o                         
  29   2   1          0.29         -5.62         7.95 o                         
  30   2   1         44.68         36.57        10.73 o                         
  31   2   1          3.29         14.06         9.28 o                         
  32   2   1          0.12         11.11         9.14 o                         
 -31   3   1         93.52        114.72        22.49 o                         
 -30   3   1          0.79         -7.12        12.00 o                         
 -29   3   1          3.49          0.00        13.50 o                         
 -28   3   1          2.85         -2.62        12.37 o                         
 -27   3   1          0.97         -2.62        11.62 o                         
 -26   3   1          0.00          2.25        12.37 o                         
 -25   3   1          0.07         12.20         8.10 o                         
 -24   3   1        102.22         84.68        10.68 o                         
 -23   3   1         19.09         12.40         6.01 o                         
 -22   3   1         20.75         13.66         5.45 o                         
 -21   3   1        150.68        148.25        10.32 o                         
 -20   3   1         41.28         24.64         8.64 o                         
 -19   3   1         10.69          2.77         3.59 o                         
 -18   3   1         62.88         65.05         7.55 o                         
 -17   3   1         45.19         44.26         5.96 o                         
 -16   3   1        266.59        228.08        10.98 o                         
 -15   3   1        259.73        242.61         9.56 o                         
 -14   3   1          5.71         10.13         3.50 o                         
 -13   3   1        416.95        441.95        13.58 o                         
 -12   3   1        203.64        213.89         8.31 o                         
 -11   3   1        120.87        133.77         5.10 o                         
 -10   3   1         24.47         27.89         3.05 o                         
  -9   3   1        444.24        530.02        13.49 o                         
  -8   3   1         59.61         72.23         4.11 o                         
  -7   3   1        170.13        211.67         9.44 o                         
  -6   3   1        235.81        243.55         7.85 o                         
  -5   3   1         16.89         22.08         2.84 o                         
  -4   3   1        809.28        913.66        21.68 o                         
  -3   3   1       1904.12       2146.91        52.17 o                         
  -2   3   1        718.88        833.05        26.95 o                         
  -1   3   1          6.77          5.94         4.44 o                         
   0   3   1         80.21         85.40         3.80 o                         
   1   3   1       1258.55       1426.46        38.05 o                         
   2   3   1        194.76        191.13         6.54 o                         
   3   3   1        196.19        194.47        11.48 o                         
   4   3   1       3599.54       4039.40        78.13 o                         
   5   3   1        544.53        571.97        18.59 o                         
   6   3   1       1736.32       1866.66        43.99 o                         
   7   3   1         12.83         12.22         2.64 o                         
   8   3   1        550.96        614.18        16.36 o                         
   9   3   1         96.32        116.41         5.09 o                         
  10   3   1         16.96         20.19         2.74 o                         
  11   3   1         13.64          9.40         4.99 o                         
  12   3   1        151.17        163.36         8.96 o                         
  13   3   1         51.72         48.34         5.13 o                         
  14   3   1        207.96        190.59         9.80 o                         
  15   3   1        118.91         95.63        12.14 o                         
  16   3   1          0.06          4.30         3.07 o                         
  17   3   1          0.01          0.15         3.56 o                         
  18   3   1          7.21          2.71         3.90 o                         
  19   3   1         29.82         16.54         5.03 o                         
  20   3   1          0.21         -2.73         4.00 o                         
  21   3   1          6.78         -0.94         4.16 o                         
  22   3   1         74.72         73.90        15.92 o                         
  23   3   1         20.55         15.55         5.94 o                         
  24   3   1         36.76         35.50        12.49 o                         
  25   3   1          3.56          0.96         7.07 o                         
  26   3   1          3.14          4.66        11.62 o                         
  27   3   1          0.30         -5.91         7.11 o                         
  28   3   1          2.97          4.89         9.19 o                         
  29   3   1         13.74         14.62        13.87 o                         
  30   3   1          1.01          1.12        12.37 o                         
  31   3   1         13.50         22.87        15.37 o                         
 -30   4   1         26.33         47.99        18.37 o                         
 -29   4   1          0.01         20.24        15.37 o                         
 -28   4   1         10.07          1.12        13.50 o                         
 -27   4   1          0.24         -7.12        12.75 o                         
 -26   4   1          5.06          5.62        13.12 o                         
 -25   4   1          6.64         10.14         8.01 o                         
 -24   4   1          2.08         12.34         7.98 o                         
 -23   4   1         10.86          8.57         8.25 o                         
 -22   4   1          7.20          0.82         7.32 o                         
 -21   4   1          0.55         -1.10        10.68 o                         
 -20   4   1         18.82         11.92         7.30 o                         
 -19   4   1         81.90         79.28        18.37 o                         
 -18   4   1         13.41          4.59         6.66 o                         
 -17   4   1        533.92        519.68        27.68 o                         
 -16   4   1        103.71         91.12        12.18 o                         
 -15   4   1        330.85        316.47        18.04 o                         
 -14   4   1          0.68         -2.56         5.52 o                         
 -13   4   1        107.48        118.19        20.08 o                         
 -12   4   1         36.15         42.16         6.71 o                         
 -11   4   1         52.69         40.05         4.85 o                         
 -10   4   1        202.65        203.29        13.12 o                         
  -9   4   1         16.07         19.37         3.64 o                         
  -8   4   1          9.81         12.13         3.37 o                         
  -7   4   1          8.00          6.18         3.02 o                         
  -6   4   1          7.77          3.89         4.08 o                         
  -5   4   1        267.81        308.44         9.85 o                         
  -4   4   1        145.02        149.44         6.34 o                         
  -3   4   1        790.97        895.18        37.45 o                         
  -2   4   1        788.25        863.29        38.23 o                         
  -1   4   1        554.99        648.19        22.67 o                         
   0   4   1        112.19        127.16         6.81 o                         
   1   4   1         10.07         11.86         2.44 o                         
   2   4   1        248.82        227.49         7.70 o                         
   3   4   1         78.63         78.75         4.53 o                         
   4   4   1        241.86        277.28        10.46 o                         
   5   4   1         97.00        106.33         5.13 o                         
   6   4   1       1041.50       1189.06        26.40 o                         
   7   4   1        155.02        152.74         9.89 o                         
   8   4   1         15.60         18.82         3.50 o                         
   9   4   1        107.66        110.40         6.15 o                         
  10   4   1         47.38         51.16         4.59 o                         
  11   4   1        596.11        615.12        16.08 o                         
  12   4   1         16.31         14.94         3.24 o                         
  13   4   1        265.53        267.22        10.72 o                         
  14   4   1        362.71        346.94        12.71 o                         
  15   4   1        317.33        322.86        12.94 o                         
  16   4   1         33.83         41.64         6.60 o                         
  17   4   1         22.16         11.17         7.67 o                         
  18   4   1        186.21        128.71        18.75 o                         
  19   4   1         46.89         40.55         9.39 o                         
  20   4   1          1.49          2.78         6.88 o                         
  21   4   1          2.05         -3.42         6.38 o                         
  22   4   1         90.09        103.54        12.81 o                         
  23   4   1          0.18         -2.07         9.19 o                         
  24   4   1          2.86         -6.49         6.49 o                         
  25   4   1          6.33          8.16         8.20 o                         
  26   4   1          1.57          6.37        13.87 o                         
  27   4   1          1.35         -7.12        11.62 o                         
  28   4   1          3.75         -5.62        12.00 o                         
  29   4   1          0.38         16.50        14.25 o                         
  30   4   1          3.26         22.12        15.00 o                         
 -28   5   1          8.71          9.00        15.75 o                         
 -27   5   1          1.76        -12.75        12.75 o                         
 -26   5   1         12.49          8.94         9.39 o                         
 -25   5   1          1.31         -8.17         8.17 o                         
 -24   5   1         18.08         16.74         9.18 o                         
 -23   5   1         59.08         62.15        12.12 o                         
 -22   5   1          4.76         -7.41         7.41 o                         
 -21   5   1         16.33          0.89        10.31 o                         
 -20   5   1          3.19          5.56         8.37 o                         
 -19   5   1         41.46         59.99        25.31 o                         
 -18   5   1         71.14         68.77        11.39 o                         
 -17   5   1          0.68         -2.18         7.14 o                         
 -16   5   1        245.08        227.26        17.47 o                         
 -15   5   1          7.97         -0.54        12.56 o                         
 -14   5   1         12.41          2.02         6.76 o                         
 -13   5   1        207.02        238.59        17.21 o                         
 -12   5   1        645.57        674.51        32.83 o                         
 -11   5   1        181.84        181.16        23.81 o                         
 -10   5   1          1.11         -0.65         3.96 o                         
  -9   5   1        474.99        491.22        18.01 o                         
  -8   5   1        495.08        539.55        19.09 o                         
  -7   5   1         35.88         44.56         6.39 o                         
  -6   5   1         26.43         29.83         4.69 o                         
  -5   5   1         17.73         13.99         4.42 o                         
  -4   5   1        199.85        258.56        10.62 o                         
  -3   5   1        225.45        275.26        12.24 o                         
  -2   5   1        172.17        201.20         9.86 o                         
  -1   5   1         96.22        128.28         7.86 o                         
   0   5   1          4.90          2.31         3.82 o                         
   1   5   1        106.62        108.30         9.01 o                         
   2   5   1        340.98        344.09        20.52 o                         
   3   5   1          8.37         11.41         5.45 o                         
   4   5   1        111.93        122.10         6.74 o                         
   5   5   1        238.33        268.15        18.45 o                         
   6   5   1        359.97        344.89        22.31 o                         
   7   5   1          1.71          3.14         3.75 o                         
   8   5   1         12.40          9.45         4.25 o                         
   9   5   1        137.95        147.20        11.98 o                         
  10   5   1          2.34          0.91         4.14 o                         
  11   5   1         70.86         58.38         5.97 o                         
  12   5   1          0.59         -5.12         5.86 o                         
  13   5   1        111.09        104.02        11.78 o                         
  14   5   1         92.92         86.83        11.36 o                         
  15   5   1          8.91         -3.85         6.56 o                         
  16   5   1          1.59         -9.33        14.62 o                         
  17   5   1          0.03          8.61         7.67 o                         
  18   5   1          7.20         10.28         7.63 o                         
  19   5   1        109.30         99.90        12.84 o                         
  20   5   1          0.06         -5.76         8.06 o                         
  21   5   1         13.22          5.45         7.63 o                         
  22   5   1          5.74         -6.23        12.56 o                         
  23   5   1         37.13         34.35        10.51 o                         
  24   5   1         53.42         72.46        16.31 o                         
  25   5   1          3.22          6.94         9.34 o                         
  26   5   1          6.79          4.35         9.12 o                         
  27   5   1         15.81         10.12        15.00 o                         
  28   5   1          0.16         -6.37        12.75 o                         
 -25   6   1         45.09         63.39        13.34 o                         
 -24   6   1          9.32          8.26        12.37 o                         
 -23   6   1         14.58         28.82        11.36 o                         
 -22   6   1          1.56          3.05         9.53 o                         
 -21   6   1          7.53         28.98        13.50 o                         
 -20   6   1          1.30         -8.08         8.08 o                         
 -19   6   1          1.52         10.80         8.88 o                         
 -18   6   1         11.83          4.16        25.12 o                         
 -17   6   1          0.07         -3.18         7.79 o                         
 -16   6   1          0.54         -1.84         7.35 o                         
 -15   6   1         18.86         11.27         8.10 o                         
 -14   6   1          1.04         -7.13        10.31 o                         
 -13   6   1          0.74         -6.83         6.83 o                         
 -12   6   1          0.04         -2.70         6.93 o                         
 -11   6   1          0.02         -3.02         7.87 o                         
 -10   6   1          4.08          3.38         7.26 o                         
  -9   6   1         26.53         23.03        11.01 o                         
  -8   6   1         76.28         67.83        11.81 o                         
  -7   6   1          1.57          4.39         6.03 o                         
  -6   6   1         45.09         45.66         8.64 o                         
  -5   6   1         17.83         17.80        11.81 o                         
  -4   6   1        204.70        220.42        13.97 o                         
  -3   6   1          1.72          5.73         5.91 o                         
  -2   6   1        515.38        596.14        25.36 o                         
  -1   6   1         25.07         33.67         9.53 o                         
   0   6   1          6.37          4.66         5.94 o                         
   1   6   1          0.01         -5.23         5.23 o                         
   2   6   1         24.78         34.29         7.23 o                         
   3   6   1         76.01         96.49         9.66 o                         
   4   6   1          3.51         -1.96         5.62 o                         
   5   6   1        228.95        236.58        35.05 o                         
   6   6   1         20.04         27.65         6.77 o                         
   7   6   1        192.04        184.53        12.29 o                         
   8   6   1         10.38         11.44         6.73 o                         
   9   6   1        241.10        264.99        17.92 o                         
  10   6   1          2.60          7.87        10.87 o                         
  11   6   1          0.14          2.25         9.37 o                         
  12   6   1         30.80         15.75        12.37 o                         
  13   6   1         69.08         74.11        10.98 o                         
  14   6   1        102.91        106.74        12.81 o                         
  15   6   1         10.64         11.25        12.18 o                         
  16   6   1        140.40        107.33        22.49 o                         
  17   6   1         43.96         38.59        21.56 o                         
  18   6   1          1.18          0.11         8.08 o                         
  19   6   1          0.41         -3.33         8.21 o                         
  20   6   1         39.67         32.51        16.68 o                         
  21   6   1          3.04         13.78         9.53 o                         
  22   6   1          5.99         18.88        10.68 o                         
  23   6   1          3.78          1.45        13.68 o                         
  24   6   1          0.72         -8.10         8.10 o                         
  25   6   1         11.29         25.12        15.75 o                         
 -20   7   1         19.50         36.74        16.50 o                         
 -19   7   1          2.00         -6.00        12.75 o                         
 -18   7   1          1.77         16.12        13.50 o                         
 -17   7   1          0.31         -4.87        12.00 o                         
 -16   7   1         12.84         -4.50        10.87 o                         
 -15   7   1         18.19          6.75        12.00 o                         
 -14   7   1          8.93         -9.00        10.50 o                         
 -13   7   1          7.62         26.24        14.62 o                         
 -12   7   1          5.03         -9.37         9.37 o                         
 -11   7   1          0.48          8.25        11.62 o                         
 -10   7   1          6.43         -5.25         9.75 o                         
  -9   7   1          0.02         -9.37         9.37 o                         
  -8   7   1          0.73         -2.62        10.50 o                         
  -7   7   1         10.46          1.78        10.12 o                         
  -6   7   1         32.98         39.48        14.62 o                         
  -5   7   1        148.33        147.69        14.36 o                         
  -4   7   1         71.60         75.59        15.37 o                         
  -3   7   1          2.42         -6.12         6.12 o                         
  -2   7   1          5.63         -6.59        10.12 o                         
  -1   7   1         15.67         24.37         7.60 o                         
   0   7   1         54.58         62.17         9.18 o                         
   1   7   1         55.33         59.36        16.91 o                         
   2   7   1          2.73         -0.94         6.46 o                         
   3   7   1          2.08          3.97         7.29 o                         
   4   7   1         25.64         23.40         8.81 o                         
   5   7   1         70.23         48.01        18.00 o                         
   6   7   1          2.79         -0.31        12.00 o                         
   7   7   1        107.19        140.05        13.98 o                         
   8   7   1         11.68          8.62        12.00 o                         
   9   7   1          9.86        -10.12        10.50 o                         
  10   7   1         79.08         64.48        17.25 o                         
  11   7   1        112.33        118.47        21.37 o                         
  12   7   1         12.30         22.12        13.87 o                         
  13   7   1          0.08          5.62        12.00 o                         
  14   7   1         48.01         46.86        15.75 o                         
  15   7   1         12.76         -2.62        11.62 o                         
  16   7   1          4.42         -6.75        11.25 o                         
  17   7   1          1.69          3.00        12.37 o                         
  18   7   1         23.42         23.99        14.25 o                         
  19   7   1          0.15         -1.12        13.87 o                         
  20   7   1          0.04          5.25        14.62 o                         
 -14   8   1         36.26         27.74        16.50 o                         
 -13   8   1          4.17          9.75        13.87 o                         
 -12   8   1          1.03          0.37        13.12 o                         
 -11   8   1          7.36         -3.37        13.12 o                         
 -10   8   1         51.72         78.73        20.62 o                         
  -9   8   1         13.52         20.62        15.00 o                         
  -8   8   1         15.72          1.87        13.87 o                         
  -7   8   1         13.72         47.99        16.50 o                         
  -6   8   1        170.11        229.06        29.62 o                         
  -5   8   1         14.58         31.99        10.71 o                         
  -4   8   1         43.97         39.37        17.62 o                         
  -3   8   1         62.93         50.24        12.16 o                         
  -2   8   1         15.99         34.36        10.68 o                         
  -1   8   1         19.33         11.43        10.07 o                         
   0   8   1          9.64         -0.67         8.21 o                         
   1   8   1          2.65         -2.42        11.43 o                         
   2   8   1         10.79          1.97         8.74 o                         
   3   8   1          0.02          0.37         8.85 o                         
   4   8   1          4.27         -2.18         8.61 o                         
   5   8   1          0.46         -3.88         8.25 o                         
   6   8   1          8.77         16.87        13.87 o                         
   7   8   1         31.66         10.87        14.25 o                         
   8   8   1          3.75         -7.87        12.00 o                         
   9   8   1          5.79         -4.50        13.12 o                         
  10   8   1          0.03          0.37        13.50 o                         
  11   8   1         15.78         -4.12        13.50 o                         
  12   8   1          3.49         -3.37        14.25 o                         
  13   8   1         13.71         17.62        15.75 o                         
  -4   9   1         39.82         26.24        17.62 o                         
  -3   9   1          0.01        -12.37        13.87 o                         
  -2   9   1          1.11         -9.16        10.14 o                         
  -1   9   1          5.57         -6.73        10.73 o                         
   0   9   1         10.85         12.16        11.43 o                         
   1   9   1         29.08         43.18        13.31 o                         
   2   9   1          0.31          1.85        10.68 o                         
   3   9   1          0.01          7.95         9.92 o                         
   4   9   1         15.80          9.75        15.75 o                         
 -33   0   2         30.14         20.99        15.00 o                         
 -32   0   2         49.23         42.74        17.25 o                         
 -31   0   2         21.58         33.74        15.37 o                         
 -30   0   2         62.40        102.35        19.49 o                         
 -29   0   2         30.32         34.49        14.62 o                         
 -28   0   2        135.04        122.59        20.24 o                         
 -27   0   2        395.39        410.52        34.87 o                         
 -26   0   2         21.35         34.12        14.25 o                         
 -25   0   2        588.99        615.59        43.49 o                         
 -24   0   2         84.11         64.48        15.75 o                         
 -23   0   2          5.48         -3.75         9.75 o                         
 -22   0   2         69.89         53.61        14.25 o                         
 -21   0   2        305.93        218.94        23.24 o                         
 -20   0   2       2574.53       2310.89       122.59 o                         
 -19   0   2       1780.02       1559.26        60.43 o                         
 -18   0   2         43.10         53.47         5.58 o                         
 -17   0   2        965.06        885.01        30.39 o                         
 -16   0   2        848.07        756.47        26.50 o                         
 -15   0   2        158.37        175.62         8.22 o                         
 -14   0   2        159.79        142.37         7.68 o                         
 -13   0   2        195.49        203.17         8.52 o                         
 -12   0   2         75.85         69.75         5.11 o                         
 -11   0   2       4482.03       4505.37       116.07 o                         
 -10   0   2        447.48        482.38        14.98 o                         
  -9   0   2       4288.07       4163.00       106.93 o                         
  -8   0   2        150.77        198.65         7.19 o                         
  -7   0   2         35.29         40.12         2.83 o                         
  -6   0   2        441.95        460.86        15.76 o                         
  -5   0   2        312.34        278.28        16.48 o                         
  -4   0   2       6911.10       6670.58       326.41 o                         
  -3   0   2       1968.20       1983.95        94.21 o                         
  -2   0   2       4829.19       4763.33       177.99 o                         
  -1   0   2        220.48        190.24         6.47 o                         
   0   0   2        626.66        576.20        23.33 o                         
   1   0   2      14640.83      15235.15       553.64 o                         
   2   0   2        828.72        623.05        25.03 o                         
   3   0   2       1227.92        946.99        25.82 o                         
   4   0   2      23144.85      21199.62       541.39 o                         
   5   0   2      10773.48      10083.88       266.29 o                         
   6   0   2          2.74          0.03         2.13 o                         
   7   0   2        949.99        968.55        26.90 o                         
   8   0   2       2498.34       2341.85        61.98 o                         
   9   0   2        399.59        382.27        13.87 o                         
  10   0   2       1282.25       1207.26        39.80 o                         
  11   0   2       2254.39       2137.30        57.55 o                         
  12   0   2       1714.97       1734.89        56.14 o                         
  13   0   2        378.04        436.49        15.09 o                         
  14   0   2        139.55        158.12         9.37 o                         
  15   0   2        987.83        950.66        32.22 o                         
  16   0   2       1272.80       1280.98        41.67 o                         
  17   0   2        119.63        121.63        10.00 o                         
  18   0   2        455.78        489.86        28.31 o                         
  19   0   2         92.49         97.92         8.09 o                         
  20   0   2          0.36         -1.90         6.76 o                         
  21   0   2        248.90        262.00        21.74 o                         
  22   0   2         61.08         76.37        11.42 o                         
  23   0   2         43.29         60.00        10.88 o                         
  24   0   2        270.64        306.24        35.43 o                         
  25   0   2        537.38        614.41        46.11 o                         
  26   0   2        120.47        146.37        25.68 o                         
  27   0   2         22.21         46.30        11.25 o                         
  28   0   2         50.64         48.59        12.13 o                         
  29   0   2         56.10         94.20        26.24 o                         
  30   0   2          2.15         -1.75         9.37 o                         
  31   0   2         19.98          9.31        18.00 o                         
  32   0   2          0.29        -10.36        14.81 o                         
  33   0   2          0.81          4.07        12.37 o                         
 -33   1   2          9.33         10.08         9.67 o                         
 -32   1   2         10.74         15.97        10.06 o                         
 -31   1   2         11.67         17.43        11.62 o                         
 -30   1   2         18.98          9.56         9.28 o                         
 -29   1   2        136.13        160.46        26.43 o                         
 -28   1   2         23.98         32.63         9.71 o                         
 -27   1   2         19.16         21.47         9.14 o                         
 -26   1   2        301.10        324.20        21.34 o                         
 -25   1   2         54.55         61.14        14.06 o                         
 -24   1   2          3.38          6.92         7.67 o                         
 -23   1   2          1.86         -6.46         6.46 o                         
 -22   1   2         13.38         14.21         8.00 o                         
 -21   1   2         64.44         70.24        11.25 o                         
 -20   1   2       2159.55       1972.82        54.26 o                         
 -19   1   2         17.10         29.03         5.13 o                         
 -18   1   2        610.61        578.46        19.38 o                         
 -17   1   2          4.11          2.77         3.52 o                         
 -16   1   2        180.96        149.34         8.10 o                         
 -15   1   2        533.85        479.70        13.59 o                         
 -14   1   2       1078.13       1075.86        25.42 o                         
 -13   1   2       1318.90       1337.80        30.50 o                         
 -12   1   2       1014.10       1065.01        24.74 o                         
 -11   1   2       2603.49       2781.42        59.40 o                         
 -10   1   2       2650.88       2575.01        55.01 o                         
  -9   1   2        257.97        315.17         7.77 o                         
  -8   1   2        380.58        416.24        10.29 o                         
  -7   1   2       2762.53       2778.30        51.31 o                         
  -6   1   2        740.74        755.82        16.18 o                         
  -5   1   2        872.52        890.09        22.78 o                         
  -4   1   2        789.76        834.04        16.82 o                         
  -3   1   2        223.40        209.70         8.53 o                         
  -2   1   2       4337.48       4594.15        91.41 o                         
  -1   1   2       9974.06       9905.62       190.56 o                         
   0   1   2       8302.23       8288.69       164.42 o                         
   1   1   2       2947.88       2831.65        66.56 o                         
   2   1   2      36771.09      35017.29       740.32 o                         
   3   1   2       7834.01       7571.58       157.42 o                         
   4   1   2       8390.99       8063.16       167.75 o                         
   5   1   2        429.26        485.21        11.85 o                         
   6   1   2       1482.13       1460.92        31.80 o                         
   7   1   2        289.97        291.56         8.18 o                         
   8   1   2       1714.07       1649.55        36.28 o                         
   9   1   2        790.14        739.31        16.20 o                         
  10   1   2        409.42        381.28         9.58 o                         
  11   1   2        164.99        143.58         4.94 o                         
  12   1   2        295.21        278.33         8.96 o                         
  13   1   2        790.82        807.45        17.03 o                         
  14   1   2        125.14        111.80         5.67 o                         
  15   1   2        167.31        151.99         5.67 o                         
  16   1   2        446.80        458.71        13.09 o                         
  17   1   2        732.54        708.66        18.34 o                         
  18   1   2        301.36        321.08        12.05 o                         
  19   1   2         17.63         15.06         4.31 o                         
  20   1   2        106.74        108.29         7.24 o                         
  21   1   2         53.10         70.20         6.20 o                         
  22   1   2         12.18         13.17         6.39 o                         
  23   1   2         26.45         24.02         7.11 o                         
  24   1   2        210.70        210.72        14.94 o                         
  25   1   2         17.73         29.53         7.67 o                         
  26   1   2          0.52         15.14         7.10 o                         
  27   1   2          0.19         -5.83         5.83 o                         
  28   1   2         46.37         49.87         9.43 o                         
  29   1   2          6.24          3.46         7.35 o                         
  30   1   2          9.40          6.67         6.70 o                         
  31   1   2          3.32         18.72         7.65 o                         
  32   1   2         11.26         14.39         7.79 o                         
 -32   2   2          6.61         17.63        10.06 o                         
 -31   2   2          8.78         14.70        10.14 o                         
 -30   2   2          2.19         -1.19         8.64 o                         
 -29   2   2          0.03         -5.02         7.90 o                         
 -28   2   2         76.62         89.62        12.65 o                         
 -27   2   2        149.64        161.10        15.40 o                         
 -26   2   2         47.49         55.79        26.62 o                         
 -25   2   2         80.26         71.92        19.49 o                         
 -24   2   2          6.49         15.10         8.10 o                         
 -23   2   2         82.46         77.22        11.05 o                         
 -22   2   2          1.73         -0.79         4.54 o                         
 -21   2   2        254.40        235.04        13.23 o                         
 -20   2   2         58.50         42.67         6.66 o                         
 -19   2   2        686.19        614.32        21.01 o                         
 -18   2   2          0.01          1.30         4.39 o                         
 -17   2   2        435.18        454.71        21.88 o                         
 -16   2   2          0.48         -1.06         3.63 o                         
 -15   2   2         87.32         81.89         6.66 o                         
 -14   2   2          2.89          0.70         3.03 o                         
 -13   2   2        141.91        130.56         6.13 o                         
 -12   2   2       1816.27       1881.07        45.80 o                         
 -11   2   2       1743.96       1752.29        35.87 o                         
 -10   2   2        364.01        390.55        10.22 o                         
  -9   2   2        218.87        205.05         6.62 o                         
  -8   2   2       1235.93       1247.64        26.12 o                         
  -7   2   2       2913.13       3119.23        61.67 o                         
  -6   2   2          8.30          8.80         2.05 o                         
  -5   2   2       2256.34       2427.51        52.16 o                         
  -4   2   2        546.10        549.15        13.36 o                         
  -3   2   2         56.11         67.96         3.60 o                         
  -2   2   2        787.77        801.91        18.15 o                         
  -1   2   2         54.15         48.68         5.77 o                         
   0   2   2        306.97        307.35         8.28 o                         
   1   2   2       1789.68       1849.72        39.48 o                         
   2   2   2       3195.95       3183.62        73.91 o                         
   3   2   2       2443.50       2419.51        51.67 o                         
   4   2   2          7.11          7.59         1.89 o                         
   5   2   2        687.54        713.88        16.73 o                         
   6   2   2        616.58        623.52        13.84 o                         
   7   2   2        537.81        512.45        11.98 o                         
   8   2   2        361.83        317.51         9.31 o                         
   9   2   2       1264.79       1255.41        28.43 o                         
  10   2   2        746.75        684.76        17.03 o                         
  11   2   2       1061.40        988.03        23.39 o                         
  12   2   2          1.13          7.45         2.99 o                         
  13   2   2          2.66         -0.64         2.53 o                         
  14   2   2         41.67         42.81         3.92 o                         
  15   2   2        192.88        195.13         7.55 o                         
  16   2   2        294.38        261.98        10.52 o                         
  17   2   2         36.13         50.08         5.33 o                         
  18   2   2         48.14         61.32         5.77 o                         
  19   2   2        304.84        319.51        12.50 o                         
  20   2   2        259.46        254.94        11.13 o                         
  21   2   2          6.83          5.49         4.79 o                         
  22   2   2         50.19         34.33         5.97 o                         
  23   2   2        201.69        217.61        14.00 o                         
  24   2   2        147.74        133.01        22.78 o                         
  25   2   2         43.10         44.48        11.87 o                         
  26   2   2          0.26          6.99         6.79 o                         
  27   2   2         64.33         75.20        12.34 o                         
  28   2   2         45.07         64.50         9.88 o                         
  29   2   2          3.87          0.62        16.87 o                         
  30   2   2         22.28         23.03         9.80 o                         
  31   2   2         38.70         28.31        19.31 o                         
  32   2   2          0.03         -3.11         8.85 o                         
 -31   3   2          1.65         -2.62        13.50 o                         
 -30   3   2         32.18         16.50        15.37 o                         
 -29   3   2         15.81         20.24        14.62 o                         
 -28   3   2         69.00         44.24        17.25 o                         
 -27   3   2          2.46         14.62        13.50 o                         
 -26   3   2         43.69         40.49        15.37 o                         
 -25   3   2         15.29          8.25        13.50 o                         
 -24   3   2        101.75         75.36        17.62 o                         
 -23   3   2          2.88         12.42         5.93 o                         
 -22   3   2         91.21         88.02         9.52 o                         
 -21   3   2         45.62         54.01        11.13 o                         
 -20   3   2         63.50         46.45        12.37 o                         
 -19   3   2         32.76         17.70         5.53 o                         
 -18   3   2        152.62        160.89        10.63 o                         
 -17   3   2        163.69        131.92         8.74 o                         
 -16   3   2          1.61          0.26         4.20 o                         
 -15   3   2        172.62        152.36         8.90 o                         
 -14   3   2        517.21        485.61        17.64 o                         
 -13   3   2         37.06         43.51         4.46 o                         
 -12   3   2        112.91        114.24         5.85 o                         
 -11   3   2        122.94        105.32         5.45 o                         
 -10   3   2         16.35         16.44         2.86 o                         
  -9   3   2         15.98         15.96         3.05 o                         
  -8   3   2        579.95        762.84        20.37 o                         
  -7   3   2        138.83        117.10         5.44 o                         
  -6   3   2       1330.12       1483.25        35.77 o                         
  -5   3   2        395.78        449.75        20.31 o                         
  -4   3   2       1869.91       2120.69        53.20 o                         
  -3   3   2        175.72        250.95         8.26 o                         
  -2   3   2        228.08        240.49         6.89 o                         
  -1   3   2        992.12       1102.45        27.30 o                         
   0   3   2        803.35        869.73        22.11 o                         
   1   3   2        702.63        729.46        18.97 o                         
   2   3   2       5074.94       5137.85       107.06 o                         
   3   3   2        972.56        965.88        20.38 o                         
   4   3   2       1722.47       1692.39        40.42 o                         
   5   3   2        969.66        950.97        22.06 o                         
   6   3   2        135.02        151.19         5.82 o                         
   7   3   2          9.13          6.92         2.45 o                         
   8   3   2        157.66        138.00         5.70 o                         
   9   3   2        535.05        516.20        12.62 o                         
  10   3   2        857.15        754.76        19.97 o                         
  11   3   2         55.82         63.57         5.41 o                         
  12   3   2        197.98        196.86        11.88 o                         
  13   3   2        300.36        325.42        23.02 o                         
  14   3   2         13.31         13.94         4.83 o                         
  15   3   2         72.35         68.52         5.97 o                         
  16   3   2         94.47         88.78        11.46 o                         
  17   3   2        397.01        382.09        13.90 o                         
  18   3   2        109.30        113.59         7.48 o                         
  19   3   2          0.23         -2.74         4.87 o                         
  20   3   2        192.15        218.02        11.53 o                         
  21   3   2        368.58        426.35        17.32 o                         
  22   3   2          2.91          0.15         4.96 o                         
  23   3   2         85.78         85.15         8.23 o                         
  24   3   2         82.94         91.34         8.64 o                         
  25   3   2         28.94         50.98        10.35 o                         
  26   3   2         13.34          6.27        12.56 o                         
  27   3   2          0.01          3.46         7.79 o                         
  28   3   2         42.51         55.67        11.52 o                         
  29   3   2          9.07         -2.28         8.74 o                         
  30   3   2          8.00         15.37        14.62 o                         
  31   3   2          6.88         17.25        15.37 o                         
 -30   4   2          6.65         12.37        15.37 o                         
 -29   4   2          2.95         33.74        17.62 o                         
 -28   4   2          4.00        -12.75        12.75 o                         
 -27   4   2         47.57         80.60        20.24 o                         
 -26   4   2         26.74         41.61        16.12 o                         
 -25   4   2          7.71         16.34        16.87 o                         
 -24   4   2         89.61         93.92        12.65 o                         
 -23   4   2        182.61        196.31        26.06 o                         
 -22   4   2          3.01          4.67         7.50 o                         
 -21   4   2        269.17        255.79        18.82 o                         
 -20   4   2        242.95        255.58        18.41 o                         
 -19   4   2        138.03        146.99        14.29 o                         
 -18   4   2          2.64          2.72         8.25 o                         
 -17   4   2        261.67        246.46        23.62 o                         
 -16   4   2         37.02         26.37         8.56 o                         
 -15   4   2        272.67        281.51        19.35 o                         
 -14   4   2          4.85         12.90         6.60 o                         
 -13   4   2        432.06        469.31        21.05 o                         
 -12   4   2          1.72         -3.61         3.61 o                         
 -11   4   2        105.06        107.65         8.12 o                         
 -10   4   2        228.14        270.31        17.28 o                         
  -9   4   2          0.05         -0.35         3.55 o                         
  -8   4   2        721.09        777.11        22.20 o                         
  -7   4   2        300.56        330.51        18.05 o                         
  -6   4   2         36.02         30.34         4.42 o                         
  -5   4   2        754.57        784.23        21.98 o                         
  -4   4   2        450.99        521.76        16.00 o                         
  -3   4   2         24.86         28.74         4.43 o                         
  -2   4   2        180.50        175.84         8.65 o                         
  -1   4   2        167.36        168.77         8.29 o                         
   0   4   2          0.82          5.97         2.38 o                         
   1   4   2        558.94        579.89        16.02 o                         
   2   4   2         69.58         72.82         4.34 o                         
   3   4   2         19.42         14.29         3.37 o                         
   4   4   2         49.76         44.51         3.22 o                         
   5   4   2         54.46         63.77         3.65 o                         
   6   4   2         63.89         65.93         3.82 o                         
   7   4   2         21.64         20.81         3.39 o                         
   8   4   2        242.90        217.19         8.75 o                         
   9   4   2        223.44        210.14        10.40 o                         
  10   4   2        311.42        312.49        12.46 o                         
  11   4   2       1356.62       1297.65        30.32 o                         
  12   4   2        729.79        678.29        17.86 o                         
  13   4   2         61.00         62.18         6.01 o                         
  14   4   2       1007.69        967.82        26.74 o                         
  15   4   2        527.80        513.23        16.72 o                         
  16   4   2         70.01         61.32         6.20 o                         
  17   4   2          5.83         -4.20         4.20 o                         
  18   4   2          5.64          0.21         4.63 o                         
  19   4   2         29.97         21.01         7.34 o                         
  20   4   2         35.56         32.18        10.50 o                         
  21   4   2         66.68         75.99        19.68 o                         
  22   4   2         14.05         19.88         8.85 o                         
  23   4   2          6.88          8.00        17.43 o                         
  24   4   2          0.01         -7.62         8.06 o                         
  25   4   2         31.23         31.92         9.77 o                         
  26   4   2          0.11         -9.75         9.75 o                         
  27   4   2         21.74         26.99        15.75 o                         
  28   4   2          3.28          1.87        13.50 o                         
  29   4   2         21.44         17.25        16.50 o                         
 -27   5   2          3.84         20.24        16.50 o                         
 -26   5   2         11.44         18.86         9.85 o                         
 -25   5   2         12.03         14.63        13.31 o                         
 -24   5   2         16.47         12.46         8.97 o                         
 -23   5   2          6.83          1.32        15.75 o                         
 -22   5   2        111.27        150.89        16.02 o                         
 -21   5   2         64.26         53.90        10.94 o                         
 -20   5   2          8.43         13.17         9.00 o                         
 -19   5   2         52.17         52.19        10.86 o                         
 -18   5   2         93.56        102.62        24.56 o                         
 -17   5   2         62.11         84.17        12.27 o                         
 -16   5   2        282.90        261.60        19.30 o                         
 -15   5   2        259.57        279.22        19.57 o                         
 -14   5   2        259.03        270.18        19.21 o                         
 -13   5   2         29.26         20.29        15.37 o                         
 -12   5   2         56.26         58.47        10.33 o                         
 -11   5   2         35.01         51.48         9.67 o                         
 -10   5   2        213.00        223.19        12.82 o                         
  -9   5   2         36.11         39.78         5.88 o                         
  -8   5   2        132.82        147.66         8.58 o                         
  -7   5   2        299.84        337.58        14.08 o                         
  -6   5   2        522.98        580.82        22.07 o                         
  -5   5   2        316.76        353.24        13.33 o                         
  -4   5   2         30.32         36.96         6.47 o                         
  -3   5   2        351.90        346.77        16.72 o                         
  -2   5   2        361.63        400.19        15.48 o                         
  -1   5   2        150.33        170.74         9.15 o                         
   0   5   2          0.10         -1.38         3.72 o                         
   1   5   2        138.14        133.14         9.14 o                         
   2   5   2        270.17        246.44        10.93 o                         
   3   5   2        128.87        118.53         7.49 o                         
   4   5   2        142.62        163.83         9.78 o                         
   5   5   2         15.50          7.73         4.82 o                         
   6   5   2        357.36        358.31        13.22 o                         
   7   5   2         44.55         50.88         5.46 o                         
   8   5   2        628.49        591.94        18.32 o                         
   9   5   2        157.02        181.20        12.12 o                         
  10   5   2        132.37        119.80         7.57 o                         
  11   5   2        350.56        318.08        24.87 o                         
  12   5   2         11.65         -3.83         5.81 o                         
  13   5   2          6.08         -7.55         7.55 o                         
  14   5   2          1.42         -5.29         5.29 o                         
  15   5   2         11.13         14.66         7.52 o                         
  16   5   2          3.56         -3.34         6.99 o                         
  17   5   2         40.82         29.75         9.93 o                         
  18   5   2         31.12         26.68         9.23 o                         
  19   5   2          6.35          7.46         8.21 o                         
  20   5   2         58.97         57.27        11.47 o                         
  21   5   2          0.03         -3.87         7.52 o                         
  22   5   2         43.89         46.24        11.10 o                         
  23   5   2          1.13         -7.79         7.79 o                         
  24   5   2         49.48         43.03        11.21 o                         
  25   5   2         10.54         18.36        10.47 o                         
  26   5   2          2.88          1.85         8.91 o                         
  27   5   2          0.34         -0.75        13.50 o                         
 -25   6   2         15.70          6.35        10.45 o                         
 -24   6   2         29.94         33.42        11.74 o                         
 -23   6   2         39.13         31.12        11.35 o                         
 -22   6   2         16.97         22.64        10.25 o                         
 -21   6   2         15.40         21.75        10.14 o                         
 -20   6   2         11.40         13.50        10.12 o                         
 -19   6   2          6.62         -2.06        12.93 o                         
 -18   6   2          0.69          7.91         8.70 o                         
 -17   6   2         38.92         38.57        12.56 o                         
 -16   6   2          4.07         -3.84         7.47 o                         
 -15   6   2         49.77         40.72        10.18 o                         
 -14   6   2          0.82         -7.11         7.11 o                         
 -13   6   2         16.63         15.08         8.88 o                         
 -12   6   2        124.95        133.40        22.12 o                         
 -11   6   2        544.21        603.76        37.12 o                         
 -10   6   2        281.83        327.89        21.72 o                         
  -9   6   2         33.92         52.69        17.72 o                         
  -8   6   2        429.76        450.75        20.48 o                         
  -7   6   2        805.49        961.89        31.08 o                         
  -6   6   2         12.35         24.35         7.12 o                         
  -5   6   2        112.11         87.15        11.09 o                         
  -4   6   2         16.54         22.54         7.01 o                         
  -3   6   2        390.39        392.70        25.14 o                         
  -2   6   2        321.36        398.75        19.88 o                         
  -1   6   2        697.47        715.80        29.36 o                         
   0   6   2          7.35         16.88         6.41 o                         
   1   6   2         45.60         49.35         8.09 o                         
   2   6   2        106.56         81.77         9.50 o                         
   3   6   2         17.86         18.61         5.95 o                         
   4   6   2         79.66         61.64         8.66 o                         
   5   6   2        132.03        112.16        10.16 o                         
   6   6   2         60.37         61.92        13.42 o                         
   7   6   2        244.74        242.67        17.56 o                         
   8   6   2         10.57         10.32         5.82 o                         
   9   6   2         55.72         33.98         7.15 o                         
  10   6   2         20.58         19.49        12.75 o                         
  11   6   2         61.83         23.99        12.75 o                         
  12   6   2          0.52         -1.12        11.25 o                         
  13   6   2         16.83         13.12        12.00 o                         
  14   6   2        130.96        134.13        14.05 o                         
  15   6   2         72.23         82.95        12.75 o                         
  16   6   2          0.30          1.40         7.94 o                         
  17   6   2         66.71         69.00        12.16 o                         
  18   6   2         20.66         18.78        19.31 o                         
  19   6   2          0.99         -4.97        13.31 o                         
  20   6   2         23.79         27.83        10.33 o                         
  21   6   2          3.97          6.73         9.18 o                         
  22   6   2          5.97         -1.40         9.12 o                         
  23   6   2          9.12         15.08        10.25 o                         
  24   6   2         21.01         18.31        10.83 o                         
  25   6   2          0.00         -8.62        14.25 o                         
 -20   7   2          0.02         -9.37        11.25 o                         
 -19   7   2         15.29         13.50        14.25 o                         
 -18   7   2         17.56          3.00        13.12 o                         
 -17   7   2          4.04         -9.37        11.25 o                         
 -16   7   2          9.38         -0.37        12.37 o                         
 -15   7   2         19.93         26.62        14.62 o                         
 -14   7   2          3.71          2.62        12.00 o                         
 -13   7   2          4.38         -4.50        10.87 o                         
 -12   7   2         14.64          5.62        12.37 o                         
 -11   7   2         38.77         36.74        16.12 o                         
 -10   7   2          2.44         -3.37        11.62 o                         
  -9   7   2         36.39         23.62        14.25 o                         
  -8   7   2         59.20         61.11        17.25 o                         
  -7   7   2         13.58         14.90         8.08 o                         
  -6   7   2          0.23         -6.57         6.57 o                         
  -5   7   2         16.76         18.85         7.94 o                         
  -4   7   2          2.56         -5.49         6.62 o                         
  -3   7   2          2.94         -1.23         6.52 o                         
  -2   7   2        141.44        128.67        12.16 o                         
  -1   7   2          0.39         13.75         7.12 o                         
   0   7   2        109.06        109.92        11.45 o                         
   1   7   2          5.17          4.47         6.82 o                         
   2   7   2          0.26         -0.95         7.91 o                         
   3   7   2         62.14         55.30         9.14 o                         
   4   7   2         19.75         10.74         7.09 o                         
   5   7   2         33.01         42.60        10.08 o                         
   6   7   2        138.65        126.53        14.03 o                         
   7   7   2          1.87         -1.08         7.11 o                         
   8   7   2         49.45         38.61        15.75 o                         
   9   7   2          1.36         -6.00        11.62 o                         
  10   7   2         16.13          6.75        12.37 o                         
  11   7   2         10.83          4.87        12.37 o                         
  12   7   2          8.28         -1.12        11.62 o                         
  13   7   2          0.18         -6.75        11.25 o                         
  14   7   2         30.99         38.61        15.75 o                         
  15   7   2          1.33         -0.75        12.75 o                         
  16   7   2         61.21         81.73        20.62 o                         
  17   7   2          0.21         -4.87        11.62 o                         
  18   7   2          0.01        -12.75        12.75 o                         
  19   7   2          0.43         -3.37        13.50 o                         
 -13   8   2          0.26         -4.12        14.25 o                         
 -12   8   2          1.96         -4.50        13.50 o                         
 -11   8   2         18.86          7.12        16.12 o                         
 -10   8   2          0.14         -9.00        13.87 o                         
  -9   8   2         10.79          0.75        14.62 o                         
  -8   8   2          0.35          4.12        13.50 o                         
  -7   8   2          4.30         -7.87        11.62 o                         
  -6   8   2          0.87        -12.00        12.00 o                         
  -5   8   2         12.07         10.13         9.71 o                         
  -4   8   2         35.65         19.70         9.71 o                         
  -3   8   2          4.00         -3.28         8.32 o                         
  -2   8   2         27.69         21.04         9.29 o                         
  -1   8   2         43.09         36.46         9.59 o                         
   0   8   2          0.94         -2.84         8.32 o                         
   1   8   2         24.58         27.71        10.33 o                         
   2   8   2          1.65          5.90         8.88 o                         
   3   8   2          5.98          2.15         9.14 o                         
   4   8   2         10.66         12.36         9.50 o                         
   5   8   2          2.60         -5.74        12.00 o                         
   6   8   2         34.84         29.99        16.50 o                         
   7   8   2         85.53         92.98        21.37 o                         
   8   8   2         20.14          1.50        13.87 o                         
   9   8   2         28.76         26.62        16.50 o                         
  10   8   2         31.47          0.37        13.50 o                         
  11   8   2         48.36         25.12        16.50 o                         
  12   8   2         33.68          4.12        14.25 o                         
  13   8   2          7.02         -8.62        13.50 o                         
  -3   9   2         20.18         22.12        17.62 o                         
  -2   9   2          9.63         -0.20        10.73 o                         
  -1   9   2          0.45         -7.94         9.94 o                         
   0   9   2          7.54         11.50        11.26 o                         
   1   9   2          3.16         -2.27        10.33 o                         
   2   9   2          4.64          5.50        10.47 o                         
   3   9   2          3.50         -5.45         9.67 o                         
 -32   1   3          9.22          6.17        10.50 o                         
 -31   1   3          1.59         -9.73        10.87 o                         
 -30   1   3          2.54          3.18         9.27 o                         
 -29   1   3         19.26         29.35        10.86 o                         
 -28   1   3         11.87         24.40        11.81 o                         
 -27   1   3          0.14         -4.12         7.95 o                         
 -26   1   3          0.81         -3.01         8.08 o                         
 -25   1   3          1.10         -6.49         6.49 o                         
 -24   1   3          6.35          5.00         8.20 o                         
 -23   1   3         19.10         21.24         8.74 o                         
 -22   1   3          1.69         -6.50         7.29 o                         
 -21   1   3         15.40         19.24         8.54 o                         
 -20   1   3        316.80        297.73        15.30 o                         
 -19   1   3        952.95        943.06        29.22 o                         
 -18   1   3         92.50         81.28        12.61 o                         
 -17   1   3         39.82         36.75         5.25 o                         
 -16   1   3          2.89          5.30         3.68 o                         
 -15   1   3          9.43         13.19         3.53 o                         
 -14   1   3          2.27          1.32         2.87 o                         
 -13   1   3        137.30        142.87         6.90 o                         
 -12   1   3          9.08         10.07         2.70 o                         
 -11   1   3         65.69         79.66         4.33 o                         
 -10   1   3         14.64         12.39         2.63 o                         
  -9   1   3       2118.89       2284.31        46.08 o                         
  -8   1   3         64.46         59.64         2.97 o                         
  -7   1   3        681.63        742.74        15.44 o                         
  -6   1   3        110.84        100.95         3.52 o                         
  -5   1   3        113.61        123.57         3.88 o                         
  -4   1   3        548.82        563.90        12.81 o                         
  -3   1   3        413.33        380.21         8.63 o                         
  -2   1   3          2.16          2.17         2.55 o                         
  -1   1   3        457.59        427.97         9.51 o                         
   0   1   3       2869.46       2843.43        56.26 o                         
   1   1   3        853.72        795.15        20.51 o                         
   2   1   3       4203.15       4319.96        91.83 o                         
   3   1   3          4.54          4.04         1.93 o                         
   4   1   3       4444.46       4249.87        83.56 o                         
   5   1   3         34.46         25.51         2.85 o                         
   6   1   3       3349.23       3150.47        62.59 o                         
   7   1   3        159.92        155.45         5.31 o                         
   8   1   3        153.63        145.49         5.28 o                         
   9   1   3         14.62         11.44         2.23 o                         
  10   1   3         38.42         45.22         3.10 o                         
  11   1   3        353.30        352.66         8.87 o                         
  12   1   3        275.76        259.81         7.46 o                         
  13   1   3        178.59        185.08         6.30 o                         
  14   1   3          5.50          8.41         2.74 o                         
  15   1   3        193.10        218.83         7.38 o                         
  16   1   3         15.45          6.25         3.50 o                         
  17   1   3          2.31          1.92         3.44 o                         
  18   1   3          5.81          0.39         3.84 o                         
  19   1   3         12.03          9.90         5.24 o                         
  20   1   3         90.87         78.89        10.50 o                         
  21   1   3          0.96         -0.77         4.55 o                         
  22   1   3          9.28         10.78         6.01 o                         
  23   1   3         25.75         21.48         6.72 o                         
  24   1   3          7.27          1.69         5.97 o                         
  25   1   3         62.72         79.20         9.34 o                         
  26   1   3         64.63         77.39        14.34 o                         
  27   1   3         69.01         75.03         9.40 o                         
  28   1   3          4.49         16.83         6.94 o                         
  29   1   3          5.93          8.61         7.34 o                         
  30   1   3          0.56          9.77         7.18 o                         
  31   1   3          2.21          8.10         7.53 o                         
  32   1   3          4.68          8.78         8.05 o                         
 -31   2   3          1.93          4.90        17.62 o                         
 -30   2   3          1.74          5.22        11.06 o                         
 -29   2   3         12.69         20.85        10.14 o                         
 -28   2   3          0.43         -3.81        10.12 o                         
 -27   2   3          7.04          6.72         8.43 o                         
 -26   2   3          4.38          1.23         8.10 o                         
 -25   2   3          0.71         -4.69         8.22 o                         
 -24   2   3          1.42         -1.26         7.29 o                         
 -23   2   3          9.14         16.30        20.24 o                         
 -22   2   3         52.57         36.64         6.52 o                         
 -21   2   3         18.23         13.59         5.55 o                         
 -20   2   3         47.76         37.90         6.72 o                         
 -19   2   3          1.67          0.31         6.02 o                         
 -18   2   3        418.08        426.77        16.64 o                         
 -17   2   3        595.73        562.12        19.73 o                         
 -16   2   3        130.46        136.60         8.54 o                         
 -15   2   3        131.52        128.10         6.79 o                         
 -14   2   3        293.41        277.63         9.67 o                         
 -13   2   3          3.04          7.73         3.01 o                         
 -12   2   3        598.08        658.29        14.84 o                         
 -11   2   3         53.81         75.97         4.40 o                         
 -10   2   3         92.86         93.54         6.62 o                         
  -9   2   3          7.64          5.90         2.44 o                         
  -8   2   3        104.16        135.85         5.42 o                         
  -7   2   3       1296.65       1401.26        29.31 o                         
  -6   2   3        252.14        247.06         8.00 o                         
  -5   2   3         38.97         43.95         3.35 o                         
  -4   2   3        710.98        746.98        17.96 o                         
  -3   2   3         22.38         27.84         2.76 o                         
  -2   2   3       1409.71       1531.55        29.32 o                         
  -1   2   3        576.13        637.33        14.35 o                         
   0   2   3          3.40         -0.45         1.80 o                         
   1   2   3        410.35        444.00        10.64 o                         
   2   2   3        131.14        146.35         4.63 o                         
   3   2   3        629.07        562.60        17.43 o                         
   4   2   3        195.49        188.74         6.49 o                         
   5   2   3        452.97        421.80        11.24 o                         
   6   2   3        134.09        151.40         5.77 o                         
   7   2   3         78.58         73.77         4.22 o                         
   8   2   3         76.88         78.19         4.42 o                         
   9   2   3          0.72          0.89         2.63 o                         
  10   2   3          2.71          3.15         2.83 o                         
  11   2   3        125.88         99.46         5.39 o                         
  12   2   3         16.87         20.01         3.65 o                         
  13   2   3         14.91          9.24         3.04 o                         
  14   2   3         49.60         49.81         4.23 o                         
  15   2   3        300.00        306.42         9.72 o                         
  16   2   3         42.53         45.58         4.61 o                         
  17   2   3          4.90          0.57         5.49 o                         
  18   2   3        191.00        187.63         9.35 o                         
  19   2   3          6.61          5.06         4.63 o                         
  20   2   3          1.89         -1.92         4.06 o                         
  21   2   3        119.15        105.42        12.01 o                         
  22   2   3         18.88         23.08         5.97 o                         
  23   2   3          4.40         -0.30         6.31 o                         
  24   2   3          1.30         -3.34         8.47 o                         
  25   2   3          6.24         -1.76         6.62 o                         
  26   2   3          9.83         17.30         9.09 o                         
  27   2   3          9.43         13.00         8.28 o                         
  28   2   3          1.80          8.07         7.84 o                         
  29   2   3          2.06         -4.26         7.77 o                         
  30   2   3          0.02         -6.87         6.87 o                         
  31   2   3          2.25          5.82         7.96 o                         
 -30   3   3          8.50         -4.87        13.50 o                         
 -29   3   3          4.94         10.50        15.75 o                         
 -28   3   3         10.08         19.49        15.75 o                         
 -27   3   3          9.23         21.37        16.12 o                         
 -26   3   3          9.19         18.00        15.00 o                         
 -25   3   3          9.95         15.75        14.25 o                         
 -24   3   3         15.41         19.49        14.62 o                         
 -23   3   3        108.22         75.97        29.80 o                         
 -22   3   3          0.19         -5.62         6.10 o                         
 -21   3   3          9.64         14.27         5.50 o                         
 -20   3   3         15.89          2.00         7.19 o                         
 -19   3   3          9.27          5.59         4.68 o                         
 -18   3   3          3.04          0.16         4.97 o                         
 -17   3   3         28.85         23.79         6.43 o                         
 -16   3   3        137.83        103.76         8.01 o                         
 -15   3   3        378.17        343.20        14.31 o                         
 -14   3   3        236.67        232.97        11.96 o                         
 -13   3   3        595.26        596.37        17.59 o                         
 -12   3   3          1.52          0.78         3.83 o                         
 -11   3   3        245.04        231.74         8.68 o                         
 -10   3   3          7.06          4.67         3.06 o                         
  -9   3   3         19.67         28.63         3.68 o                         
  -8   3   3        114.71        126.66         5.89 o                         
  -7   3   3         53.76         49.29         4.44 o                         
  -6   3   3        840.94        937.45        22.46 o                         
  -5   3   3        282.64        313.28         9.54 o                         
  -4   3   3          0.24          2.27         2.29 o                         
  -3   3   3         45.88         48.21         2.73 o                         
  -2   3   3        179.22        221.18         6.51 o                         
  -1   3   3          0.33         -2.29         2.29 o                         
   0   3   3        437.96        428.80        12.90 o                         
   1   3   3        525.29        522.35        13.52 o                         
   2   3   3       1715.29       1751.85        38.43 o                         
   3   3   3        134.94        135.32         7.41 o                         
   4   3   3          3.19          3.81         2.75 o                         
   5   3   3         59.38         46.22         3.68 o                         
   6   3   3         14.82          7.75         2.71 o                         
   7   3   3         48.32         44.11         3.68 o                         
   8   3   3         11.66          8.76         2.87 o                         
   9   3   3         11.32          1.27         3.32 o                         
  10   3   3         28.07         29.54         4.02 o                         
  11   3   3         20.99         22.25         4.04 o                         
  12   3   3        320.02        338.90        11.46 o                         
  13   3   3        316.38        306.81        10.87 o                         
  14   3   3          4.84         10.72         4.96 o                         
  15   3   3        688.22        696.57        20.80 o                         
  16   3   3         99.15         96.51         7.13 o                         
  17   3   3        151.96        138.76         8.27 o                         
  18   3   3         43.12         42.26         5.82 o                         
  19   3   3         27.14         19.43         5.13 o                         
  20   3   3          6.37          2.18         5.09 o                         
  21   3   3         35.82         46.63         7.08 o                         
  22   3   3        173.02        198.76        11.73 o                         
  23   3   3          0.07          1.08         5.62 o                         
  24   3   3          3.73          8.60         5.85 o                         
  25   3   3         28.31         27.53         8.55 o                         
  26   3   3         32.81         35.62         8.99 o                         
  27   3   3          0.00         -0.45         8.35 o                         
  28   3   3          1.34         -4.41         8.32 o                         
  29   3   3          3.07         -2.44         8.70 o                         
  30   3   3          4.29          8.13         9.77 o                         
 -29   4   3         41.41         45.36        19.12 o                         
 -28   4   3          0.27          1.50        15.00 o                         
 -27   4   3         32.28         20.99        16.12 o                         
 -26   4   3          1.74         10.50        14.62 o                         
 -25   4   3         19.78         29.24        16.50 o                         
 -24   4   3          1.70          4.59         7.27 o                         
 -23   4   3         16.10         15.05         7.95 o                         
 -22   4   3         65.75         49.63        24.74 o                         
 -21   4   3        140.34        130.78        23.81 o                         
 -20   4   3          0.11         -6.65         6.65 o                         
 -19   4   3          7.89          6.35         7.69 o                         
 -18   4   3          7.12          3.13        12.37 o                         
 -17   4   3         32.08         23.99         8.10 o                         
 -16   4   3        270.02        256.32        18.41 o                         
 -15   4   3         82.70         80.93        11.32 o                         
 -14   4   3        991.73       1045.79        46.21 o                         
 -13   4   3         36.00         45.87         8.02 o                         
 -12   4   3          9.03          9.07         4.44 o                         
 -11   4   3          3.53          6.20         4.57 o                         
 -10   4   3        783.74        810.45        24.08 o                         
  -9   4   3          0.12         -2.67         3.71 o                         
  -8   4   3          9.46          2.01         3.93 o                         
  -7   4   3         96.16         90.74         6.62 o                         
  -6   4   3        410.16        445.36        23.13 o                         
  -5   4   3        104.83        124.59         7.12 o                         
  -4   4   3        154.84        141.12         7.43 o                         
  -3   4   3         10.83          9.43         2.72 o                         
  -2   4   3        343.45        339.72         9.74 o                         
  -1   4   3         74.62         75.97         4.81 o                         
   0   4   3          6.88          6.85         3.18 o                         
   1   4   3          2.87          4.10         2.69 o                         
   2   4   3          0.02         -0.06         2.74 o                         
   3   4   3         64.76         60.15         3.95 o                         
   4   4   3          1.25          5.79         3.18 o                         
   5   4   3        221.63        246.73         7.76 o                         
   6   4   3         24.17         25.37         3.29 o                         
   7   4   3        151.64        150.50         6.68 o                         
   8   4   3        769.16        753.43        21.21 o                         
   9   4   3          5.48          9.31         3.52 o                         
  10   4   3        780.14        778.57        19.91 o                         
  11   4   3        300.40        300.35        10.46 o                         
  12   4   3        110.40        100.10         7.26 o                         
  13   4   3          0.03         -3.06         4.29 o                         
  14   4   3          0.26         -0.58         5.98 o                         
  15   4   3          8.95          4.55         3.45 o                         
  16   4   3          1.06          2.02         3.52 o                         
  17   4   3         37.19         30.05         5.58 o                         
  18   4   3         28.56         24.47         6.01 o                         
  19   4   3          0.05          1.35         5.00 o                         
  20   4   3          0.01          4.12         5.46 o                         
  21   4   3          5.18          0.09         9.35 o                         
  22   4   3          0.56         -3.08         7.52 o                         
  23   4   3         10.50         -4.69         7.69 o                         
  24   4   3          1.71         -0.96         8.08 o                         
  25   4   3          0.68          4.65         8.74 o                         
  26   4   3          2.58          0.75        13.12 o                         
  27   4   3          0.22         17.25        14.62 o                         
  28   4   3          3.58         17.25        15.37 o                         
  29   4   3          0.94         29.99        17.62 o                         
 -27   5   3         13.90        -13.12        13.87 o                         
 -26   5   3         11.42         17.25        15.75 o                         
 -25   5   3          3.22         -0.87         8.18 o                         
 -24   5   3          0.01         -8.20         8.20 o                         
 -23   5   3         31.58         27.33        10.18 o                         
 -22   5   3         12.79          5.39         8.54 o                         
 -21   5   3         17.53         11.59        11.81 o                         
 -20   5   3          4.31         -0.24         7.74 o                         
 -19   5   3         49.81         47.83        11.10 o                         
 -18   5   3          2.35          0.87         7.47 o                         
 -17   5   3         13.04         12.03         8.27 o                         
 -16   5   3          2.80          6.58         7.42 o                         
 -15   5   3         64.60         77.07        11.79 o                         
 -14   5   3         80.64         98.74        18.75 o                         
 -13   5   3         17.06          5.42         9.00 o                         
 -12   5   3         61.86         74.52        22.87 o                         
 -11   5   3        172.54        189.92        13.49 o                         
 -10   5   3         11.06          7.89         5.09 o                         
  -9   5   3         12.96          3.90         5.90 o                         
  -8   5   3          1.70         -2.72         4.18 o                         
  -7   5   3        204.09        214.71        10.54 o                         
  -6   5   3        423.31        440.14        15.78 o                         
  -5   5   3         94.41         94.98         7.26 o                         
  -4   5   3         82.33         79.84         6.75 o                         
  -3   5   3        179.43        186.01         9.37 o                         
  -2   5   3          1.07          9.81         4.59 o                         
  -1   5   3        430.43        423.92        16.28 o                         
   0   5   3        262.71        266.29        14.83 o                         
   1   5   3          1.14          1.69         4.23 o                         
   2   5   3          0.03         -3.60         4.11 o                         
   3   5   3          8.28          3.16         5.98 o                         
   4   5   3        415.33        403.74        14.17 o                         
   5   5   3        252.96        252.01        10.67 o                         
   6   5   3         37.08         36.28         4.06 o                         
   7   5   3        628.66        648.71        19.85 o                         
   8   5   3         27.09         26.65         5.19 o                         
   9   5   3         92.64         93.97         6.71 o                         
  10   5   3        161.05        141.11         8.04 o                         
  11   5   3          0.50         -1.41         3.92 o                         
  12   5   3          0.83          0.39         4.85 o                         
  13   5   3          4.11          9.48         6.20 o                         
  14   5   3          6.17         -4.19         6.35 o                         
  15   5   3        276.51        261.60        20.87 o                         
  16   5   3         29.75         20.05         7.66 o                         
  17   5   3         15.52          8.31         6.97 o                         
  18   5   3         16.14          8.07         8.35 o                         
  19   5   3          2.59         -1.19         8.00 o                         
  20   5   3         18.40         32.80        10.07 o                         
  21   5   3         10.13         10.17         9.75 o                         
  22   5   3          4.48          3.86         8.61 o                         
  23   5   3          2.97         -8.22         8.22 o                         
  24   5   3         20.07         12.75        10.07 o                         
  25   5   3          2.22          2.81         9.67 o                         
  26   5   3          1.70          4.74        12.56 o                         
  27   5   3          5.85          9.75        16.12 o                         
 -24   6   3         30.99          9.53        10.18 o                         
 -23   6   3          0.11        -12.56        12.56 o                         
 -22   6   3         27.44         28.44        10.86 o                         
 -21   6   3         23.72          4.50        12.93 o                         
 -20   6   3          0.90         -8.62        10.12 o                         
 -19   6   3         17.80          8.37         8.91 o                         
 -18   6   3          5.33          0.89         9.27 o                         
 -17   6   3         15.11         18.19        11.25 o                         
 -16   6   3          2.31         -1.83         8.27 o                         
 -15   6   3         10.76          8.52         8.91 o                         
 -14   6   3         50.26         73.67        23.06 o                         
 -13   6   3        134.34        130.60        15.23 o                         
 -12   6   3         14.37          9.46         8.27 o                         
 -11   6   3        166.97        167.35        17.43 o                         
 -10   6   3         70.68         73.97        10.27 o                         
  -9   6   3         33.31         39.24         6.90 o                         
  -8   6   3         36.39         35.77         7.14 o                         
  -7   6   3          2.54          0.40         5.12 o                         
  -6   6   3         65.34         67.06         7.65 o                         
  -5   6   3          0.08          3.36         7.15 o                         
  -4   6   3         72.19         71.33         9.36 o                         
  -3   6   3         61.99         76.99        15.76 o                         
  -2   6   3         99.73        105.89        10.57 o                         
  -1   6   3          9.86         14.91         6.69 o                         
   0   6   3        299.44        295.33        16.73 o                         
   1   6   3          8.75         34.71         7.53 o                         
   2   6   3         39.56         43.72         7.74 o                         
   3   6   3        173.37        158.88        10.62 o                         
   4   6   3         16.55          6.36         6.28 o                         
   5   6   3        108.16        106.31        10.28 o                         
   6   6   3        117.65        128.50        11.91 o                         
   7   6   3          0.33          3.68         6.17 o                         
   8   6   3         19.20          2.16         6.26 o                         
   9   6   3         20.36         22.87         7.57 o                         
  10   6   3         12.94         17.84         9.85 o                         
  11   6   3          0.37          0.45         8.95 o                         
  12   6   3          1.20        -12.18        12.18 o                         
  13   6   3         41.75         52.11        16.50 o                         
  14   6   3         88.90         94.10        20.24 o                         
  15   6   3         18.84          4.50        12.00 o                         
  16   6   3         33.11         25.12        14.25 o                         
  17   6   3         56.06         39.50        10.63 o                         
  18   6   3          3.91         -8.52        12.93 o                         
  19   6   3          3.92         -5.76         8.62 o                         
  20   6   3          3.71          9.50         9.23 o                         
  21   6   3         34.20         34.82        11.81 o                         
  22   6   3         28.04         31.26        11.53 o                         
  23   6   3          0.09         -3.13        12.00 o                         
  24   6   3          0.51          2.42        10.33 o                         
 -20   7   3         30.61         20.62        17.25 o                         
 -19   7   3          6.27          3.00        14.62 o                         
 -18   7   3          8.64         11.25        13.87 o                         
 -17   7   3         11.42         13.12        13.87 o                         
 -16   7   3         11.70          4.12        12.75 o                         
 -15   7   3          3.03         10.87        13.87 o                         
 -14   7   3          0.32         -2.62        12.00 o                         
 -13   7   3          8.98         -2.62        11.25 o                         
 -12   7   3          4.01         -4.87        10.50 o                         
 -11   7   3          4.91         22.12        13.50 o                         
 -10   7   3         25.89         16.87        13.12 o                         
  -9   7   3         40.12         44.61        16.12 o                         
  -8   7   3         19.77         31.46        11.57 o                         
  -7   7   3          9.70          0.37         7.15 o                         
  -6   7   3          2.32          8.99         8.84 o                         
  -5   7   3          5.64         12.35         7.86 o                         
  -4   7   3        258.25        276.96        20.57 o                         
  -3   7   3         16.53         12.27         7.92 o                         
  -2   7   3        204.63        189.63        14.34 o                         
  -1   7   3          6.43          1.11         7.26 o                         
   0   7   3         25.60         32.83         8.91 o                         
   1   7   3          0.05          4.33         7.25 o                         
   2   7   3         33.31         28.34         8.27 o                         
   3   7   3          8.54         -3.89         6.53 o                         
   4   7   3          4.05          6.92         7.21 o                         
   5   7   3          1.93         -1.25         6.77 o                         
   6   7   3         15.13          7.41        10.89 o                         
   7   7   3         84.01         94.57        10.97 o                         
   8   7   3         51.26         54.74        17.62 o                         
   9   7   3          5.09         15.37        13.50 o                         
  10   7   3          2.35          9.00        13.87 o                         
  11   7   3         47.09         15.75        14.62 o                         
  12   7   3         67.47         64.48        18.75 o                         
  13   7   3         11.47          9.75        13.87 o                         
  14   7   3         10.30          0.37        13.12 o                         
  15   7   3        109.13        111.72        23.24 o                         
  16   7   3         33.53          9.00        14.62 o                         
  17   7   3          2.96         13.50        15.00 o                         
  18   7   3          4.46          3.37        15.37 o                         
 -11   8   3          0.56         -9.37        14.25 o                         
 -10   8   3          3.24         16.87        15.75 o                         
  -9   8   3         46.23         86.23        22.49 o                         
  -8   8   3          5.03          2.25        13.87 o                         
  -7   8   3          3.36         31.12        16.87 o                         
  -6   8   3         53.13         49.49        18.75 o                         
  -5   8   3         36.53         36.69        13.42 o                         
  -4   8   3          0.95         -0.12         8.62 o                         
  -3   8   3         60.55         87.83        12.12 o                         
  -2   8   3         63.50         70.65        12.50 o                         
  -1   8   3          0.76          1.31         7.89 o                         
   0   8   3          0.02          7.52         8.12 o                         
   1   8   3          4.22         20.55         8.92 o                         
   2   8   3         35.46         39.66        11.39 o                         
   3   8   3         42.24         35.01        19.12 o                         
   4   8   3          5.25          7.12         9.37 o                         
   5   8   3         23.49         25.87        17.25 o                         
   6   8   3          1.41        -11.62        14.25 o                         
   7   8   3         22.29         27.74        16.50 o                         
   8   8   3          0.05         -6.00        13.12 o                         
   9   8   3         62.03         64.11        20.24 o                         
  10   8   3         11.61         -6.37        14.62 o                         
  11   8   3          4.73         16.87        15.37 o                         
 -31   0   4         45.13         70.11        20.62 o                         
 -30   0   4         34.25         45.74        18.00 o                         
 -29   0   4         71.17         97.47        19.87 o                         
 -28   0   4         25.95         20.62        14.25 o                         
 -27   0   4         98.19         85.85        19.12 o                         
 -26   0   4          0.53         22.12        14.25 o                         
 -25   0   4        110.31        103.10        19.87 o                         
 -24   0   4        236.62        271.43        28.87 o                         
 -23   0   4        193.51        254.18        27.74 o                         
 -22   0   4         21.44         22.49        13.50 o                         
 -21   0   4         54.31         30.74        13.87 o                         
 -20   0   4        254.93        283.80        28.12 o                         
 -19   0   4        826.47        771.17        51.36 o                         
 -18   0   4        850.97        785.04        51.36 o                         
 -17   0   4         96.96         97.00        18.56 o                         
 -16   0   4        203.20        192.19        14.36 o                         
 -15   0   4        313.21        344.60        16.09 o                         
 -14   0   4        193.51        207.87        17.45 o                         
 -13   0   4         96.50         90.56         7.71 o                         
 -12   0   4       3954.01       3910.41       103.22 o                         
 -11   0   4        281.24        282.30        11.45 o                         
 -10   0   4        387.61        348.65        12.81 o                         
  -9   0   4       3416.51       3424.38       104.81 o                         
  -8   0   4       6272.42       6192.95       160.62 o                         
  -7   0   4       3136.71       3351.71        88.13 o                         
  -6   0   4         33.12         22.66         3.40 o                         
  -5   0   4        300.89        261.21         9.62 o                         
  -4   0   4       4021.74       3993.51        91.73 o                         
  -3   0   4        725.22        745.66        18.91 o                         
  -2   0   4         82.09         88.64         4.72 o                         
  -1   0   4        210.84        184.19        18.32 o                         
   0   0   4        526.23        488.50        22.31 o                         
   1   0   4        922.95        859.57        51.17 o                         
   2   0   4        228.22        181.64        12.75 o                         
   3   0   4       1940.44       1793.99        48.29 o                         
   4   0   4       2720.57       2539.15        67.36 o                         
   5   0   4         41.28         55.96         4.44 o                         
   6   0   4        978.70        836.99        24.39 o                         
   7   0   4        359.55        302.40        11.12 o                         
   8   0   4          0.11          0.24         2.74 o                         
   9   0   4        313.06        299.91        16.40 o                         
  10   0   4        111.96        120.42         7.44 o                         
  11   0   4         33.58         31.13         4.52 o                         
  12   0   4         16.97         44.18         8.10 o                         
  13   0   4        253.26        211.98        10.33 o                         
  14   0   4        238.28        230.27        11.33 o                         
  15   0   4         47.78         66.82         6.86 o                         
  16   0   4         53.07         68.06        11.21 o                         
  17   0   4         38.19         42.15         7.60 o                         
  18   0   4        143.45        151.53        11.52 o                         
  19   0   4        133.48        148.70        11.51 o                         
  20   0   4          9.60         10.26         8.06 o                         
  21   0   4        106.15        147.40        43.86 o                         
  22   0   4        101.77        111.90        14.40 o                         
  23   0   4         46.11         48.04        12.93 o                         
  24   0   4         26.54         44.22        11.89 o                         
  25   0   4         17.54         33.30        10.99 o                         
  26   0   4        313.61        455.75        29.72 o                         
  27   0   4          0.61          3.32        10.00 o                         
  28   0   4         40.78         49.48        13.03 o                         
  29   0   4         33.51         28.19        12.32 o                         
  30   0   4        101.01        132.44        18.37 o                         
  31   0   4          2.15         -7.14        11.50 o                         
 -31   1   4          1.32         -1.62        10.45 o                         
 -30   1   4         49.91         58.43        19.31 o                         
 -29   1   4        103.74        119.94        15.88 o                         
 -28   1   4          0.06         -2.72         9.37 o                         
 -27   1   4         16.91          6.20         9.41 o                         
 -26   1   4        208.08        220.93        21.74 o                         
 -25   1   4        117.56        101.46        13.78 o                         
 -24   1   4         42.16         41.21        13.12 o                         
 -23   1   4        326.33        320.60        22.11 o                         
 -22   1   4         96.29        127.65        15.00 o                         
 -21   1   4          0.05          3.54         9.00 o                         
 -20   1   4          8.09         11.72         5.85 o                         
 -19   1   4        634.98        592.85        20.90 o                         
 -18   1   4        803.27        831.37        26.65 o                         
 -17   1   4        412.02        403.44        15.84 o                         
 -16   1   4        262.11        250.57        11.78 o                         
 -15   1   4        220.47        216.29        11.36 o                         
 -14   1   4        151.38        141.90         6.56 o                         
 -13   1   4        204.84        196.42         7.55 o                         
 -12   1   4         24.37         34.05         3.74 o                         
 -11   1   4        416.62        380.52         9.94 o                         
 -10   1   4        967.71        960.94        20.08 o                         
  -9   1   4        251.67        297.86         8.29 o                         
  -8   1   4         17.02         11.75         2.25 o                         
  -7   1   4         68.71         47.50         4.22 o                         
  -6   1   4          0.49         -1.73         1.73 o                         
  -5   1   4        264.83        262.44         6.63 o                         
  -4   1   4         63.52         58.41         3.41 o                         
  -3   1   4        686.63        633.70        12.56 o                         
  -2   1   4       1718.04       1503.52        28.78 o                         
  -1   1   4         18.44         12.60         3.64 o                         
   0   1   4        156.29        124.65         5.35 o                         
   1   1   4          4.13         -2.43         2.43 o                         
   2   1   4        159.93        144.69         6.42 o                         
   3   1   4          4.59         -0.16         2.71 o                         
   4   1   4        120.22        135.24         6.36 o                         
   5   1   4       4051.16       3750.18        74.32 o                         
   6   1   4       1118.57       1154.43        26.65 o                         
   7   1   4        254.77        252.92         7.66 o                         
   8   1   4        192.99        201.86         6.30 o                         
   9   1   4       1315.90       1286.68        25.72 o                         
  10   1   4         17.98          9.35         2.34 o                         
  11   1   4         29.66         29.43         2.92 o                         
  12   1   4        123.25        118.51         5.24 o                         
  13   1   4        993.16        997.10        21.23 o                         
  14   1   4         38.60         55.26         4.55 o                         
  15   1   4         14.61         15.60         3.49 o                         
  16   1   4          0.40         -3.40         3.40 o                         
  17   1   4        397.30        437.85        14.19 o                         
  18   1   4         20.99         20.25         4.63 o                         
  19   1   4         10.95         22.98         6.22 o                         
  20   1   4         95.62        112.91        15.95 o                         
  21   1   4         52.42         59.66         6.82 o                         
  22   1   4          2.06         -3.18         5.54 o                         
  23   1   4         29.22         33.58         7.66 o                         
  24   1   4         44.99         55.57         8.68 o                         
  25   1   4          0.94          2.92         6.27 o                         
  26   1   4         42.13         52.55         8.86 o                         
  27   1   4         21.96         36.66         8.42 o                         
  28   1   4          2.21          4.78         7.08 o                         
  29   1   4          0.00         -1.18         6.97 o                         
  30   1   4         23.01         15.46        10.44 o                         
  31   1   4         12.61         19.76         8.79 o                         
 -31   2   4         17.43         16.50        17.62 o                         
 -30   2   4         20.40         21.81        20.06 o                         
 -29   2   4         14.74         11.91        10.71 o                         
 -28   2   4        112.34        141.47        25.87 o                         
 -27   2   4        115.24        138.70        15.69 o                         
 -26   2   4          8.40          0.96         8.64 o                         
 -25   2   4         75.14         97.52        13.51 o                         
 -24   2   4        125.12        123.61        18.37 o                         
 -23   2   4          0.20          9.55         8.72 o                         
 -22   2   4         48.39         42.78         8.30 o                         
 -21   2   4          9.79         -5.85         7.55 o                         
 -20   2   4        266.34        269.29        15.15 o                         
 -19   2   4         47.26         43.22         7.27 o                         
 -18   2   4         42.77         34.18         5.95 o                         
 -17   2   4          0.07          3.87         4.30 o                         
 -16   2   4       1514.43       1502.14        48.59 o                         
 -15   2   4        195.00        213.66         9.66 o                         
 -14   2   4         82.78         65.35         4.83 o                         
 -13   2   4        108.03         86.82         6.59 o                         
 -12   2   4        881.85        874.74        19.09 o                         
 -11   2   4        319.27        328.13         9.29 o                         
 -10   2   4          6.22          9.99         2.67 o                         
  -9   2   4        647.10        674.24        16.14 o                         
  -8   2   4        374.33        371.44         9.49 o                         
  -7   2   4        202.25        198.13         7.52 o                         
  -6   2   4        613.01        597.32        15.32 o                         
  -5   2   4        290.02        228.43         7.26 o                         
  -4   2   4        328.06        275.26         9.45 o                         
  -3   2   4         15.82         17.86         2.53 o                         
  -2   2   4         19.49         16.38         2.45 o                         
  -1   2   4        939.16        880.20        19.56 o                         
   0   2   4        931.76        956.32        21.04 o                         
   1   2   4       3055.67       3151.95        58.72 o                         
   2   2   4       2289.39       2285.38        43.23 o                         
   3   2   4       6067.26       5840.58       124.17 o                         
   4   2   4       1464.51       1372.21        31.22 o                         
   5   2   4       3694.23       3362.36        72.72 o                         
   6   2   4       1879.09       1832.27        41.07 o                         
   7   2   4        877.58        796.55        19.74 o                         
   8   2   4         64.84         73.71         4.34 o                         
   9   2   4        109.27        118.81         5.41 o                         
  10   2   4        749.60        734.88        17.48 o                         
  11   2   4        613.99        621.63        17.12 o                         
  12   2   4          0.10          3.60         3.19 o                         
  13   2   4        513.67        550.30        14.33 o                         
  14   2   4        172.54        177.40         7.20 o                         
  15   2   4          3.86          5.60         3.56 o                         
  16   2   4          0.06         -0.58         3.74 o                         
  17   2   4         11.62         15.93         4.85 o                         
  18   2   4        337.10        373.80        14.15 o                         
  19   2   4        250.81        275.96        12.98 o                         
  20   2   4         18.04         11.34         4.47 o                         
  21   2   4          3.08          1.70         4.90 o                         
  22   2   4         33.51         34.25         7.47 o                         
  23   2   4          5.47          7.31         6.18 o                         
  24   2   4          1.28         -0.40         5.89 o                         
  25   2   4          5.63         11.51         6.73 o                         
  26   2   4          0.42         -5.23         6.13 o                         
  27   2   4          4.44          7.51         6.77 o                         
  28   2   4          0.54          4.37         7.06 o                         
  29   2   4          2.21         15.63         8.02 o                         
  30   2   4          1.52         10.45         8.00 o                         
 -30   3   4          0.47        -14.62        14.62 o                         
 -29   3   4          6.01          0.00        15.75 o                         
 -28   3   4          0.45          2.62        15.37 o                         
 -27   3   4          1.83        -10.87        13.12 o                         
 -26   3   4         49.26         31.12        17.25 o                         
 -25   3   4         67.69         77.98        20.99 o                         
 -24   3   4          7.56         -2.62        13.12 o                         
 -23   3   4         57.23         59.84        10.95 o                         
 -22   3   4         60.85         41.00         9.90 o                         
 -21   3   4         10.18          1.67        14.25 o                         
 -20   3   4          0.29         -6.56         6.56 o                         
 -19   3   4        384.97        360.37        22.72 o                         
 -18   3   4        271.23        253.02        14.38 o                         
 -17   3   4         92.00        104.39        11.71 o                         
 -16   3   4          0.00         -4.36         4.36 o                         
 -15   3   4       1618.04       1672.64        47.31 o                         
 -14   3   4         31.50         42.42         5.55 o                         
 -13   3   4        108.76        120.43         6.96 o                         
 -12   3   4         26.00         18.07         4.22 o                         
 -11   3   4        359.76        378.36        12.32 o                         
 -10   3   4        443.98        460.28        14.33 o                         
  -9   3   4        465.80        515.15        14.77 o                         
  -8   3   4          9.73          9.87         3.40 o                         
  -7   3   4       1169.71       1209.98        28.68 o                         
  -6   3   4        499.50        492.47        13.93 o                         
  -5   3   4         11.55         11.33         3.51 o                         
  -4   3   4        196.02        185.60         6.56 o                         
  -3   3   4       1185.32       1138.39        22.98 o                         
  -2   3   4         28.29         18.04         3.17 o                         
  -1   3   4          3.44          6.10         2.57 o                         
   0   3   4         37.53         18.73         3.09 o                         
   1   3   4       2583.94       2469.39        49.96 o                         
   2   3   4         18.79         39.84         7.44 o                         
   3   3   4        536.92        479.23        11.35 o                         
   4   3   4        257.82        226.41         7.44 o                         
   5   3   4        114.65        114.78         5.69 o                         
   6   3   4          9.38          9.24         3.22 o                         
   7   3   4         14.64          2.03         4.06 o                         
   8   3   4          2.48          5.22         4.35 o                         
   9   3   4        437.71        423.55        14.14 o                         
  10   3   4        435.60        401.98        13.74 o                         
  11   3   4          0.43          5.72         3.89 o                         
  12   3   4        483.13        438.59        13.62 o                         
  13   3   4        393.31        374.16        16.40 o                         
  14   3   4         44.12         45.51         5.84 o                         
  15   3   4          0.00         -0.58         4.70 o                         
  16   3   4         67.53         65.78         6.53 o                         
  17   3   4        191.50        197.27         9.87 o                         
  18   3   4        323.53        338.37        16.21 o                         
  19   3   4          0.60          4.05         4.88 o                         
  20   3   4         83.21        116.11         9.58 o                         
  21   3   4          2.74         -3.71         5.84 o                         
  22   3   4         34.64         32.83         7.10 o                         
  23   3   4          6.03          4.85         5.96 o                         
  24   3   4         11.38          9.79         6.45 o                         
  25   3   4          0.03         -0.56         7.29 o                         
  26   3   4         38.96         53.69        10.41 o                         
  27   3   4          0.00        -10.55        11.32 o                         
  28   3   4         15.25         21.06         8.68 o                         
  29   3   4          7.56         15.74         8.70 o                         
 -28   4   4         58.06         48.36        19.87 o                         
 -27   4   4          1.50        -14.25        14.25 o                         
 -26   4   4          2.16          9.75        16.12 o                         
 -25   4   4          3.17         -5.25        12.75 o                         
 -24   4   4        157.92        176.92        17.40 o                         
 -23   4   4          0.19         -0.84        11.06 o                         
 -22   4   4          9.13          5.28         8.01 o                         
 -21   4   4          0.17          2.95         7.77 o                         
 -20   4   4         99.51         82.50        12.61 o                         
 -19   4   4        209.48        203.77        17.40 o                         
 -18   4   4         70.46         57.08        11.81 o                         
 -17   4   4         15.57         23.70         8.25 o                         
 -16   4   4        333.44        353.37        22.53 o                         
 -15   4   4         29.53         30.02        17.06 o                         
 -14   4   4         23.97         34.12         7.95 o                         
 -13   4   4         40.68         48.41        12.03 o                         
 -12   4   4        586.39        583.88        19.21 o                         
 -11   4   4        108.90        113.65         8.01 o                         
 -10   4   4         48.68         41.19         5.95 o                         
  -9   4   4        154.55        186.60         9.63 o                         
  -8   4   4        914.61        960.53        27.36 o                         
  -7   4   4          2.97          1.63         4.15 o                         
  -6   4   4       1702.81       1700.43        43.92 o                         
  -5   4   4       1127.43       1106.73        39.74 o                         
  -4   4   4          4.91          7.58         4.68 o                         
  -3   4   4        209.02        207.05         7.25 o                         
  -2   4   4         11.90          9.59         2.64 o                         
  -1   4   4        102.79        104.75         5.70 o                         
   0   4   4        167.69        175.83         7.71 o                         
   1   4   4         54.57         66.29         5.32 o                         
   2   4   4        320.83        283.03         8.89 o                         
   3   4   4        254.35        236.26         7.97 o                         
   4   4   4          3.76         11.37         3.10 o                         
   5   4   4         33.88         44.94         4.20 o                         
   6   4   4         55.22         62.14         4.50 o                         
   7   4   4         34.81         38.96         4.09 o                         
   8   4   4          3.05          7.01         3.79 o                         
   9   4   4        112.49        120.98         6.74 o                         
  10   4   4        367.51        354.22        13.41 o                         
  11   4   4        329.50        332.25        12.97 o                         
  12   4   4          0.88         -4.10         4.10 o                         
  13   4   4         98.88         81.46         6.87 o                         
  14   4   4          2.13         -6.89         6.89 o                         
  15   4   4          0.09          3.28         4.73 o                         
  16   4   4          1.38         -4.41         4.41 o                         
  17   4   4          0.58         -4.74         4.74 o                         
  18   4   4          1.01          3.98         5.30 o                         
  19   4   4         39.92         28.20         9.09 o                         
  20   4   4          4.23          2.57         5.70 o                         
  21   4   4         20.74         23.40         7.00 o                         
  22   4   4         97.13        111.96        12.15 o                         
  23   4   4         25.84         33.08        15.00 o                         
  24   4   4          0.40          6.83        11.62 o                         
  25   4   4          1.55         -8.21         8.21 o                         
  26   4   4         65.94         92.60        20.99 o                         
  27   4   4         32.37         46.86        18.00 o                         
  28   4   4          4.14         -6.75        13.87 o                         
 -26   5   4         17.16         11.25        16.12 o                         
 -25   5   4         24.97         20.65        11.15 o                         
 -24   5   4          2.27         -7.93         8.56 o                         
 -23   5   4         10.87          6.45        10.87 o                         
 -22   5   4         68.14         94.88        22.49 o                         
 -21   5   4        135.51        165.70        17.59 o                         
 -20   5   4          3.76          0.71         8.10 o                         
 -19   5   4        132.92        105.55        14.46 o                         
 -18   5   4        111.48        121.56        14.63 o                         
 -17   5   4          1.83          1.25         7.35 o                         
 -16   5   4          4.59          3.02         8.81 o                         
 -15   5   4         32.37         46.05        10.17 o                         
 -14   5   4         77.09         73.21        12.75 o                         
 -13   5   4          3.23          0.18         6.39 o                         
 -12   5   4         40.99         43.71        10.39 o                         
 -11   5   4          5.29          6.03         6.16 o                         
 -10   5   4         52.89         54.42         7.22 o                         
  -9   5   4        463.41        442.36        18.06 o                         
  -8   5   4        136.07        144.04        11.15 o                         
  -7   5   4         57.81         61.99         7.32 o                         
  -6   5   4        343.66        366.10        17.23 o                         
  -5   5   4        228.79        242.24        12.26 o                         
  -4   5   4         42.05         43.09         6.03 o                         
  -3   5   4        121.37        116.50         8.00 o                         
  -2   5   4         47.33         45.96         6.61 o                         
  -1   5   4          0.05         -4.09         4.25 o                         
   0   5   4         56.66         58.78         6.78 o                         
   1   5   4        315.33        287.71        13.34 o                         
   2   5   4          7.49          4.73         4.23 o                         
   3   5   4        125.54        104.52         7.46 o                         
   4   5   4         95.65        101.13         7.94 o                         
   5   5   4         26.88         16.80         4.35 o                         
   6   5   4          7.38          7.42         3.51 o                         
   7   5   4         19.79         11.96         3.66 o                         
   8   5   4          2.28          1.85         3.26 o                         
   9   5   4        647.81        649.49        16.80 o                         
  10   5   4         20.43         17.33         5.03 o                         
  11   5   4          9.03          9.32         4.70 o                         
  12   5   4          0.13          0.04         5.56 o                         
  13   5   4        388.29        387.18        17.38 o                         
  14   5   4         12.59         17.05         7.43 o                         
  15   5   4        195.90        186.06        13.71 o                         
  16   5   4        152.50        157.54        12.83 o                         
  17   5   4         18.30          4.95         7.24 o                         
  18   5   4          5.28         -0.44         6.67 o                         
  19   5   4         11.47          0.26         7.48 o                         
  20   5   4          6.35          9.93         8.75 o                         
  21   5   4          0.03          0.99         8.62 o                         
  22   5   4          9.05         -0.34        12.00 o                         
  23   5   4         11.95         -1.69         9.54 o                         
  24   5   4          0.29         20.06        10.60 o                         
  25   5   4          0.42         -8.06        25.12 o                         
 -23   6   4         18.09         10.76        19.87 o                         
 -22   6   4          5.63         -1.68         9.71 o                         
 -21   6   4         37.79         38.80        12.19 o                         
 -20   6   4         59.77         60.77        13.39 o                         
 -19   6   4          0.10         -5.02        15.37 o                         
 -18   6   4         51.73         68.74        13.18 o                         
 -17   6   4         27.68         31.35        10.98 o                         
 -16   6   4         35.45         21.61         9.81 o                         
 -15   6   4          0.21         -0.28         7.57 o                         
 -14   6   4          0.65         -6.49         7.57 o                         
 -13   6   4         44.08         40.90        16.68 o                         
 -12   6   4        112.10        140.88        13.27 o                         
 -11   6   4         27.73         29.01         8.60 o                         
 -10   6   4          7.01         19.41         7.46 o                         
  -9   6   4         17.39          1.88         7.09 o                         
  -8   6   4          3.72         -7.09         7.09 o                         
  -7   6   4          7.78          3.12         5.64 o                         
  -6   6   4         17.71         19.04         6.18 o                         
  -5   6   4         37.46         40.83         7.07 o                         
  -4   6   4         37.82         31.29         7.41 o                         
  -3   6   4         34.13         32.43         6.77 o                         
  -2   6   4          1.52          1.32         6.46 o                         
  -1   6   4         45.13         47.18        10.41 o                         
   0   6   4        164.80        151.48        12.64 o                         
   1   6   4         13.71         12.36         6.50 o                         
   2   6   4          0.32          0.11         5.33 o                         
   3   6   4          7.38         16.15         6.20 o                         
   4   6   4        100.14         76.15        11.05 o                         
   5   6   4        116.81        103.68         9.55 o                         
   6   6   4          0.13          0.69         5.68 o                         
   7   6   4         43.38         51.37         8.98 o                         
   8   6   4          0.33         -2.63         8.31 o                         
   9   6   4          6.04          0.32         6.99 o                         
  10   6   4         39.16         34.81        11.44 o                         
  11   6   4          0.71         -3.20         9.25 o                         
  12   6   4          0.03         -8.01         8.01 o                         
  13   6   4          0.12         -6.13         9.48 o                         
  14   6   4         39.57         55.16        13.59 o                         
  15   6   4         17.96         17.25        13.87 o                         
  16   6   4         31.88         12.00        13.12 o                         
  17   6   4         29.68         43.49        18.00 o                         
  18   6   4         20.90         16.12        15.75 o                         
  19   6   4          8.75          3.94        17.06 o                         
  20   6   4          2.88         18.86        10.06 o                         
  21   6   4         19.62         14.05        10.98 o                         
  22   6   4         44.55         42.04        12.69 o                         
 -19   7   4         38.29          3.00        16.50 o                         
 -18   7   4         15.67         11.25        16.87 o                         
 -17   7   4          2.11          7.12        13.50 o                         
 -16   7   4          1.91          2.25        12.00 o                         
 -15   7   4         18.90         26.24        15.37 o                         
 -14   7   4         44.39         53.61        17.62 o                         
 -13   7   4         13.31         -1.87        12.00 o                         
 -12   7   4          0.35          0.00        12.00 o                         
 -11   7   4         76.54        100.10        21.74 o                         
 -10   7   4         18.58          6.77        12.37 o                         
  -9   7   4          1.80          7.26        10.26 o                         
  -8   7   4          8.86         13.37        15.37 o                         
  -7   7   4         20.12         23.63        19.49 o                         
  -6   7   4        126.45        137.84        13.33 o                         
  -5   7   4         70.35         84.06        11.36 o                         
  -4   7   4         33.14         44.78         9.79 o                         
  -3   7   4        261.28        246.26        16.96 o                         
  -2   7   4          1.96         20.57         8.67 o                         
  -1   7   4         21.90         30.75         8.71 o                         
   0   7   4        124.70        133.89        13.36 o                         
   1   7   4        177.33        186.00        14.89 o                         
   2   7   4         56.74         51.45        14.51 o                         
   3   7   4         26.32         27.12         8.70 o                         
   4   7   4          0.95         -6.73         7.01 o                         
   5   7   4         34.59         21.04        12.89 o                         
   6   7   4          9.68          5.75         7.85 o                         
   7   7   4         10.78          7.49         8.01 o                         
   8   7   4         84.56         95.57        17.06 o                         
   9   7   4         18.77         21.47        15.56 o                         
  10   7   4          0.88          2.62        13.87 o                         
  11   7   4          3.22         16.50        14.62 o                         
  12   7   4          1.00          7.87        15.00 o                         
  13   7   4         59.92         58.86        19.12 o                         
  14   7   4          8.35         14.62        15.37 o                         
  15   7   4         21.44          9.75        16.50 o                         
  16   7   4         63.74         81.35        21.37 o                         
  -9   8   4         37.21         64.11        20.99 o                         
  -8   8   4          0.22          5.25        12.62 o                         
  -7   8   4         15.88         21.46        12.66 o                         
  -6   8   4         35.55         36.33        14.00 o                         
  -5   8   4         53.93         44.22        14.04 o                         
  -4   8   4         14.50         10.38         8.95 o                         
  -3   8   4          3.17          7.76         8.83 o                         
  -2   8   4         64.96         59.25        11.73 o                         
  -1   8   4         12.89          6.79        12.19 o                         
   0   8   4          2.34         -5.77        10.48 o                         
   1   8   4          0.16        -10.56        10.56 o                         
   2   8   4         10.97         10.07         8.58 o                         
   3   8   4          0.02         -2.26         8.43 o                         
   4   8   4          0.40          0.75        14.06 o                         
   5   8   4         18.24         16.29        10.78 o                         
   6   8   4         13.54          9.00        16.12 o                         
   7   8   4         39.80         35.62        19.12 o                         
   8   8   4          0.99          8.25        15.75 o                         
 -30   1   5          0.92         -2.27        11.06 o                         
 -29   1   5         27.40         38.28        13.12 o                         
 -28   1   5          2.69         -7.04        11.06 o                         
 -27   1   5         55.21         67.28        13.78 o                         
 -26   1   5          0.29         -7.87         9.28 o                         
 -25   1   5          2.87         -9.27         9.27 o                         
 -24   1   5          1.05          8.67         9.92 o                         
 -23   1   5         15.00          6.66         9.61 o                         
 -22   1   5         58.17         58.47        19.49 o                         
 -21   1   5         22.00         31.97        10.88 o                         
 -20   1   5         53.30         60.08        11.51 o                         
 -19   1   5          4.18          8.34         6.47 o                         
 -18   1   5        193.02        188.08        12.87 o                         
 -17   1   5         65.17         84.56         9.46 o                         
 -16   1   5        125.13        123.57        10.54 o                         
 -15   1   5         24.74         29.72         6.21 o                         
 -14   1   5        162.29        169.56         9.05 o                         
 -13   1   5          0.00         -0.11         3.48 o                         
 -12   1   5         57.92         63.12         4.89 o                         
 -11   1   5          7.14         10.59         4.11 o                         
 -10   1   5         20.20         17.71         3.29 o                         
  -9   1   5        100.28        101.67         5.27 o                         
  -8   1   5         89.16        104.08         4.77 o                         
  -7   1   5        303.94        299.49         8.89 o                         
  -6   1   5         75.88         66.91         4.14 o                         
  -5   1   5        309.28        334.43         9.35 o                         
  -4   1   5        282.16        260.93         7.35 o                         
  -3   1   5         32.81         32.00         3.15 o                         
  -2   1   5        112.18        105.49         4.48 o                         
  -1   1   5         22.89         17.05         2.67 o                         
   0   1   5        488.92        407.27        11.20 o                         
   1   1   5        258.58        227.33         8.24 o                         
   2   1   5          1.83         -0.40         3.14 o                         
   3   1   5        387.54        366.30        12.36 o                         
   4   1   5         19.26         16.93         4.04 o                         
   5   1   5        296.69        320.72        11.57 o                         
   6   1   5        839.41        862.46        21.11 o                         
   7   1   5        784.67        768.49        19.31 o                         
   8   1   5          0.16          0.85         2.76 o                         
   9   1   5         57.99         53.70         3.76 o                         
  10   1   5          1.42         -2.54         2.54 o                         
  11   1   5        155.14        156.65         6.22 o                         
  12   1   5          2.95          3.46         3.09 o                         
  13   1   5          0.00         -3.02         3.02 o                         
  14   1   5          2.81         -0.86         3.32 o                         
  15   1   5          1.80          2.54         3.95 o                         
  16   1   5        284.24        296.96        10.71 o                         
  17   1   5          5.30          7.52         4.45 o                         
  18   1   5         81.63         96.39         7.63 o                         
  19   1   5          0.76          0.81         4.67 o                         
  20   1   5         10.65          5.68         5.30 o                         
  21   1   5          3.40         -2.92         5.10 o                         
  22   1   5          7.17          6.99         6.46 o                         
  23   1   5          0.49         -1.59         6.27 o                         
  24   1   5          0.93          6.87         6.61 o                         
  25   1   5          0.04         -5.97         8.06 o                         
  26   1   5          3.85          1.09         6.88 o                         
  27   1   5         32.44         48.72         9.60 o                         
  28   1   5          7.60         18.76        10.34 o                         
  29   1   5          4.52          4.49         8.93 o                         
  30   1   5          0.44         -0.10         8.08 o                         
 -30   2   5          2.11         -4.50        17.25 o                         
 -29   2   5          1.50        -12.37        14.25 o                         
 -28   2   5          2.51          7.30        10.44 o                         
 -27   2   5          3.16         -3.66         9.81 o                         
 -26   2   5         56.70         75.84        18.37 o                         
 -25   2   5          2.20         -1.17        13.50 o                         
 -24   2   5         26.22         15.58        11.81 o                         
 -23   2   5          7.42         -6.66         8.97 o                         
 -22   2   5         26.54         18.13         9.34 o                         
 -21   2   5         10.24         12.50         7.00 o                         
 -20   2   5          2.85         -2.82         5.58 o                         
 -19   2   5          2.50         -0.73         7.52 o                         
 -18   2   5          5.33         -2.81         6.76 o                         
 -17   2   5        149.93        145.89         9.80 o                         
 -16   2   5         21.70         20.97         5.24 o                         
 -15   2   5          7.03         12.62         4.43 o                         
 -14   2   5        397.17        367.84        11.64 o                         
 -13   2   5         80.48         86.77         5.78 o                         
 -12   2   5        155.29        146.25         7.58 o                         
 -11   2   5         45.48         45.31         4.30 o                         
 -10   2   5        315.63        317.08         9.34 o                         
  -9   2   5         13.04         11.48         3.02 o                         
  -8   2   5          0.55          5.91         2.63 o                         
  -7   2   5         56.75         56.33         3.74 o                         
  -6   2   5          0.02          1.37         2.18 o                         
  -5   2   5         14.35         15.09         2.63 o                         
  -4   2   5         17.25         14.34         2.31 o                         
  -3   2   5         31.90         36.85         3.44 o                         
  -2   2   5         15.97         14.62         2.64 o                         
  -1   2   5         80.29         76.70         4.24 o                         
   0   2   5         60.04         61.66         4.73 o                         
   1   2   5        679.49        658.98        15.48 o                         
   2   2   5       1063.36       1025.84        24.67 o                         
   3   2   5          1.59          5.42         2.66 o                         
   4   2   5         31.12         34.21         4.50 o                         
   5   2   5         51.63         57.11         4.25 o                         
   6   2   5         39.44         31.24         3.68 o                         
   7   2   5        995.51        902.05        22.37 o                         
   8   2   5        462.45        461.24        13.42 o                         
   9   2   5        140.82        147.61         7.88 o                         
  10   2   5          6.27          0.34         3.06 o                         
  11   2   5         12.72          7.37         3.46 o                         
  12   2   5          1.63         -3.04         3.04 o                         
  13   2   5          9.38         11.16         3.51 o                         
  14   2   5         79.38         85.40         5.55 o                         
  15   2   5         58.58         53.19         5.05 o                         
  16   2   5          5.82          7.00         3.82 o                         
  17   2   5        160.27        174.34         8.77 o                         
  18   2   5         49.76         57.25         7.02 o                         
  19   2   5         23.97         21.79         5.88 o                         
  20   2   5          3.36          4.07         5.23 o                         
  21   2   5          0.40          3.93         5.38 o                         
  22   2   5          1.18          0.73         5.35 o                         
  23   2   5         11.55         14.62         7.00 o                         
  24   2   5         14.28         11.92         7.19 o                         
  25   2   5          2.45         -0.38         6.80 o                         
  26   2   5          1.61          9.21         7.60 o                         
  27   2   5          0.02          4.57         7.34 o                         
  28   2   5          0.32         -2.74         7.63 o                         
  29   2   5          3.10          2.91         7.90 o                         
 -28   3   5         11.96          7.87        17.25 o                         
 -27   3   5         21.03         20.99        18.00 o                         
 -26   3   5          1.15        -12.00        15.75 o                         
 -25   3   5          2.22         -6.37        15.37 o                         
 -24   3   5         12.38          1.50        15.37 o                         
 -23   3   5          9.92          3.99         8.06 o                         
 -22   3   5          0.42         -0.25         7.63 o                         
 -21   3   5          0.93         -4.46         7.12 o                         
 -20   3   5         38.79         35.24         9.78 o                         
 -19   3   5         33.18         36.49        12.56 o                         
 -18   3   5        175.91        149.97        15.00 o                         
 -17   3   5         13.85         -5.97         6.28 o                         
 -16   3   5         96.11         84.65        13.31 o                         
 -15   3   5         80.03         67.99        11.15 o                         
 -14   3   5        326.71        322.20        13.02 o                         
 -13   3   5          8.15          6.35         4.29 o                         
 -12   3   5        410.32        443.95        13.13 o                         
 -11   3   5        150.89        141.84         7.65 o                         
 -10   3   5        641.13        614.22        15.92 o                         
  -9   3   5          0.37          6.12         4.19 o                         
  -8   3   5        448.11        443.92        13.74 o                         
  -7   3   5        153.59        131.64         6.94 o                         
  -6   3   5        385.48        363.54        11.94 o                         
  -5   3   5        597.00        591.90        16.47 o                         
  -4   3   5         94.86         91.91         4.78 o                         
  -3   3   5         20.46         25.05         3.24 o                         
  -2   3   5        162.91        150.83         5.81 o                         
  -1   3   5         54.55         55.58         5.44 o                         
   0   3   5         23.75         33.96         3.77 o                         
   1   3   5         16.33         21.11         3.12 o                         
   2   3   5        179.16        182.10         6.49 o                         
   3   3   5          0.29          3.36         2.56 o                         
   4   3   5         35.02         31.63         3.65 o                         
   5   3   5        208.37        201.31         8.11 o                         
   6   3   5        194.79        186.32         7.79 o                         
   7   3   5         35.42         39.79         4.58 o                         
   8   3   5         12.46         12.92         4.12 o                         
   9   3   5         96.27         90.59         6.14 o                         
  10   3   5         37.59         29.00         4.81 o                         
  11   3   5         10.93         11.45         4.28 o                         
  12   3   5        174.93        169.80         8.26 o                         
  13   3   5        110.98        112.35         6.98 o                         
  14   3   5        354.65        358.90        12.71 o                         
  15   3   5          7.38         10.08         4.33 o                         
  16   3   5          1.79         -4.35         4.35 o                         
  17   3   5         11.45         17.82         5.66 o                         
  18   3   5          0.01         -4.81         4.87 o                         
  19   3   5         55.19         56.79         7.19 o                         
  20   3   5         11.65         14.15         5.91 o                         
  21   3   5          1.12          2.46         5.35 o                         
  22   3   5         10.43          6.21         5.86 o                         
  23   3   5         28.43         16.20         7.32 o                         
  24   3   5          8.75         -1.13         5.82 o                         
  25   3   5          0.05         -3.33         7.17 o                         
  26   3   5          1.50         -1.18         7.60 o                         
  27   3   5         15.71         12.67         8.49 o                         
  28   3   5          0.80          7.12         8.35 o                         
 -27   4   5          1.89        -16.12        16.12 o                         
 -26   4   5         26.88          9.00        17.25 o                         
 -25   4   5          4.76         -4.12        15.37 o                         
 -24   4   5         11.95         13.56         9.73 o                         
 -23   4   5          0.26         13.27         9.73 o                         
 -22   4   5         38.58         33.71        11.17 o                         
 -21   4   5         33.90         48.57        11.58 o                         
 -20   4   5          8.76         18.60         9.27 o                         
 -19   4   5         11.84         18.85         9.77 o                         
 -18   4   5          1.20          8.89         8.32 o                         
 -17   4   5         30.02         22.38         8.91 o                         
 -16   4   5         19.68         20.09         7.99 o                         
 -15   4   5         54.56         57.87         9.83 o                         
 -14   4   5         39.91         39.20         8.81 o                         
 -13   4   5        287.92        302.29        21.44 o                         
 -12   4   5          2.63          3.87         5.25 o                         
 -11   4   5        152.27        128.71         8.85 o                         
 -10   4   5         79.00         63.23         7.07 o                         
  -9   4   5         19.43         13.29         5.35 o                         
  -8   4   5        108.05         89.01         7.67 o                         
  -7   4   5         52.82         42.49         6.05 o                         
  -6   4   5          8.23         11.68         4.88 o                         
  -5   4   5        424.03        405.56        15.14 o                         
  -4   4   5         20.15         26.71         5.76 o                         
  -3   4   5         34.70         33.48         4.10 o                         
  -2   4   5         83.74         84.14         5.34 o                         
  -1   4   5         49.25         45.05         4.09 o                         
   0   4   5          1.78          4.02         3.16 o                         
   1   4   5          2.14          3.84         3.05 o                         
   2   4   5        104.41         92.10         5.09 o                         
   3   4   5        254.38        239.23         7.86 o                         
   4   4   5          0.30          1.94         3.37 o                         
   5   4   5         50.29         59.45         5.54 o                         
   6   4   5        111.93         99.74         5.40 o                         
   7   4   5          0.32          2.51         3.04 o                         
   8   4   5         20.06         19.67         4.56 o                         
   9   4   5         97.11         88.89         7.86 o                         
  10   4   5         40.31         34.80         6.25 o                         
  11   4   5        184.35        185.52        10.77 o                         
  12   4   5        141.71        141.45         9.49 o                         
  13   4   5          5.00          9.75         5.52 o                         
  14   4   5        207.09        209.73        11.94 o                         
  15   4   5        114.74        109.31         9.33 o                         
  16   4   5         54.37         62.99        10.23 o                         
  17   4   5         93.73         80.16         8.62 o                         
  18   4   5          5.76          7.42         6.55 o                         
  19   4   5          9.40          4.81         6.14 o                         
  20   4   5          0.05         -5.91         5.91 o                         
  21   4   5         20.90         13.15         7.03 o                         
  22   4   5          2.07         -0.52         6.57 o                         
  23   4   5         22.95         30.46         7.20 o                         
  24   4   5         21.14         13.95         8.04 o                         
  25   4   5          2.34          1.32        11.09 o                         
  26   4   5          4.23         12.74        11.25 o                         
 -24   5   5          2.61         -0.18        14.62 o                         
 -23   5   5         13.50          6.30        10.36 o                         
 -22   5   5         38.31         49.10        13.13 o                         
 -21   5   5        118.81        119.75        16.17 o                         
 -20   5   5         78.15         70.74        13.72 o                         
 -19   5   5          0.07         -6.99        10.31 o                         
 -18   5   5         23.62         13.25        10.12 o                         
 -17   5   5          1.79         -4.50         8.20 o                         
 -16   5   5          8.23         14.02        11.81 o                         
 -15   5   5        145.40        158.34        19.85 o                         
 -14   5   5         18.19         21.98         8.38 o                         
 -13   5   5         68.25         85.03        19.78 o                         
 -12   5   5        307.82        364.60        20.38 o                         
 -11   5   5          3.24         10.34         6.98 o                         
 -10   5   5        101.05        110.46         9.64 o                         
  -9   5   5          3.50         -0.01         5.15 o                         
  -8   5   5         24.95         37.45         6.87 o                         
  -7   5   5          2.01          6.07         6.71 o                         
  -6   5   5          6.99          3.16         6.49 o                         
  -5   5   5         16.39         16.03         6.08 o                         
  -4   5   5        157.82        152.20        10.16 o                         
  -3   5   5         13.33         13.67         4.92 o                         
  -2   5   5        226.10        226.32        14.27 o                         
  -1   5   5          6.17          6.16         5.25 o                         
   0   5   5          9.21          7.43         4.77 o                         
   1   5   5         73.92         67.50         7.49 o                         
   2   5   5         13.58         11.22         5.27 o                         
   3   5   5         13.74         21.30         5.84 o                         
   4   5   5        102.10         88.54         6.88 o                         
   5   5   5        142.91        117.83         7.82 o                         
   6   5   5          1.75          3.18         4.23 o                         
   7   5   5         97.96        107.27         7.47 o                         
   8   5   5          5.85          9.46         4.74 o                         
   9   5   5         16.50         19.26         4.46 o                         
  10   5   5          1.22         -2.60         4.15 o                         
  11   5   5          1.03          1.59         4.04 o                         
  12   5   5          7.82         -1.15         6.30 o                         
  13   5   5         12.02         13.00         7.26 o                         
  14   5   5         44.57         49.70         9.19 o                         
  15   5   5         42.26         63.78        10.26 o                         
  16   5   5          3.79          2.61         7.26 o                         
  17   5   5         20.36         -3.15         7.09 o                         
  18   5   5          8.29         -0.77        10.08 o                         
  19   5   5          0.08         -9.16         9.16 o                         
  20   5   5          0.36         -3.32         7.70 o                         
  21   5   5          2.92         -0.53        11.63 o                         
  22   5   5          0.38         -8.71         8.88 o                         
  23   5   5         18.76         14.09        10.62 o                         
  24   5   5          1.73         -5.27        21.56 o                         
 -21   6   5         13.88          4.52        11.10 o                         
 -20   6   5          5.84          3.50        10.86 o                         
 -19   6   5         13.31         15.56        14.06 o                         
 -18   6   5         10.78         28.81        11.44 o                         
 -17   6   5          0.44         -6.25         9.14 o                         
 -16   6   5         28.39         26.66        10.71 o                         
 -15   6   5          1.28         -9.96        13.31 o                         
 -14   6   5        150.87        175.00        19.02 o                         
 -13   6   5         13.73         13.67        14.63 o                         
 -12   6   5          1.63         -4.01         8.28 o                         
 -11   6   5         58.19         42.87        12.69 o                         
 -10   6   5         32.66         39.81         9.30 o                         
  -9   6   5         11.95          4.75         8.87 o                         
  -8   6   5          6.24         -2.80         6.12 o                         
  -7   6   5          1.36         -4.56         7.25 o                         
  -6   6   5        144.81        148.93        11.26 o                         
  -5   6   5        246.83        239.30        13.96 o                         
  -4   6   5          8.85         14.18         6.44 o                         
  -3   6   5        184.87        181.39        11.74 o                         
  -2   6   5         32.60         36.11         7.23 o                         
  -1   6   5         10.18         13.62         5.98 o                         
   0   6   5         39.02         37.09         8.94 o                         
   1   6   5         79.35         61.00         9.76 o                         
   2   6   5         20.83         15.96         7.77 o                         
   3   6   5         22.15         27.33         8.25 o                         
   4   6   5          0.14          4.08         7.28 o                         
   5   6   5         84.81        105.83        11.46 o                         
   6   6   5         59.51         55.62        12.05 o                         
   7   6   5         17.36         16.38         8.08 o                         
   8   6   5         71.95         72.82        10.54 o                         
   9   6   5          7.58          3.40         7.95 o                         
  10   6   5         13.31          4.31        11.29 o                         
  11   6   5         38.59         12.42        11.78 o                         
  12   6   5          2.39         -5.57        10.22 o                         
  13   6   5         17.34         20.42        15.00 o                         
  14   6   5         48.43         36.38        13.58 o                         
  15   6   5          0.01          1.40        11.41 o                         
  16   6   5         14.99         15.07        12.87 o                         
  17   6   5         32.34         12.00        15.00 o                         
  18   6   5         18.09          3.37        14.62 o                         
  19   6   5          0.13         -1.50        13.50 o                         
  20   6   5          8.38          4.50        16.12 o                         
 -17   7   5          3.80          6.37        17.62 o                         
 -16   7   5          4.77        -10.50        15.37 o                         
 -14   7   5          4.65          1.87        13.87 o                         
 -13   7   5         36.02         21.74        16.12 o                         
 -12   7   5         22.20         56.15        22.49 o                         
 -11   7   5         16.48         23.20        13.06 o                         
 -10   7   5          7.28         24.07        11.69 o                         
  -9   7   5         48.66         50.95        13.45 o                         
  -8   7   5         58.50         45.91        14.00 o                         
  -7   7   5         38.23         35.05        12.83 o                         
  -6   7   5          3.60          3.82         7.93 o                         
  -5   7   5         64.15         65.24        17.14 o                         
  -4   7   5        122.20        147.52        14.31 o                         
  -3   7   5         38.96         63.07        12.04 o                         
  -2   7   5         51.81         38.50        10.30 o                         
  -1   7   5        163.49        167.61        22.97 o                         
   0   7   5          0.03         -3.47        15.84 o                         
   1   7   5          2.91          7.73         8.23 o                         
   2   7   5          0.23          5.71         7.65 o                         
   3   7   5        103.29        113.45        14.26 o                         
   4   7   5          0.73         -2.84         7.34 o                         
   5   7   5         14.44         12.88         8.66 o                         
   6   7   5          0.01          8.08         9.23 o                         
   7   7   5         93.37         87.26        14.91 o                         
   8   7   5          8.16          7.70        11.72 o                         
   9   7   5          0.00        -11.21        11.51 o                         
  10   7   5          0.70        -10.19        12.37 o                         
  11   7   5         10.75          1.69        11.91 o                         
  12   7   5         19.67         25.12        17.25 o                         
  13   7   5          7.00          7.50        15.00 o                         
  -9   8   5          0.00         30.37        25.12 o                         
  -8   8   5          3.02         13.50        22.49 o                         
  -7   8   5          5.78         23.24        23.62 o                         
  -6   8   5         23.85         59.98        26.24 o                         
  -5   8   5          6.43         17.77        13.10 o                         
  -4   8   5          5.46         15.57         9.80 o                         
  -3   8   5          0.15        -10.29        10.29 o                         
  -2   8   5         35.76         44.82        11.65 o                         
  -1   8   5         15.87         22.15        10.49 o                         
   0   8   5         51.39         45.84        11.47 o                         
   1   8   5          1.80          1.58         8.85 o                         
   2   8   5          3.71         -0.56         9.10 o                         
   3   8   5          7.81         -1.60         9.02 o                         
   4   8   5          4.55         22.84        10.09 o                         
   5   8   5          8.31         14.45        10.01 o                         
 -29   0   6         46.99         39.74        19.49 o                         
 -28   0   6         77.81        117.34        26.24 o                         
 -27   0   6         26.84         54.74        19.87 o                         
 -26   0   6          9.93         -4.87        14.62 o                         
 -25   0   6         31.69         26.62        18.00 o                         
 -24   0   6        276.49        287.92        32.99 o                         
 -23   0   6         69.20         73.11        20.24 o                         
 -22   0   6          2.70        -11.62        11.62 o                         
 -21   0   6        124.29         98.22        20.99 o                         
 -20   0   6         37.83         32.24        16.12 o                         
 -19   0   6        217.78        228.69        26.99 o                         
 -18   0   6          0.27         10.12        11.62 o                         
 -17   0   6         65.54         89.60        18.00 o                         
 -16   0   6        286.30        301.12        20.80 o                         
 -15   0   6          4.63         -1.42         7.69 o                         
 -14   0   6        123.23        153.41        14.43 o                         
 -13   0   6        424.62        411.37        19.53 o                         
 -12   0   6         11.90         18.55         6.72 o                         
 -11   0   6         17.16         21.39         6.74 o                         
 -10   0   6         18.10         26.08         6.26 o                         
  -9   0   6         34.19         31.91         6.52 o                         
  -8   0   6        215.70        199.16        11.93 o                         
  -7   0   6        914.64       1000.62        34.69 o                         
  -6   0   6        141.42        111.35        18.37 o                         
  -5   0   6         68.33         47.86        13.87 o                         
  -4   0   6        226.21        222.57        12.59 o                         
  -3   0   6        215.07        244.95        15.52 o                         
  -2   0   6        243.89        263.97        13.65 o                         
  -1   0   6         81.83         89.87         8.08 o                         
   0   0   6          4.71         -3.48         6.78 o                         
   1   0   6          0.00         -0.85         4.94 o                         
   2   0   6        206.33        182.95        12.46 o                         
   3   0   6        452.00        384.79        25.22 o                         
   4   0   6         78.50         75.53         7.99 o                         
   5   0   6        961.04        950.90        34.00 o                         
   6   0   6        853.29        922.00        27.64 o                         
   7   0   6        146.62        149.53         8.17 o                         
   8   0   6        120.19        147.90         9.25 o                         
   9   0   6        187.49        186.60        12.00 o                         
  10   0   6          2.11          6.19         5.68 o                         
  11   0   6        190.00        186.40        12.35 o                         
  12   0   6         96.75         95.88         9.59 o                         
  13   0   6        259.31        300.55        16.60 o                         
  14   0   6         32.36         41.98        10.52 o                         
  15   0   6         65.65         67.10         8.91 o                         
  16   0   6          6.77          9.75         7.25 o                         
  17   0   6        112.33        114.15        11.53 o                         
  18   0   6        137.35        148.71        12.57 o                         
  19   0   6        150.39        164.83        13.32 o                         
  20   0   6         52.04         40.74        11.44 o                         
  21   0   6        117.76        163.19        17.88 o                         
  22   0   6         89.52        133.74        32.24 o                         
  23   0   6         11.95         18.32        11.50 o                         
  24   0   6          5.20          0.52        10.09 o                         
  25   0   6          0.33         10.68        10.50 o                         
  26   0   6          3.69          9.42        11.62 o                         
  27   0   6         17.42          6.71        12.05 o                         
  28   0   6         17.65         14.38        12.97 o                         
 -29   1   6         32.74         13.09        20.81 o                         
 -28   1   6         21.83          7.17        12.81 o                         
 -27   1   6         55.94         68.87        24.74 o                         
 -26   1   6         71.51         98.32        16.22 o                         
 -25   1   6         30.78         22.46        20.99 o                         
 -24   1   6          5.41         13.28        10.78 o                         
 -23   1   6        149.25        193.55        19.19 o                         
 -22   1   6        164.29        163.94        17.88 o                         
 -21   1   6         22.88         44.28        11.78 o                         
 -20   1   6        101.70        124.89        24.18 o                         
 -19   1   6         47.67         19.29        10.06 o                         
 -18   1   6         47.36         51.64         8.23 o                         
 -17   1   6        297.89        274.41        12.35 o                         
 -16   1   6         10.22          6.31         4.73 o                         
 -15   1   6          7.82          9.32         4.67 o                         
 -14   1   6        312.20        311.57        12.81 o                         
 -13   1   6         18.26         19.97         4.62 o                         
 -12   1   6        130.40        116.22         7.14 o                         
 -11   1   6        124.05        131.54         9.65 o                         
 -10   1   6        514.70        547.64        13.67 o                         
  -9   1   6        167.33        170.96         7.76 o                         
  -8   1   6        716.98        728.02        17.76 o                         
  -7   1   6        759.61        761.85        18.32 o                         
  -6   1   6        976.51        994.84        22.66 o                         
  -5   1   6        271.80        297.42         8.78 o                         
  -4   1   6       1212.57       1141.77        25.46 o                         
  -3   1   6          1.66          6.01         3.90 o                         
  -2   1   6        125.42        120.80         6.13 o                         
  -1   1   6          4.69          2.83         2.59 o                         
   0   1   6          9.35          3.73         3.21 o                         
   1   1   6        482.09        461.10        12.25 o                         
   2   1   6         37.64         36.02         3.70 o                         
   3   1   6         44.40         46.04         5.47 o                         
   4   1   6        208.31        188.91         9.11 o                         
   5   1   6       1830.88       1778.15        45.16 o                         
   6   1   6        174.65        193.66        16.31 o                         
   7   1   6        110.58        121.49         6.91 o                         
   8   1   6        319.41        329.71        12.34 o                         
   9   1   6         10.51         11.30         3.46 o                         
  10   1   6        111.48        123.47         6.37 o                         
  11   1   6         24.27         27.95         4.86 o                         
  12   1   6        284.69        316.31        12.03 o                         
  13   1   6         55.13         56.44         6.43 o                         
  14   1   6         56.13         84.80         6.71 o                         
  15   1   6        162.96        198.31         9.49 o                         
  16   1   6         16.42         15.29         4.82 o                         
  17   1   6          8.92          3.21         4.61 o                         
  18   1   6          0.00         -1.69         4.47 o                         
  19   1   6          1.87          6.12         5.58 o                         
  20   1   6        125.50        151.46        11.66 o                         
  21   1   6         61.39         72.38         8.43 o                         
  22   1   6          0.24         16.01         7.33 o                         
  23   1   6         59.65         77.14        10.44 o                         
  24   1   6         12.50         23.00         9.20 o                         
  25   1   6          0.01         -6.91         6.91 o                         
  26   1   6          2.99          1.41         7.63 o                         
  27   1   6          0.53          3.36         8.50 o                         
  28   1   6          6.77         12.60         9.58 o                         
 -28   2   6          0.14         -7.50        16.87 o                         
 -27   2   6         76.29         98.97        25.87 o                         
 -26   2   6          5.37         10.47        12.00 o                         
 -25   2   6         54.14         55.20        16.68 o                         
 -24   2   6         87.77         86.50        14.67 o                         
 -23   2   6         11.68         -0.78         9.39 o                         
 -22   2   6         16.70         13.39        10.18 o                         
 -21   2   6        183.20        186.03        14.14 o                         
 -20   2   6        212.21        241.54        15.57 o                         
 -19   2   6         32.66         26.64         8.01 o                         
 -18   2   6        125.71        107.51        11.06 o                         
 -17   2   6        963.19       1009.08        33.25 o                         
 -16   2   6        448.78        473.23        17.25 o                         
 -15   2   6        262.87        290.17        11.57 o                         
 -14   2   6        465.21        458.66        15.02 o                         
 -13   2   6        598.43        590.74        24.03 o                         
 -12   2   6          9.47          5.23         4.15 o                         
 -11   2   6         15.73         23.58         4.80 o                         
 -10   2   6          4.90          8.82         4.86 o                         
  -9   2   6        342.10        341.13        12.05 o                         
  -8   2   6        412.45        425.21        13.67 o                         
  -7   2   6        187.09        180.89         8.16 o                         
  -6   2   6        172.60        170.91         7.85 o                         
  -5   2   6        121.07        121.54         6.04 o                         
  -4   2   6          0.21         -3.75         3.76 o                         
  -3   2   6         20.96         18.71         4.57 o                         
  -2   2   6        136.47        118.54         6.67 o                         
  -1   2   6        416.13        373.10        10.20 o                         
   0   2   6        249.72        219.37         8.57 o                         
   1   2   6          1.94          3.49         3.27 o                         
   2   2   6         13.50          3.66         4.08 o                         
   3   2   6         74.61         85.18         5.84 o                         
   4   2   6         99.74        113.15         7.34 o                         
   5   2   6        367.55        350.97        13.35 o                         
   6   2   6        498.71        460.84        15.97 o                         
   7   2   6         70.20         71.37         6.46 o                         
   8   2   6        154.46        140.87         8.40 o                         
   9   2   6        395.32        389.12        25.27 o                         
  10   2   6        152.73        153.68         9.05 o                         
  11   2   6        243.64        225.45         9.84 o                         
  12   2   6        180.42        160.60         8.39 o                         
  13   2   6         42.92         49.11         5.98 o                         
  14   2   6         88.46        100.03         7.09 o                         
  15   2   6        182.13        195.67        11.15 o                         
  16   2   6        101.97        109.98         8.20 o                         
  17   2   6         20.73         25.26         6.46 o                         
  18   2   6         16.00         22.00         5.97 o                         
  19   2   6        138.74        162.70        10.68 o                         
  20   2   6         41.62         26.42         6.78 o                         
  21   2   6         13.21         25.69         6.71 o                         
  22   2   6          7.95          8.82         6.27 o                         
  23   2   6          0.00          2.51         7.00 o                         
  24   2   6          5.22          2.75         7.23 o                         
  25   2   6          3.12          4.82         7.78 o                         
  26   2   6         13.29         27.31         9.29 o                         
  27   2   6          4.77         17.26         9.90 o                         
  28   2   6          0.65          5.01        10.45 o                         
 -27   3   6         42.53         58.11        22.49 o                         
 -26   3   6        155.58        179.20        30.37 o                         
 -25   3   6          3.64         11.62        18.00 o                         
 -24   3   6         48.18         48.36        21.37 o                         
 -23   3   6         54.48         16.50        16.50 o                         
 -22   3   6         22.05         23.02        15.37 o                         
 -21   3   6          4.76          6.00        12.93 o                         
 -20   3   6          5.09         11.88         9.08 o                         
 -19   3   6         28.59         20.24        19.87 o                         
 -18   3   6        217.90        209.27        18.04 o                         
 -17   3   6         55.24         49.67        17.36 o                         
 -16   3   6        173.28        219.99        13.00 o                         
 -15   3   6          2.81          3.14         5.39 o                         
 -14   3   6        299.16        287.79        14.83 o                         
 -13   3   6         14.47          7.37         5.39 o                         
 -12   3   6        273.28        251.62        14.42 o                         
 -11   3   6         50.66         43.39         6.39 o                         
 -10   3   6       1211.21       1223.57        33.89 o                         
  -9   3   6        142.20        139.55        11.47 o                         
  -8   3   6       1137.85       1062.15        30.10 o                         
  -7   3   6        249.04        261.64        12.69 o                         
  -6   3   6        177.63        185.97         9.70 o                         
  -5   3   6         51.37         53.98         5.53 o                         
  -4   3   6        441.49        408.49        12.16 o                         
  -3   3   6        254.66        219.34         7.82 o                         
  -2   3   6        504.47        454.71        12.04 o                         
  -1   3   6         92.70         92.70         5.08 o                         
   0   3   6        146.35        131.20         6.60 o                         
   1   3   6        362.87        381.01        12.55 o                         
   2   3   6        265.69        290.29        11.33 o                         
   3   3   6          1.57          2.85         3.80 o                         
   4   3   6        106.37         99.86         6.48 o                         
   5   3   6        229.41        222.95         9.25 o                         
   6   3   6         82.66         71.82         6.62 o                         
   7   3   6         98.22         79.53         7.13 o                         
   8   3   6         71.94         78.22         6.98 o                         
   9   3   6        571.16        598.19        19.41 o                         
  10   3   6         37.27         53.91         6.33 o                         
  11   3   6         15.92         20.68         5.56 o                         
  12   3   6         31.24         45.53         9.61 o                         
  13   3   6        121.69        128.11         8.71 o                         
  14   3   6         28.34         37.19         5.56 o                         
  15   3   6          0.81          2.79         4.33 o                         
  16   3   6          7.63          9.63         5.43 o                         
  17   3   6         12.00         20.42         6.03 o                         
  18   3   6          6.54          1.54         5.53 o                         
  19   3   6          5.29         10.04         6.06 o                         
  20   3   6          6.66          4.14         5.76 o                         
  21   3   6          5.19          5.45         5.83 o                         
  22   3   6         12.45         20.55         6.82 o                         
  23   3   6          0.95         -5.88         5.88 o                         
  24   3   6          0.95         -3.43         7.52 o                         
  25   3   6         14.23         17.87         8.80 o                         
  26   3   6          5.22         -7.50         8.17 o                         
 -25   4   6         72.81         79.85        23.99 o                         
 -24   4   6          0.85         -0.08        12.18 o                         
 -23   4   6         33.20         52.60        12.61 o                         
 -22   4   6          4.25         -1.90         9.39 o                         
 -21   4   6         15.29          6.71         9.61 o                         
 -20   4   6         19.82         -1.71         8.70 o                         
 -19   4   6        102.80        103.56        14.63 o                         
 -18   4   6         10.43         17.95         9.07 o                         
 -17   4   6        212.67        200.48        15.94 o                         
 -16   4   6        103.74        104.91        12.48 o                         
 -15   4   6        164.18        154.07        14.02 o                         
 -14   4   6         17.87         14.38         8.17 o                         
 -13   4   6         22.23         25.96         8.50 o                         
 -12   4   6         39.72         51.52         8.13 o                         
 -11   4   6         16.20          9.84         5.81 o                         
 -10   4   6         35.60         19.61         5.84 o                         
  -9   4   6        232.99        224.52        12.29 o                         
  -8   4   6         66.07         73.86         9.94 o                         
  -7   4   6        325.11        297.73        12.99 o                         
  -6   4   6         10.87          9.18         5.03 o                         
  -5   4   6         90.30         90.16         7.70 o                         
  -4   4   6        161.99        169.39         9.70 o                         
  -3   4   6         50.84         44.86         5.33 o                         
  -2   4   6         48.48         31.52         4.60 o                         
  -1   4   6        341.45        307.42        10.32 o                         
   0   4   6        253.25        245.25        10.71 o                         
   1   4   6        524.52        541.52        17.85 o                         
   2   4   6        299.19        354.71        12.41 o                         
   3   4   6        207.78        238.98        11.29 o                         
   4   4   6          7.40          9.26         4.00 o                         
   5   4   6        292.62        264.31        10.27 o                         
   6   4   6        140.29        141.70         8.94 o                         
   7   4   6        107.25        117.08         7.14 o                         
   8   4   6         40.19         42.98         5.21 o                         
   9   4   6         42.28         46.17         7.73 o                         
  10   4   6         33.40         42.19         6.17 o                         
  11   4   6        107.00         97.71         7.95 o                         
  12   4   6          3.90          1.02         5.09 o                         
  13   4   6        157.87        152.00         9.76 o                         
  14   4   6         25.34         26.31         6.34 o                         
  15   4   6         22.14         19.07         6.05 o                         
  16   4   6         11.48         12.83         5.92 o                         
  17   4   6        114.68        137.72        10.00 o                         
  18   4   6         44.54         62.01         8.08 o                         
  19   4   6          0.51         -4.16         5.51 o                         
  20   4   6          2.75         -5.38         6.28 o                         
  21   4   6          1.23         -5.75         5.75 o                         
  22   4   6          5.89          5.09         7.48 o                         
  23   4   6          0.29          4.19         6.90 o                         
  24   4   6          2.24         -7.57         7.95 o                         
  25   4   6          0.72         -7.50        15.37 o                         
 -23   5   6          0.63         -9.87         9.87 o                         
 -22   5   6         17.57          7.17        17.25 o                         
 -21   5   6          7.14         -6.66         9.34 o                         
 -20   5   6          0.96          5.91         9.77 o                         
 -19   5   6         19.49         19.44        19.31 o                         
 -18   5   6         79.54         90.77        14.63 o                         
 -17   5   6          1.30         13.02         8.50 o                         
 -16   5   6         61.30         72.48        11.78 o                         
 -15   5   6         13.41         10.86         8.32 o                         
 -14   5   6          4.52          1.68         7.63 o                         
 -13   5   6          5.77          4.27         7.83 o                         
 -12   5   6         63.05         54.00        10.04 o                         
 -11   5   6         92.58        117.52        17.62 o                         
 -10   5   6         15.24          7.71         6.09 o                         
  -9   5   6         34.76         24.47         7.03 o                         
  -8   5   6         80.95         85.83        10.71 o                         
  -7   5   6          2.61         -5.29         5.29 o                         
  -6   5   6         13.55          4.29         6.13 o                         
  -5   5   6         75.28         68.29        10.12 o                         
  -4   5   6        183.63        193.05        12.23 o                         
  -3   5   6         73.64         84.47         8.75 o                         
  -2   5   6          0.40          4.40         5.25 o                         
  -1   5   6         32.32         28.12         6.69 o                         
   0   5   6         74.76         65.15        12.48 o                         
   1   5   6          2.67          1.26         5.36 o                         
   2   5   6          0.71         -4.89         4.89 o                         
   3   5   6          4.86         -0.89         4.91 o                         
   4   5   6         44.98         53.14         6.56 o                         
   5   5   6          2.78          1.53         4.59 o                         
   6   5   6          0.03         -2.94         4.16 o                         
   7   5   6          6.93         -3.79         4.57 o                         
   8   5   6          1.43         -1.73         4.61 o                         
   9   5   6         20.97         27.50         5.12 o                         
  10   5   6          8.49          7.61         4.49 o                         
  11   5   6         66.42         75.03         6.68 o                         
  12   5   6         57.86         51.32         9.35 o                         
  13   5   6          0.01         -5.62         5.62 o                         
  14   5   6         22.53         18.85         7.23 o                         
  15   5   6          8.27          6.23         7.25 o                         
  16   5   6         41.83         38.26         8.07 o                         
  17   5   6          2.23          2.46         6.71 o                         
  18   5   6          7.32         18.52         7.74 o                         
  19   5   6         29.29         22.15        11.09 o                         
  20   5   6          9.14         -0.33         7.63 o                         
  21   5   6          7.88          5.83         8.17 o                         
  22   5   6          1.53        -11.36        11.36 o                         
 -19   6   6         25.63         53.61        20.24 o                         
 -18   6   6          9.55          2.68        13.12 o                         
 -17   6   6         75.42        111.34        20.06 o                         
 -16   6   6         52.39         58.05        16.31 o                         
 -15   6   6          2.45         10.17        11.30 o                         
 -14   6   6          4.10          1.03         8.22 o                         
 -13   6   6         29.60         23.80         9.72 o                         
 -12   6   6         37.26         44.51        10.43 o                         
 -11   6   6          3.81         -3.66         8.02 o                         
 -10   6   6         84.47         97.06        12.51 o                         
  -9   6   6          0.01         -0.95         7.05 o                         
  -8   6   6         15.83         21.19         7.37 o                         
  -7   6   6          8.63         -6.05         6.05 o                         
  -6   6   6          2.19         -4.42         6.55 o                         
  -5   6   6         68.61         70.77         9.23 o                         
  -4   6   6         85.74         81.95        10.56 o                         
  -3   6   6          5.50          7.45         6.81 o                         
  -2   6   6        110.58        129.60        17.50 o                         
  -1   6   6         29.52         20.62         7.00 o                         
   0   6   6          6.20          2.82         6.00 o                         
   1   6   6         12.41         12.03         6.35 o                         
   2   6   6         87.87        109.54        12.45 o                         
   3   6   6         33.59         26.27        16.34 o                         
   4   6   6         26.87         -2.87         7.59 o                         
   5   6   6         56.35         37.40         9.83 o                         
   6   6   6         23.63         29.23         9.51 o                         
   7   6   6          0.00         -0.58         7.58 o                         
   8   6   6         11.87          5.22         8.60 o                         
   9   6   6         19.84         -3.25        15.18 o                         
  10   6   6          6.46         -9.09        10.79 o                         
  11   6   6         53.34         67.39        15.37 o                         
  12   6   6          2.93          1.89         8.36 o                         
  13   6   6         28.17         18.94        14.09 o                         
  14   6   6         15.14         -0.73        13.08 o                         
  15   6   6         50.84         40.81        11.51 o                         
  16   6   6          0.24         -0.61         9.40 o                         
  17   6   6         62.63         63.18        15.07 o                         
  18   6   6         28.59         29.07        15.12 o                         
 -14   7   6          9.42          5.30        13.50 o                         
 -13   7   6          1.67         32.62        25.12 o                         
 -12   7   6         59.90         93.35        29.99 o                         
 -11   7   6         13.92         24.21        14.55 o                         
 -10   7   6          1.76         -3.35        11.69 o                         
  -9   7   6         17.79         16.54        12.60 o                         
  -8   7   6         21.21          1.25        12.07 o                         
  -7   7   6          0.96        -11.39        15.93 o                         
  -6   7   6          9.78          9.16         9.85 o                         
  -5   7   6          2.38         -1.01         8.59 o                         
  -4   7   6         88.52         80.25        12.53 o                         
  -3   7   6        115.97        122.54        19.63 o                         
  -2   7   6          2.39          3.14         8.91 o                         
  -1   7   6         38.34         43.99        10.72 o                         
   0   7   6          4.11         -2.14         8.10 o                         
   1   7   6          0.50         -8.03         8.03 o                         
   2   7   6         50.42         33.60        12.32 o                         
   3   7   6          0.23         -7.53        14.22 o                         
   4   7   6         21.41         24.17         9.81 o                         
   5   7   6          1.32         -8.39         8.39 o                         
   6   7   6          5.25         -6.13         8.79 o                         
   7   7   6          0.08         -8.47         8.47 o                         
   8   7   6          0.51        -11.62        11.62 o                         
   9   7   6          1.38        -11.29        11.29 o                         
  10   7   6          5.76          7.88        12.48 o                         
  11   7   6          3.72         -3.37        24.37 o                         
  12   7   6          1.17        -22.12        22.12 o                         
  13   7   6         10.87          2.62        25.49 o                         
  -2   8   6          9.32        -12.00        16.12 o                         
  -1   8   6         15.42         -8.25        16.12 o                         
   0   8   6          1.88        -15.00        15.00 o                         
   1   8   6         14.90         22.87        15.37 o                         
   2   8   6          3.12         23.99        16.50 o                         
 -27   1   7          1.96         -5.07        19.49 o                         
 -26   1   7          0.44        -11.13        11.13 o                         
 -25   1   7         10.08         26.27        13.34 o                         
 -24   1   7          0.01         -8.74         8.74 o                         
 -23   1   7          3.01         -8.21        13.12 o                         
 -22   1   7          0.52         -8.76         9.27 o                         
 -21   1   7          4.34         -9.23         9.23 o                         
 -20   1   7         25.49         22.50        10.68 o                         
 -19   1   7         52.76         55.71        12.59 o                         
 -18   1   7          4.53          9.26         7.62 o                         
 -17   1   7         82.04         68.37        10.53 o                         
 -16   1   7          0.39         -2.80         7.03 o                         
 -15   1   7         11.95         10.73         6.10 o                         
 -14   1   7        139.25        144.74        10.64 o                         
 -13   1   7          0.12         -4.96         4.96 o                         
 -12   1   7        137.99        139.81        10.40 o                         
 -11   1   7        120.87        135.20        10.05 o                         
 -10   1   7         20.15         16.89         5.24 o                         
  -9   1   7        161.04        155.32         9.44 o                         
  -8   1   7         52.53         60.70         8.54 o                         
  -7   1   7         84.03         76.94         7.19 o                         
  -6   1   7         30.48         31.85         5.73 o                         
  -5   1   7         42.22         34.95         5.48 o                         
  -4   1   7        251.75        243.24        10.10 o                         
  -3   1   7         24.20         24.62         4.42 o                         
  -2   1   7         79.23         78.56         5.71 o                         
  -1   1   7         12.22          4.46         3.68 o                         
   0   1   7         24.74         19.90         4.17 o                         
   1   1   7          0.07         -1.67         3.22 o                         
   2   1   7         36.13         33.19         4.87 o                         
   3   1   7         81.75         72.74         6.10 o                         
   4   1   7         40.69         43.91         6.23 o                         
   5   1   7         75.86         73.59         6.32 o                         
   6   1   7         30.85         30.11         5.30 o                         
   7   1   7         56.35         52.56         5.90 o                         
   8   1   7         60.62         52.83         5.88 o                         
   9   1   7         11.73          7.92         4.59 o                         
  10   1   7          6.99          1.72         4.30 o                         
  11   1   7         96.59         90.47         6.92 o                         
  12   1   7         10.45          3.63         4.46 o                         
  13   1   7         25.61         29.16         6.90 o                         
  14   1   7         10.63          6.66         4.75 o                         
  15   1   7         13.92         11.17         4.99 o                         
  16   1   7         36.28         50.22         6.46 o                         
  17   1   7         46.97         39.57         6.37 o                         
  18   1   7          0.28         -6.01         6.01 o                         
  19   1   7         15.75          5.41         6.17 o                         
  20   1   7          4.68         -2.58         5.99 o                         
  21   1   7         25.42         26.58         7.52 o                         
  22   1   7         10.44         14.82         8.17 o                         
  23   1   7          2.07         19.78         8.40 o                         
  24   1   7          0.02         -7.32         7.32 o                         
  25   1   7          3.20          9.91         8.74 o                         
  26   1   7          6.87          1.51         9.69 o                         
 -26   2   7         21.12        -15.00        16.50 o                         
 -25   2   7         34.02          3.37        18.00 o                         
 -24   2   7          6.64         -6.50        14.62 o                         
 -23   2   7         10.22         -3.99        10.87 o                         
 -22   2   7          0.76         -9.07         9.07 o                         
 -21   2   7          9.83         10.92        10.33 o                         
 -20   2   7          0.73         -9.00         9.00 o                         
 -19   2   7         74.35        124.97        15.69 o                         
 -18   2   7        129.93        136.64        13.77 o                         
 -17   2   7         15.08         13.40         8.28 o                         
 -16   2   7         12.01         13.62        10.37 o                         
 -15   2   7         10.75         13.54         9.85 o                         
 -14   2   7          4.00          2.19         5.85 o                         
 -13   2   7        373.42        363.02        16.56 o                         
 -12   2   7          3.07          1.97         6.76 o                         
 -11   2   7        114.70        107.12         9.38 o                         
 -10   2   7         66.04         54.99         7.68 o                         
  -9   2   7        137.13        147.49        11.73 o                         
  -8   2   7        567.80        559.44        21.09 o                         
  -7   2   7          3.04         18.61         5.59 o                         
  -6   2   7         91.53         92.07        12.77 o                         
  -5   2   7         64.56         66.36         6.91 o                         
  -4   2   7          4.43         -0.05         4.13 o                         
  -3   2   7        277.94        297.75        11.40 o                         
  -2   2   7        218.42        236.26        12.06 o                         
  -1   2   7         15.58         16.36         4.19 o                         
   0   2   7          0.04         -3.25         3.25 o                         
   1   2   7         15.67         14.17         4.37 o                         
   2   2   7          0.72         -1.75         3.83 o                         
   3   2   7        114.03         93.15         6.70 o                         
   4   2   7          5.13          2.69         3.85 o                         
   5   2   7         11.25         11.18         5.11 o                         
   6   2   7         26.73         15.41         8.10 o                         
   7   2   7          0.01         -4.41         4.41 o                         
   8   2   7          0.05          0.21         4.60 o                         
   9   2   7        135.10        125.70        11.45 o                         
  10   2   7          2.17          4.10         4.30 o                         
  11   2   7        182.35        185.27         9.66 o                         
  12   2   7        175.39        166.89         8.92 o                         
  13   2   7          0.13         -4.00         4.34 o                         
  14   2   7         20.00         27.92         5.51 o                         
  15   2   7         12.68         20.56         5.54 o                         
  16   2   7         25.75         28.89         5.82 o                         
  17   2   7          0.65         -0.80         5.53 o                         
  18   2   7          0.76         -5.30         5.30 o                         
  19   2   7          3.30          4.88         6.17 o                         
  20   2   7          2.97         -8.59         8.59 o                         
  21   2   7         18.02         10.19         6.87 o                         
  22   2   7          2.40         -0.53         6.36 o                         
  23   2   7          4.92          4.64         7.73 o                         
  24   2   7          0.16         -2.26         8.61 o                         
  25   2   7          9.38         12.27         8.82 o                         
  26   2   7          0.19         -0.19        10.60 o                         
 -25   3   7          3.19        -14.62        14.62 o                         
 -24   3   7         21.45          9.00        18.00 o                         
 -23   3   7          6.80          0.75        16.50 o                         
 -22   3   7          2.99         -0.75         9.81 o                         
 -21   3   7         12.58          9.38        10.51 o                         
 -20   3   7          2.00         -5.88         9.00 o                         
 -19   3   7          0.66         -3.00        11.25 o                         
 -18   3   7          3.88         -7.47         7.47 o                         
 -17   3   7          9.33         -0.63         7.47 o                         
 -16   3   7         17.84         15.01         8.51 o                         
 -15   3   7         78.60         77.33        11.46 o                         
 -14   3   7          8.12          5.39         7.14 o                         
 -13   3   7        289.03        317.08        13.95 o                         
 -12   3   7        288.39        304.34        13.57 o                         
 -11   3   7         54.61         75.81         7.70 o                         
 -10   3   7         40.08         30.68         6.21 o                         
  -9   3   7         76.59         78.81         7.49 o                         
  -8   3   7         16.27          9.64         5.10 o                         
  -7   3   7          8.17         12.54         5.06 o                         
  -6   3   7        653.63        642.79        23.11 o                         
  -5   3   7          3.18         22.82         5.72 o                         
  -4   3   7          6.94         -2.60         4.14 o                         
  -3   3   7         81.85         85.72         7.07 o                         
  -2   3   7         35.20         37.02         5.60 o                         
  -1   3   7          2.31          0.32         3.48 o                         
   0   3   7          0.14         -3.22         3.22 o                         
   1   3   7          1.45         -3.08         3.68 o                         
   2   3   7          1.28          2.95         4.11 o                         
   3   3   7         37.61         33.94         5.19 o                         
   4   3   7        292.40        275.40        13.98 o                         
   5   3   7         97.07        104.75         7.06 o                         
   6   3   7         85.05         73.16         6.37 o                         
   7   3   7        494.68        493.95        15.61 o                         
   8   3   7          5.97         13.10         5.25 o                         
   9   3   7         11.83          2.79         4.88 o                         
  10   3   7         59.87         77.70         7.63 o                         
  11   3   7         44.28         36.71         6.41 o                         
  12   3   7          4.36         -0.90         6.43 o                         
  13   3   7         14.22         12.22         5.02 o                         
  14   3   7          3.93         10.59         4.99 o                         
  15   3   7         13.90         17.63         6.31 o                         
  16   3   7         70.71         64.15         8.11 o                         
  17   3   7         50.88         60.85         8.28 o                         
  18   3   7        104.56        125.36        11.05 o                         
  19   3   7          0.25          0.66         6.65 o                         
  20   3   7          0.61          2.06         6.28 o                         
  21   3   7          0.90         -0.47         6.33 o                         
  22   3   7          0.25         -1.38         8.12 o                         
  23   3   7         16.16          1.07         6.98 o                         
  24   3   7          1.06          3.80         9.35 o                         
 -23   4   7          0.88         -9.98         9.98 o                         
 -22   4   7         15.83         23.13        11.69 o                         
 -21   4   7          3.09        -13.12        13.12 o                         
 -20   4   7          2.52          3.06         9.92 o                         
 -19   4   7          4.66         -8.64         8.64 o                         
 -18   4   7         22.83         18.86        14.73 o                         
 -17   4   7          0.59         -3.92         7.56 o                         
 -16   4   7          6.40          0.42         7.84 o                         
 -15   4   7          0.02          0.59         7.69 o                         
 -14   4   7         27.69         35.59         9.64 o                         
 -13   4   7         27.93         19.30        11.44 o                         
 -12   4   7         22.46         17.97         8.92 o                         
 -11   4   7        182.77        197.35        20.78 o                         
 -10   4   7         92.21         92.80        12.82 o                         
  -9   4   7         39.15         12.27         7.31 o                         
  -8   4   7         39.09         32.10         7.25 o                         
  -7   4   7          0.72          3.46         5.68 o                         
  -6   4   7          2.90         -1.89         5.47 o                         
  -5   4   7         12.07          0.37         5.48 o                         
  -4   4   7        178.76        186.70        12.34 o                         
  -3   4   7        168.40        179.21        13.48 o                         
  -2   4   7          0.28         -0.04         5.22 o                         
  -1   4   7        148.95        147.83         9.12 o                         
   0   4   7          6.46         15.79         7.05 o                         
   1   4   7          0.73          0.92         3.89 o                         
   2   4   7          0.15         -5.14         5.14 o                         
   3   4   7          0.44         -3.84         4.30 o                         
   4   4   7          2.69         -1.65         4.06 o                         
   5   4   7         57.65         75.08         6.34 o                         
   6   4   7          0.00         -0.43         4.08 o                         
   7   4   7         18.51         16.33         4.79 o                         
   8   4   7          4.36          3.41         4.37 o                         
   9   4   7          0.09          4.46         4.50 o                         
  10   4   7          0.22         -4.24         4.24 o                         
  11   4   7          7.40          7.45         5.50 o                         
  12   4   7         39.57         37.42         7.04 o                         
  13   4   7          4.32         17.38         7.82 o                         
  14   4   7          0.79          2.69         5.75 o                         
  15   4   7         46.38         51.26         8.69 o                         
  16   4   7         22.30         15.93         7.22 o                         
  17   4   7          4.34          9.68         6.35 o                         
  18   4   7          0.21         -4.35         6.05 o                         
  19   4   7          0.91         -6.25         6.25 o                         
  20   4   7         12.00         14.27         7.37 o                         
  21   4   7          0.08          2.30         7.13 o                         
  22   4   7          6.34          6.32         7.44 o                         
 -20   5   7         27.87          9.85        18.37 o                         
 -19   5   7         10.16        -10.20        15.37 o                         
 -18   5   7          0.70         -2.70         8.99 o                         
 -17   5   7          8.28          6.30         9.00 o                         
 -16   5   7         31.82         46.43        11.35 o                         
 -15   5   7         57.77         64.35        12.05 o                         
 -14   5   7         15.63          6.50         8.37 o                         
 -13   5   7         12.37         16.47         8.98 o                         
 -12   5   7         66.98         68.16        11.63 o                         
 -11   5   7          3.68          4.07         7.45 o                         
 -10   5   7         10.16         12.97         7.02 o                         
  -9   5   7          5.08         -5.83         5.83 o                         
  -8   5   7          0.30         -4.65         5.80 o                         
  -7   5   7          1.70         -5.36         5.67 o                         
  -6   5   7          0.59          1.43         6.17 o                         
  -5   5   7         75.19         73.58         9.43 o                         
  -4   5   7         59.34         52.51         8.81 o                         
  -3   5   7          5.47          0.39         6.01 o                         
  -2   5   7          9.82         17.56        12.88 o                         
  -1   5   7         51.05         49.39         8.71 o                         
   0   5   7         45.50         37.18         7.94 o                         
   1   5   7         39.67         36.40         7.67 o                         
   2   5   7         28.70         24.64         7.10 o                         
   3   5   7        144.12        137.84        19.85 o                         
   4   5   7          2.42          1.47         7.85 o                         
   5   5   7          1.00         -5.72         5.72 o                         
   6   5   7          4.21         -5.56         5.56 o                         
   7   5   7          4.68         -1.66         5.96 o                         
   8   5   7          0.26          0.78         9.80 o                         
   9   5   7          4.48         -2.05         6.08 o                         
  10   5   7         17.69         14.85         6.48 o                         
  11   5   7         10.39          0.03         6.63 o                         
  12   5   7         28.78         37.56         6.19 o                         
  13   5   7          0.24         -0.80         5.27 o                         
  14   5   7          4.17         -1.23         5.26 o                         
  15   5   7          9.89         -0.14        14.02 o                         
  16   5   7         28.90         20.79        10.76 o                         
  17   5   7          0.01          1.73         7.74 o                         
  18   5   7         13.13         -2.28         7.97 o                         
  19   5   7         13.61         13.91         8.84 o                         
  20   5   7         17.53         15.37        15.37 o                         
 -16   6   7          1.11          0.48        15.75 o                         
 -15   6   7          3.59         -6.86        20.06 o                         
 -14   6   7         15.67          8.12         9.80 o                         
 -13   6   7         27.85         27.07        10.08 o                         
 -12   6   7         29.05         49.47        11.39 o                         
 -11   6   7         33.43         25.79        19.42 o                         
 -10   6   7          3.16         -3.10         9.13 o                         
  -9   6   7         31.09         39.34        10.54 o                         
  -8   6   7          2.78         -4.02         7.00 o                         
  -7   6   7         10.55          8.75         7.34 o                         
  -6   6   7         29.06         19.63        13.53 o                         
  -5   6   7         56.71         51.03         9.41 o                         
  -4   6   7         23.04         20.63         7.67 o                         
  -3   6   7         87.73        109.94        10.84 o                         
  -2   6   7         26.92         25.94         8.06 o                         
  -1   6   7          4.18         -6.28         6.28 o                         
   0   6   7          0.14         -6.29         6.29 o                         
   1   6   7         14.23         15.76         7.44 o                         
   2   6   7         53.79         37.90         9.79 o                         
   3   6   7         12.63         18.35        18.47 o                         
   4   6   7          2.05         -9.31        13.42 o                         
   5   6   7         32.09         32.70        26.06 o                         
   6   6   7         21.38         -5.92        18.75 o                         
   7   6   7          0.84         -0.25        11.91 o                         
   8   6   7          0.84         -3.71        11.67 o                         
   9   6   7         10.37        -11.35        11.35 o                         
  10   6   7          3.09         20.26        13.85 o                         
  11   6   7          1.41          2.26        13.45 o                         
  12   6   7          0.67         -3.23        12.88 o                         
  13   6   7         12.80         -4.95        13.38 o                         
  14   6   7          3.66        -21.37        21.37 o                         
  15   6   7          2.10        -22.87        22.87 o                         
  -9   7   7          0.16          2.25        25.12 o                         
  -8   7   7         25.35         45.74        27.74 o                         
  -7   7   7          9.43         -6.00        23.24 o                         
  -6   7   7          7.58         23.99        25.49 o                         
  -5   7   7          0.42         -2.74         9.45 o                         
  -4   7   7         58.48         59.12        12.75 o                         
  -3   7   7         47.41         53.76        13.47 o                         
  -2   7   7          2.98         -7.14        11.75 o                         
  -1   7   7         13.10         12.01        10.26 o                         
   0   7   7         20.68         21.28        11.51 o                         
   1   7   7          1.16         -4.32         9.33 o                         
   2   7   7          3.69          2.21         9.95 o                         
   3   7   7         17.57         14.27        12.11 o                         
   4   7   7         28.75         14.40        13.75 o                         
   5   7   7          0.08          0.81        10.07 o                         
   6   7   7          6.26         24.28        13.89 o                         
   7   7   7          8.77        -16.50        24.37 o                         
   8   7   7         25.68         11.62        26.62 o                         
   9   7   7          1.22        -23.62        23.62 o                         
 -25   0   8         43.80         68.98        22.87 o                         
 -24   0   8        111.07        141.71        27.74 o                         
 -23   0   8          0.04         -4.87        15.37 o                         
 -22   0   8         23.17         -7.50        15.75 o                         
 -21   0   8         70.15         44.61        19.49 o                         
 -20   0   8          2.18         -8.25        13.50 o                         
 -19   0   8          0.03         -1.87        13.12 o                         
 -18   0   8         86.81        102.72        22.12 o                         
 -17   0   8         12.58         25.87        14.62 o                         
 -16   0   8          0.04        -10.87        10.87 o                         
 -15   0   8        112.95         96.72        20.24 o                         
 -14   0   8        355.98        347.16        33.74 o                         
 -13   0   8         94.69         86.98        18.75 o                         
 -12   0   8         28.09         23.64         9.85 o                         
 -11   0   8          1.67          0.75         8.32 o                         
 -10   0   8         48.01         45.93        20.43 o                         
  -9   0   8         44.57         30.40        10.44 o                         
  -8   0   8        239.77        247.94        20.06 o                         
  -7   0   8         41.20         61.02        11.71 o                         
  -6   0   8        911.05        976.26        45.75 o                         
  -5   0   8        636.17        777.01        67.29 o                         
  -4   0   8         86.74        101.00        12.57 o                         
  -3   0   8        520.20        504.96        22.74 o                         
  -2   0   8         13.77         37.79        10.28 o                         
  -1   0   8          8.29         11.30         5.66 o                         
   0   0   8        115.44        110.46         9.29 o                         
   1   0   8          0.88          1.93         5.17 o                         
   2   0   8        185.41        203.74        11.87 o                         
   3   0   8        510.04        551.52        20.91 o                         
   4   0   8         22.47         30.84         7.57 o                         
   5   0   8        150.33        158.45        14.08 o                         
   6   0   8         14.19         10.21         6.78 o                         
   7   0   8        287.25        266.14        16.06 o                         
   8   0   8        183.40        159.79        12.73 o                         
   9   0   8          8.00         21.65         7.41 o                         
  10   0   8        116.70        118.41        11.63 o                         
  11   0   8        222.99        232.64        15.46 o                         
  12   0   8          0.10         -1.02         8.55 o                         
  13   0   8        139.30        178.61        13.97 o                         
  14   0   8        105.84        106.35        11.75 o                         
  15   0   8          3.44         13.65        10.57 o                         
  16   0   8         42.26         56.12        10.37 o                         
  17   0   8         11.94         27.82         9.10 o                         
  18   0   8         62.68         71.10        11.55 o                         
  19   0   8          0.24         -4.76         8.35 o                         
  20   0   8          1.01          5.88        11.01 o                         
  21   0   8          5.28         11.93        16.50 o                         
  22   0   8        122.14        158.39        22.68 o                         
  23   0   8          0.01          3.88        15.93 o                         
  24   0   8          7.01         24.19        29.80 o                         
 -25   1   8          7.16        -11.57        11.89 o                         
 -24   1   8         45.30         48.91        15.24 o                         
 -23   1   8         52.60         74.21        16.43 o                         
 -22   1   8         37.03         17.41        12.19 o                         
 -21   1   8          0.32         -4.50        21.37 o                         
 -20   1   8         48.34         66.90        14.20 o                         
 -19   1   8         37.94         32.62        11.40 o                         
 -18   1   8         35.44         44.96        12.32 o                         
 -17   1   8          3.77         -3.56         8.70 o                         
 -16   1   8         44.87         54.16         9.00 o                         
 -15   1   8        401.64        436.84        26.08 o                         
 -14   1   8         92.59         96.26        10.08 o                         
 -13   1   8         71.40         73.07         9.90 o                         
 -12   1   8        131.47        135.82        12.12 o                         
 -11   1   8         60.45         85.52         9.31 o                         
 -10   1   8          8.64          3.53         5.93 o                         
  -9   1   8          2.45         -5.24         5.24 o                         
  -8   1   8          1.51          0.14         5.37 o                         
  -7   1   8        209.03        205.37        11.22 o                         
  -6   1   8         97.11        106.90         8.68 o                         
  -5   1   8        149.81        163.92        10.13 o                         
  -4   1   8        142.09        142.56         8.55 o                         
  -3   1   8          2.67          9.46         4.35 o                         
  -2   1   8        273.46        263.50        10.11 o                         
  -1   1   8         24.13         23.52         4.71 o                         
   0   1   8          2.50         -3.04         5.36 o                         
   1   1   8        423.18        448.44        13.69 o                         
   2   1   8         40.09         50.14         7.81 o                         
   3   1   8        110.43        115.90         7.18 o                         
   4   1   8        191.47        174.11         8.43 o                         
   5   1   8          4.62         11.74         4.77 o                         
   6   1   8         13.98         -1.55         4.40 o                         
   7   1   8         48.29         56.77         6.41 o                         
   8   1   8         32.48         39.87         6.02 o                         
   9   1   8          0.15         -5.00         5.00 o                         
  10   1   8         37.82         29.48         5.69 o                         
  11   1   8         49.28         62.79         6.84 o                         
  12   1   8         67.04         63.77         7.05 o                         
  13   1   8         13.57          9.15         5.19 o                         
  14   1   8          0.05          0.81         5.15 o                         
  15   1   8         24.53         30.93         6.21 o                         
  16   1   8          5.74          4.66         5.41 o                         
  17   1   8          4.05         -5.21         5.78 o                         
  18   1   8         48.71         40.73         9.17 o                         
  19   1   8          0.17         -5.89         5.89 o                         
  20   1   8          9.25         -0.25         6.69 o                         
  21   1   8         23.81         33.77         9.28 o                         
  22   1   8          6.30         11.55         8.74 o                         
  23   1   8         23.28         54.30        11.11 o                         
  24   1   8          2.74         26.18        10.29 o                         
 -24   2   8         95.62        177.70        31.12 o                         
 -23   2   8          9.82         12.00        18.37 o                         
 -22   2   8         14.22          1.50        12.37 o                         
 -21   2   8         38.76         36.80        13.25 o                         
 -20   2   8         48.42         41.40        12.59 o                         
 -19   2   8         39.64         50.81        10.93 o                         
 -18   2   8         11.34          6.56         8.53 o                         
 -17   2   8         21.03         23.01         9.40 o                         
 -16   2   8         29.22         25.11         9.37 o                         
 -15   2   8         71.27         75.47         9.62 o                         
 -14   2   8          9.78          7.30         6.87 o                         
 -13   2   8         16.16         21.19         7.42 o                         
 -12   2   8         74.52         85.64        13.10 o                         
 -11   2   8         22.35         14.36         7.09 o                         
 -10   2   8         24.66         24.26         6.86 o                         
  -9   2   8        126.68        127.45        12.93 o                         
  -8   2   8        210.91        240.04        16.18 o                         
  -7   2   8        133.91        145.93        11.10 o                         
  -6   2   8       1129.63       1198.39        37.93 o                         
  -5   2   8        441.29        536.86        28.50 o                         
  -4   2   8          3.47         12.78         7.27 o                         
  -3   2   8         27.01         28.88         5.48 o                         
  -2   2   8        464.33        457.92        14.14 o                         
  -1   2   8        107.64        117.88         7.49 o                         
   0   2   8         49.87         48.23         5.40 o                         
   1   2   8          4.02         -1.49         4.59 o                         
   2   2   8         49.61         62.04         5.64 o                         
   3   2   8         43.43         39.93         5.65 o                         
   4   2   8          0.53          0.78         4.22 o                         
   5   2   8         29.52         26.72         5.24 o                         
   6   2   8         53.05         56.54         6.16 o                         
   7   2   8          3.56         -2.02         4.91 o                         
   8   2   8          1.64          2.63         4.78 o                         
   9   2   8          0.57         -2.73         4.56 o                         
  10   2   8        228.00        238.85        11.06 o                         
  11   2   8          2.45          6.61         4.96 o                         
  12   2   8         14.37         21.72         5.74 o                         
  13   2   8          0.04          2.37         4.92 o                         
  14   2   8         22.00         14.62         5.50 o                         
  15   2   8          0.39         -3.12         5.02 o                         
  16   2   8         15.60         13.47         5.84 o                         
  17   2   8          1.67          0.82         6.33 o                         
  18   2   8         33.55         27.03         7.60 o                         
  19   2   8          0.52         -5.88         6.46 o                         
  20   2   8          0.07         -4.57         6.68 o                         
  21   2   8          3.28         -1.99         7.01 o                         
  22   2   8          2.52         -6.91         6.91 o                         
  23   2   8          0.01          2.26         8.44 o                         
 -22   3   8         10.28          5.25        17.62 o                         
 -21   3   8         23.78         20.24        19.12 o                         
 -20   3   8          1.21        -10.50        14.25 o                         
 -19   3   8        152.93        204.49        23.04 o                         
 -18   3   8        101.76        113.65        18.18 o                         
 -17   3   8          0.01          6.19        20.43 o                         
 -16   3   8         55.77         50.54        14.28 o                         
 -15   3   8        184.64        215.98        21.97 o                         
 -14   3   8         24.81         24.66        19.49 o                         
 -13   3   8          1.27          9.69         8.24 o                         
 -12   3   8         17.58         21.54        16.30 o                         
 -11   3   8        333.80        363.32        17.37 o                         
 -10   3   8         10.98         13.98         6.65 o                         
  -9   3   8          0.00          8.15         6.14 o                         
  -8   3   8          0.26         -5.20         5.20 o                         
  -7   3   8        265.97        279.07        14.66 o                         
  -6   3   8         20.56         31.00         7.05 o                         
  -5   3   8         17.63         25.52         7.06 o                         
  -4   3   8         83.64         79.88         7.65 o                         
  -3   3   8         72.78         84.87         7.79 o                         
  -2   3   8         41.19         32.94         7.65 o                         
  -1   3   8          0.12         -3.53         4.41 o                         
   0   3   8         11.39         12.37         4.78 o                         
   1   3   8         17.89         13.55         4.85 o                         
   2   3   8          0.92          0.18         3.98 o                         
   3   3   8         10.32          3.69         4.64 o                         
   4   3   8         22.55         17.49         5.13 o                         
   5   3   8          9.73          7.90         7.01 o                         
   6   3   8          9.22          1.00         4.34 o                         
   7   3   8         61.99         73.04         6.95 o                         
   8   3   8         33.42         33.90         5.78 o                         
   9   3   8          4.90          4.60         5.78 o                         
  10   3   8         48.88         44.22         7.36 o                         
  11   3   8         68.54         75.86         8.20 o                         
  12   3   8          0.03         -4.97         4.97 o                         
  13   3   8         19.42         17.60         5.78 o                         
  14   3   8        133.59        124.41         9.15 o                         
  15   3   8         70.02         74.71         8.93 o                         
  16   3   8         20.49         23.33         7.23 o                         
  17   3   8         16.30         12.67         6.86 o                         
  18   3   8         12.35          0.77         6.81 o                         
  19   3   8         15.18          2.82        11.00 o                         
  20   3   8          5.22         -5.92         6.74 o                         
  21   3   8          1.10         -0.25         7.23 o                         
  22   3   8          0.39         -6.25         7.32 o                         
 -20   4   8         43.44         51.77        14.78 o                         
 -19   4   8         18.55         36.62        17.29 o                         
 -18   4   8         28.91         50.03        13.82 o                         
 -17   4   8         46.11         38.40        11.50 o                         
 -16   4   8          7.33          7.92         9.11 o                         
 -15   4   8         14.10         22.66        13.39 o                         
 -14   4   8        144.79        177.41        16.51 o                         
 -13   4   8         11.30         17.71         9.50 o                         
 -12   4   8          0.35         -2.35         7.68 o                         
 -11   4   8         64.49         63.25         9.63 o                         
 -10   4   8        282.56        301.33        16.81 o                         
  -9   4   8         61.91         95.27        10.51 o                         
  -8   4   8         10.86          4.18         7.92 o                         
  -7   4   8          9.83         -5.91         9.03 o                         
  -6   4   8         16.84          8.10         8.44 o                         
  -5   4   8          0.49         -9.91        11.08 o                         
  -4   4   8          0.09         -6.97         6.97 o                         
  -3   4   8         22.82         13.19        10.15 o                         
  -2   4   8        148.04        152.48        15.08 o                         
  -1   4   8         38.24         37.83         9.50 o                         
   0   4   8          1.84         -1.39         5.56 o                         
   1   4   8          1.01          0.48         4.65 o                         
   2   4   8        114.21        112.65         7.86 o                         
   3   4   8          0.09          1.33         4.95 o                         
   4   4   8         12.57         -3.48         4.99 o                         
   5   4   8         71.87         52.93         7.21 o                         
   6   4   8         51.33         56.19         7.25 o                         
   7   4   8         67.09         58.87         6.78 o                         
   8   4   8          2.67          3.19         4.75 o                         
   9   4   8          0.87         -4.63         4.63 o                         
  10   4   8          3.62         -3.26         5.34 o                         
  11   4   8         12.33          8.45         5.95 o                         
  12   4   8          0.85         -5.53         6.66 o                         
  13   4   8         10.49         18.44         7.06 o                         
  14   4   8         40.10         33.48         7.69 o                         
  15   4   8          4.03         -0.22         6.56 o                         
  16   4   8          3.19         -3.70         6.68 o                         
  17   4   8          7.44          9.16         7.20 o                         
  18   4   8         38.55         51.42         9.09 o                         
  19   4   8          0.91         -5.40         7.04 o                         
  20   4   8         11.77         -3.71        13.87 o                         
 -17   5   8          8.99         -8.01        12.82 o                         
 -16   5   8         24.06          8.73        12.43 o                         
 -15   5   8         57.85         68.54        13.32 o                         
 -14   5   8         25.17         20.19        10.85 o                         
 -13   5   8          3.60         -8.15         8.15 o                         
 -12   5   8         28.63         29.81        10.44 o                         
 -11   5   8         19.48         13.48        16.35 o                         
 -10   5   8         20.37         17.47         9.51 o                         
  -9   5   8         45.39         33.42        15.73 o                         
  -8   5   8         65.10         70.32        12.12 o                         
  -7   5   8          3.95         -0.63         7.22 o                         
  -6   5   8          0.34         -6.34         6.34 o                         
  -5   5   8          1.78         -9.69         9.69 o                         
  -4   5   8          2.99         -1.11         7.07 o                         
  -3   5   8         85.91         68.98        10.20 o                         
  -2   5   8         47.04         49.49        11.00 o                         
  -1   5   8         46.19         38.97        11.23 o                         
   0   5   8        118.19        119.89        13.57 o                         
   1   5   8         28.75         26.44         9.70 o                         
   2   5   8          1.08         -4.90         8.07 o                         
   3   5   8         93.71        110.62        13.52 o                         
   4   5   8         80.11         94.72        12.82 o                         
   5   5   8         36.84         41.66        17.41 o                         
   6   5   8         13.51         16.58        13.47 o                         
   7   5   8        138.78        130.47        11.65 o                         
   8   5   8         38.14         43.18         8.58 o                         
   9   5   8          0.04         -4.28         6.86 o                         
  10   5   8          2.12         -7.95         7.95 o                         
  11   5   8          7.97         -4.40         6.95 o                         
  12   5   8         14.94          9.88         7.80 o                         
  13   5   8          6.77         -1.61         8.60 o                         
  14   5   8          0.07         -8.08         8.08 o                         
  15   5   8          6.00         18.55        10.54 o                         
  16   5   8         10.76          7.83         9.78 o                         
  17   5   8          8.72         15.37        13.87 o                         
 -12   6   8          7.27          0.15        13.16 o                         
 -11   6   8          2.85         14.96        13.36 o                         
 -10   6   8         40.64         47.53        15.14 o                         
  -9   6   8         36.43         68.75        16.69 o                         
  -8   6   8          5.89          2.60         9.45 o                         
  -7   6   8         20.03         16.53         9.14 o                         
  -6   6   8         23.94         23.22         9.24 o                         
  -5   6   8         21.28         11.50         8.73 o                         
  -4   6   8          0.64         -7.93         7.93 o                         
  -3   6   8         20.61         18.04         8.88 o                         
  -2   6   8        100.53         91.93        11.61 o                         
  -1   6   8         57.94         52.16        10.28 o                         
   0   6   8          3.43         -6.85        10.50 o                         
   1   6   8         24.96         17.74        10.55 o                         
   2   6   8          5.54         -8.33         8.33 o                         
   3   6   8          4.44         -8.69         8.69 o                         
   4   6   8          0.63        -12.32        12.32 o                         
   5   6   8         21.70         18.83        14.98 o                         
   6   6   8          8.83        -11.43        25.31 o                         
   7   6   8          0.24          0.61        14.12 o                         
   8   6   8          5.46         13.50        25.87 o                         
   9   6   8          1.77          7.87        27.37 o                         
  10   6   8          0.08        -19.49        24.74 o                         
  11   6   8          0.38         24.37        28.49 o                         
 -22   1   9          0.51         -9.37        11.96 o                         
 -21   1   9         14.15         19.42        12.81 o                         
 -20   1   9          9.24         -1.32        11.21 o                         
 -19   1   9          0.00         -9.14         9.14 o                         
 -18   1   9          0.72         -6.33         9.50 o                         
 -17   1   9         12.39          0.00        10.07 o                         
 -16   1   9          0.35          4.63         7.72 o                         
 -15   1   9          4.18          8.10         7.90 o                         
 -14   1   9         30.26         20.70         7.90 o                         
 -13   1   9         56.81         41.26        12.55 o                         
 -12   1   9         47.78         59.07         9.06 o                         
 -11   1   9         22.12         16.13         7.12 o                         
 -10   1   9          0.26          1.94         6.13 o                         
  -9   1   9          3.95         -1.20         6.09 o                         
  -8   1   9          1.41          4.42         6.23 o                         
  -7   1   9         24.50         26.00         7.64 o                         
  -6   1   9         14.22         14.12         6.59 o                         
  -5   1   9         48.73         49.83         8.13 o                         
  -4   1   9          3.66         -1.54         4.90 o                         
  -3   1   9        103.46        104.65         7.56 o                         
  -2   1   9          4.80          3.81         4.66 o                         
  -1   1   9        116.69        120.60         7.77 o                         
   0   1   9         28.85         30.12         5.17 o                         
   1   1   9          0.00          1.36         3.78 o                         
   2   1   9         51.05         54.75         5.61 o                         
   3   1   9         14.09         12.88         4.32 o                         
   4   1   9          0.69         -4.03         4.03 o                         
   5   1   9          9.04         -1.10         4.53 o                         
   6   1   9         19.59         13.45         5.08 o                         
   7   1   9         14.66         27.62         6.05 o                         
   8   1   9         86.45         89.04         8.00 o                         
   9   1   9         15.20         12.94         5.62 o                         
  10   1   9          0.12         -4.29         5.01 o                         
  11   1   9          0.19         -3.03         5.09 o                         
  12   1   9         13.92          9.75         5.80 o                         
  13   1   9          1.46         -4.88         5.28 o                         
  14   1   9          2.84         -4.65         5.36 o                         
  15   1   9          0.58         -5.72         5.72 o                         
  16   1   9          3.14         -5.05         5.68 o                         
  17   1   9          1.98         -5.89         6.30 o                         
  18   1   9         25.06         17.72         8.35 o                         
  19   1   9         24.97         39.82         8.98 o                         
  20   1   9          0.62         -6.99         6.99 o                         
  21   1   9          0.79         -4.47         9.04 o                         
 -21   2   9          2.33         -3.75        16.12 o                         
 -20   2   9          0.18         -9.92         9.92 o                         
 -19   2   9         15.37          2.58        11.00 o                         
 -18   2   9          0.34          2.14         9.07 o                         
 -17   2   9          2.15         -0.54         9.32 o                         
 -16   2   9         11.88         18.96         9.51 o                         
 -15   2   9         16.03         21.57         9.49 o                         
 -14   2   9          0.04         -2.50         6.47 o                         
 -13   2   9         52.82         53.26         9.52 o                         
 -12   2   9          5.01         -8.32         9.50 o                         
 -11   2   9         14.13         12.40         7.14 o                         
 -10   2   9         33.85         22.47         7.52 o                         
  -9   2   9          6.68         -3.97         5.93 o                         
  -8   2   9          9.95          5.58         6.53 o                         
  -7   2   9          2.00          0.20         5.94 o                         
  -6   2   9         19.57         22.64         7.46 o                         
  -5   2   9          1.55         -3.06         6.15 o                         
  -4   2   9        173.87        169.01        10.75 o                         
  -3   2   9         14.24         14.26         5.94 o                         
  -2   2   9         90.18         87.67         8.45 o                         
  -1   2   9         16.27         26.26         5.65 o                         
   0   2   9         10.67         -0.04         4.44 o                         
   1   2   9        125.36        116.93         7.75 o                         
   2   2   9         17.02         21.42         5.09 o                         
   3   2   9        106.94        113.48         7.58 o                         
   4   2   9         25.20         19.19         5.52 o                         
   5   2   9         53.77         59.59         6.98 o                         
   6   2   9         69.45         66.37         6.63 o                         
   7   2   9          6.82          5.99         4.72 o                         
   8   2   9         15.11         13.60         5.15 o                         
   9   2   9          0.05         -0.58         5.17 o                         
  10   2   9          0.00         -4.93         4.93 o                         
  11   2   9         10.41          9.23         5.73 o                         
  12   2   9          3.84          5.25         5.72 o                         
  13   2   9          3.43         -5.21         5.21 o                         
  14   2   9          4.21         -6.34         6.34 o                         
  15   2   9          2.46         -5.76         5.76 o                         
  16   2   9         52.81         66.00         9.50 o                         
  17   2   9         13.32          5.39         7.43 o                         
  18   2   9          2.43          4.10         7.39 o                         
  19   2   9          2.00         -7.01         7.04 o                         
  20   2   9          4.60          5.34         8.10 o                         
 -19   3   9         10.89         29.41        14.91 o                         
 -18   3   9         45.80         38.63        15.53 o                         
 -17   3   9          0.31         12.61        13.10 o                         
 -16   3   9         27.59         12.20        13.87 o                         
 -15   3   9          0.58          1.18        11.62 o                         
 -14   3   9         13.71          5.46        12.18 o                         
 -13   3   9         51.73         56.94        14.90 o                         
 -12   3   9          5.62          0.67         9.19 o                         
 -11   3   9         45.63         33.31        10.80 o                         
 -10   3   9          2.45         -8.12         8.12 o                         
  -9   3   9        241.26        258.82        15.36 o                         
  -8   3   9         19.04         28.76         7.87 o                         
  -7   3   9         19.82         10.61         9.42 o                         
  -6   3   9          6.41         -0.07         6.40 o                         
  -5   3   9          2.42         -0.15         6.38 o                         
  -4   3   9          5.15         -4.46         6.01 o                         
  -3   3   9         34.78         27.54         6.64 o                         
  -2   3   9        198.36        213.10        11.87 o                         
  -1   3   9          6.40         11.88         5.61 o                         
   0   3   9         13.87          9.78         5.92 o                         
   1   3   9         43.44         35.16         6.15 o                         
   2   3   9          4.39         -1.45         4.71 o                         
   3   3   9          6.72          8.08         6.37 o                         
   4   3   9         12.75         15.56         6.32 o                         
   5   3   9         90.25         87.32         7.84 o                         
   6   3   9          0.08          0.71         5.45 o                         
   7   3   9         42.57         47.42         6.88 o                         
   8   3   9          3.21         -4.65         4.96 o                         
   9   3   9         16.74         21.24         5.91 o                         
  10   3   9         14.45         14.43         5.44 o                         
  11   3   9         14.61         15.13         6.23 o                         
  12   3   9         48.63         55.40         7.46 o                         
  13   3   9          8.56          1.53         6.20 o                         
  14   3   9          2.92          1.85         5.99 o                         
  15   3   9          1.80         -4.60         6.87 o                         
  16   3   9          0.38         -2.14         7.79 o                         
  17   3   9          2.28         -7.00         7.29 o                         
  18   3   9          1.58         -0.88         7.58 o                         
  19   3   9         13.73          7.40        10.73 o                         
 -17   4   9          1.77         -4.87        15.00 o                         
 -16   4   9          0.03         -6.27        15.37 o                         
 -15   4   9          0.15         -0.44        11.89 o                         
 -14   4   9          0.22          2.47        12.30 o                         
 -13   4   9         25.38         37.32        14.31 o                         
 -12   4   9          8.16         13.23        28.49 o                         
 -11   4   9          5.96        -10.80        10.80 o                         
 -10   4   9         21.60          6.57        12.59 o                         
  -9   4   9         50.49         40.29        11.57 o                         
  -8   4   9         88.90        102.88        13.86 o                         
  -7   4   9          1.76          7.24         8.75 o                         
  -6   4   9          2.29         -8.08         8.08 o                         
  -5   4   9         14.73         -3.20         8.24 o                         
  -4   4   9          0.14         -6.31         7.53 o                         
  -3   4   9         39.81         43.78        10.93 o                         
  -2   4   9         57.56         45.85        11.51 o                         
  -1   4   9          0.71          3.36         8.42 o                         
   0   4   9         10.47          0.94         8.00 o                         
   1   4   9         12.83          5.21         8.22 o                         
   2   4   9          3.76          4.34         8.50 o                         
   3   4   9          1.07          3.51         4.93 o                         
   4   4   9          0.15         -3.87         4.86 o                         
   5   4   9         68.23         61.00         8.39 o                         
   6   4   9         61.20         50.76         8.83 o                         
   7   4   9          9.53         14.05         6.09 o                         
   8   4   9         36.65         38.61         7.44 o                         
   9   4   9         42.98         33.51         7.56 o                         
  10   4   9          0.61         -1.24         6.27 o                         
  11   4   9          4.22          3.93         5.89 o                         
  12   4   9          4.15          7.88         7.41 o                         
  13   4   9         30.87         24.54         7.06 o                         
  14   4   9          0.00         -4.66         5.90 o                         
  15   4   9          0.95          1.04         7.85 o                         
  16   4   9          0.00         -6.44        10.03 o                         
 -13   5   9          0.18        -12.75        12.75 o                         
 -12   5   9          1.25          7.78        13.12 o                         
 -11   5   9          1.04          6.48        12.73 o                         
 -10   5   9          0.35         -2.88        11.51 o                         
  -9   5   9         38.72         35.32        12.30 o                         
  -8   5   9         37.06         28.13        11.47 o                         
  -7   5   9          0.34         -7.68         9.05 o                         
  -6   5   9         15.17          5.64        10.15 o                         
  -5   5   9         31.53         41.32        11.72 o                         
  -4   5   9          8.64         -0.22         8.98 o                         
  -3   5   9          3.15         -3.83         8.99 o                         
  -2   5   9         17.09          2.42        10.08 o                         
  -1   5   9         68.58         62.44        12.83 o                         
   0   5   9         20.72          7.02         9.29 o                         
   1   5   9         15.41          5.11         9.46 o                         
   2   5   9          5.62        -12.11        12.11 o                         
   3   5   9          0.14         -9.76         9.76 o                         
   4   5   9         28.83         13.11        10.87 o                         
   5   5   9         11.13         -2.29        10.86 o                         
   6   5   9         12.75          6.57         8.18 o                         
   7   5   9          0.61          4.68         7.70 o                         
   8   5   9          9.62          5.97         7.92 o                         
   9   5   9          6.27         -8.24         8.24 o                         
  10   5   9         11.19         -7.90        15.37 o                         
  11   5   9          0.51        -10.23        14.64 o                         
  12   5   9          1.16         -5.81         8.99 o                         
  -5   6   9          0.00        -13.12        13.12 o                         
  -4   6   9          6.11        -10.02        10.02 o                         
  -3   6   9          0.01         -9.50         9.50 o                         
  -2   6   9         18.90         -1.96        11.24 o                         
  -1   6   9          7.00          9.38        11.97 o                         
   0   6   9          2.64         -9.99        11.85 o                         
   1   6   9          2.20        -11.70        11.70 o                         
   2   6   9          0.53        -12.75        12.75 o                         
   3   6   9          0.02         -9.55        11.59 o                         
   4   6   9          1.43        -13.50        13.50 o                         
 -19   0  10         13.06         -0.37        16.87 o                         
 -18   0  10         37.10         32.99        19.87 o                         
 -17   0  10        152.10        173.35        26.81 o                         
 -16   0  10         39.79         57.04        14.63 o                         
 -15   0  10         96.57        144.20        18.89 o                         
 -14   0  10         50.21         87.02        16.30 o                         
 -13   0  10         86.18         92.94        16.22 o                         
 -12   0  10         32.69         40.94        13.50 o                         
 -11   0  10         51.16         38.22        16.50 o                         
 -10   0  10          0.63          6.78         9.70 o                         
  -9   0  10        117.94        155.43        35.99 o                         
  -8   0  10         69.03         89.26        23.24 o                         
  -7   0  10         57.62         89.08        16.38 o                         
  -6   0  10        122.31        155.40        15.29 o                         
  -5   0  10         19.57          4.81         8.97 o                         
  -4   0  10         12.71         27.18        13.21 o                         
  -3   0  10        113.46        145.59        14.34 o                         
  -2   0  10         25.88         42.34         9.08 o                         
  -1   0  10          3.77          4.42         6.85 o                         
   0   0  10          0.16         -0.32         6.29 o                         
   1   0  10          2.26          8.83         8.02 o                         
   2   0  10         49.08         64.07        15.14 o                         
   3   0  10         77.03         96.87        11.30 o                         
   4   0  10          5.18          3.43         7.47 o                         
   5   0  10         19.08         26.68         7.28 o                         
   6   0  10          0.01         -0.16         5.86 o                         
   7   0  10         24.28         14.34        11.95 o                         
   8   0  10         38.29         26.24        11.40 o                         
   9   0  10         42.83         45.09        10.53 o                         
  10   0  10         89.29        108.60        20.56 o                         
  11   0  10          0.87         -0.54         8.59 o                         
  12   0  10          0.96         -0.56         8.69 o                         
  13   0  10          0.05         -2.20        13.00 o                         
  14   0  10         11.74         15.42         9.85 o                         
  15   0  10          1.05        -11.97        11.97 o                         
  16   0  10         12.11         23.82        11.08 o                         
  17   0  10          6.51          4.74        10.25 o                         
  18   0  10         10.51         36.74        17.62 o                         
 -18   1  10         24.66         30.64        13.82 o                         
 -17   1  10          0.01        -10.18        10.18 o                         
 -16   1  10         54.74         65.70        15.10 o                         
 -15   1  10         51.06         57.28        11.94 o                         
 -14   1  10         12.30         27.53         9.87 o                         
 -13   1  10          0.03         -6.35         7.95 o                         
 -12   1  10          0.17         -6.15         7.86 o                         
 -11   1  10         10.11          0.15         7.48 o                         
 -10   1  10          7.88          7.84         7.86 o                         
  -9   1  10         21.03          6.94         7.56 o                         
  -8   1  10         43.39         56.14         9.84 o                         
  -7   1  10        208.42        242.64        15.76 o                         
  -6   1  10          1.03          7.85         7.46 o                         
  -5   1  10          3.38          7.11         7.31 o                         
  -4   1  10        208.36        226.03        15.20 o                         
  -3   1  10        183.28        225.00        11.96 o                         
  -2   1  10         35.53         51.40         6.37 o                         
  -1   1  10          4.07          0.18         4.89 o                         
   0   1  10         18.01         17.68         5.32 o                         
   1   1  10         67.84         64.32         6.54 o                         
   2   1  10         35.64         25.93         5.35 o                         
   3   1  10         41.28         40.22         5.77 o                         
   4   1  10         66.33         83.77         7.09 o                         
   5   1  10          0.02          1.79         4.42 o                         
   6   1  10          1.52         -3.53         4.83 o                         
   7   1  10          0.00          0.75         4.94 o                         
   8   1  10          4.20         -0.28         4.79 o                         
   9   1  10         56.19         47.60         9.28 o                         
  10   1  10          1.25          8.06         6.06 o                         
  11   1  10         19.94         17.23         6.70 o                         
  12   1  10         39.96         54.56         8.11 o                         
  13   1  10          2.44          0.88         6.39 o                         
  14   1  10         15.98         20.24         7.16 o                         
  15   1  10          3.43          1.57         6.77 o                         
  16   1  10          0.03         -2.27         6.66 o                         
  17   1  10          0.00         -6.81         6.81 o                         
 -17   2  10         35.11         60.08        15.20 o                         
 -16   2  10          3.86         17.95        11.39 o                         
 -15   2  10         30.35         40.00        11.70 o                         
 -14   2  10         15.35         14.50        18.58 o                         
 -13   2  10          5.72         -4.01         7.44 o                         
 -12   2  10          0.58         -3.38         7.93 o                         
 -11   2  10         18.23          5.82         7.90 o                         
 -10   2  10         32.05         30.90        10.01 o                         
  -9   2  10          1.34          7.91         7.41 o                         
  -8   2  10          0.00         -4.05         7.13 o                         
  -7   2  10          0.62         -6.45         6.45 o                         
  -6   2  10          6.94         -4.28         7.11 o                         
  -5   2  10         44.74         36.25         9.03 o                         
  -4   2  10          5.25         -0.27         6.99 o                         
  -3   2  10         64.28         65.43         8.49 o                         
  -2   2  10        133.58        138.28        10.74 o                         
  -1   2  10          1.14          5.25         5.42 o                         
   0   2  10          3.66         -4.59         4.59 o                         
   1   2  10         12.97         11.23         5.50 o                         
   2   2  10         18.04          8.91         5.46 o                         
   3   2  10         29.73         26.23         8.24 o                         
   4   2  10          0.24         -4.03         4.17 o                         
   5   2  10         48.59         56.89         6.23 o                         
   6   2  10         37.56         42.69         7.30 o                         
   7   2  10          0.00         -2.62         5.23 o                         
   8   2  10          1.67         -2.53         5.00 o                         
   9   2  10          4.61          0.22         5.13 o                         
  10   2  10         22.51         30.76         6.53 o                         
  11   2  10         13.34          7.36         6.32 o                         
  12   2  10          2.15         -6.16         6.27 o                         
  13   2  10         21.72         20.42        10.23 o                         
  14   2  10          1.63         -6.36         6.36 o                         
  15   2  10          2.32          0.17         6.96 o                         
  16   2  10          0.68         -7.13         7.13 o                         
 -15   3  10          0.91         -3.96        20.62 o                         
 -14   3  10          7.29         -3.57        12.39 o                         
 -13   3  10          0.22          8.12        26.24 o                         
 -12   3  10         22.17         16.02        11.42 o                         
 -11   3  10         15.85         16.74        10.96 o                         
 -10   3  10          0.68         -5.97         8.91 o                         
  -9   3  10          8.02         -3.58         8.91 o                         
  -8   3  10          3.42         -8.96        15.81 o                         
  -7   3  10          2.86         -1.72         7.52 o                         
  -6   3  10         33.45         17.68         8.21 o                         
  -5   3  10          8.83         -0.06         7.51 o                         
  -4   3  10         79.36         88.06        17.15 o                         
  -3   3  10          8.22         -1.22         5.74 o                         
  -2   3  10         11.47          7.88         6.33 o                         
  -1   3  10         25.68         29.64         9.53 o                         
   0   3  10         29.31         39.36         7.61 o                         
   1   3  10          0.06          4.22         5.11 o                         
   2   3  10         11.64          5.88         5.60 o                         
   3   3  10          1.10         -0.17         4.91 o                         
   4   3  10         14.68         14.25         5.87 o                         
   5   3  10         11.86          1.07         5.56 o                         
   6   3  10         18.42          9.83         6.78 o                         
   7   3  10          5.73          3.98         6.52 o                         
   8   3  10          0.10          0.23         6.45 o                         
   9   3  10          0.65         -5.37         5.37 o                         
  10   3  10          8.67         -3.27         5.60 o                         
  11   3  10          3.46         -5.56         5.56 o                         
  12   3  10          5.44         15.40         6.55 o                         
  13   3  10          4.18          1.73         6.36 o                         
  14   3  10         30.35         17.62         9.22 o                         
 -12   4  10         21.49         56.61        18.75 o                         
 -11   4  10         23.80         28.41        13.94 o                         
 -10   4  10          3.44        -10.39        13.14 o                         
  -9   4  10         34.80         18.64        13.81 o                         
  -8   4  10          0.37         -9.48         9.48 o                         
  -7   4  10         61.68         60.46        13.69 o                         
  -6   4  10          1.04        -13.18        14.95 o                         
  -5   4  10         21.62         15.45        11.19 o                         
  -4   4  10          0.55         -8.50         8.50 o                         
  -3   4  10         32.44         30.90        11.53 o                         
  -2   4  10         17.60         20.10        13.02 o                         
  -1   4  10          3.19         -4.97         9.16 o                         
   0   4  10          2.64         -8.87        11.81 o                         
   1   4  10         10.53         -7.88        12.99 o                         
   2   4  10          2.21         -5.67         9.39 o                         
   3   4  10         14.63          1.99         7.83 o                         
   4   4  10          0.11         -7.16         7.62 o                         
   5   4  10         34.79         39.74         9.79 o                         
   6   4  10          1.94         -2.49         6.73 o                         
   7   4  10          2.11          0.03         7.07 o                         
   8   4  10         15.17         11.59         8.83 o                         
   9   4  10         27.05         27.18         8.65 o                         
  10   4  10          0.73         -6.94         6.94 o                         
  11   4  10         14.94          7.38         8.38 o                         
  -4   5  10          5.14         -9.37        13.12 o                         
  -3   5  10         20.28         20.60        15.18 o                         
  -2   5  10          0.19          4.15        14.81 o                         
  -1   5  10          8.35          1.07        12.93 o                         
   0   5  10         30.82         21.91        14.32 o                         
   1   5  10         18.72         13.10        15.00 o                         
   2   5  10          0.34         -8.09        11.53 o                         
   3   5  10          0.00        -12.37        12.37 o                         
 -13   1  11          1.50         -9.31         9.31 o                         
 -12   1  11         17.32         11.02         9.17 o                         
 -11   1  11          1.50         -0.63        10.91 o                         
 -10   1  11          0.07         -6.52         7.61 o                         
  -9   1  11          1.61          0.07         7.65 o                         
  -8   1  11         13.81         18.08         8.23 o                         
  -7   1  11          8.69         -5.00         7.50 o                         
  -6   1  11         12.34          9.58         9.66 o                         
  -5   1  11          0.42         -0.44         7.72 o                         
  -4   1  11         15.88         25.28        10.59 o                         
  -3   1  11         11.11         10.72         7.36 o                         
  -2   1  11         13.40         15.13         6.60 o                         
  -1   1  11         59.26         73.70         8.00 o                         
   0   1  11         12.13         15.65         6.11 o                         
   1   1  11          1.95          0.36         5.42 o                         
   2   1  11          5.01          1.97         5.14 o                         
   3   1  11         15.44         11.99         5.47 o                         
   4   1  11          4.36         -0.62         5.03 o                         
   5   1  11          0.09         -2.70         4.52 o                         
   6   1  11          4.65          1.37         5.09 o                         
   7   1  11          4.95         -0.94         5.00 o                         
   8   1  11          1.67         -3.13         4.94 o                         
   9   1  11          5.38          3.38         5.96 o                         
  10   1  11          0.13         -0.05         6.19 o                         
  11   1  11          1.35         -7.46         7.46 o                         
  12   1  11         11.88          2.57         8.75 o                         
 -11   2  11          1.46         -1.07         8.51 o                         
 -10   2  11          1.55         -4.54         8.20 o                         
  -9   2  11          0.20          9.47         8.72 o                         
  -8   2  11          7.93         -6.85         7.86 o                         
  -7   2  11          0.69          5.29         8.57 o                         
  -6   2  11         12.65         -2.39         8.05 o                         
  -5   2  11          0.03         -1.91         7.75 o                         
  -4   2  11         35.72         36.36        10.10 o                         
  -3   2  11          0.00         -1.34         7.68 o                         
  -2   2  11         13.73          0.23         6.77 o                         
  -1   2  11          2.27         -1.01         6.61 o                         
   0   2  11         15.58         18.28         6.28 o                         
   1   2  11          0.07         -4.32         5.34 o                         
   2   2  11         18.44          7.65         5.84 o                         
   3   2  11          0.14         -3.43         5.20 o                         
   4   2  11          7.19         -0.80         5.43 o                         
   5   2  11          3.94          5.74         5.55 o                         
   6   2  11          0.06         -5.02         5.67 o                         
   7   2  11          3.54         -5.09         5.09 o                         
   8   2  11          0.17         -0.09         6.16 o                         
   9   2  11          1.67         -6.05         6.05 o                         
  10   2  11          3.61         -0.90         7.00 o                         
  -8   3  11         31.24         26.25        21.56 o                         
  -7   3  11          3.08         -9.86         9.86 o                         
  -6   3  11          7.56         10.02        13.50 o                         
  -5   3  11          7.28        -10.19        10.19 o                         
  -4   3  11         24.69         17.33        10.28 o                         
  -3   3  11          0.25         -6.04         7.91 o                         
  -2   3  11         13.55          1.60         8.44 o                         
  -1   3  11         22.67         30.35         8.58 o                         
   0   3  11          0.42         -4.71         6.81 o                         
   1   3  11          0.26         -6.06         6.75 o                         
   2   3  11          1.44          6.76         6.82 o                         
   3   3  11          1.11         -4.07         5.98 o                         
   4   3  11          1.21         -5.88         5.88 o                         
   5   3  11          2.98         -2.24         6.10 o                         
   6   3  11          0.02         -2.40         6.08 o                         
   7   3  11          7.04         13.14         6.77 o                         
   0   0  12          1.00         -8.25        14.25 o                         
                                                                                
