# Supplementary material for: Crystal structures of 2-[(4,6-di­amino­pyrimidin-2-yl)sulfan­yl]-N-(naphthalen-1-yl)acetamide and 2-[(4,6-di­amino­pyrimidin-2-yl)sulfan­yl]-N-(4-fluoro­phen­yl)acetamide
Source: Acta Crystallogr E Crystallogr Commun. 2017 Jan 31;73(Pt 2):306–9. doi: 10.1107/S2056989017001293 (PMC5290587; doi:10.1107/S2056989017001293)
Supplement: Supplementary file 3 [file e-73-00306-IIsup3.hkl]

data_II                                                                         
_shelx_title ' bns_t_s6_11 in P 21/c'                                           
_shelx_refln_list_code          4                                               
_shelx_F_calc_maximum      146.36                                               
_exptl_crystal_F_000       608.00                                               
_reflns_d_resolution_high  0.7492                                               
                                                                                
loop_                                                                           
 _space_group_symop_operation_xyz                                               
 'x, y, z'                                                                      
 '-x, y+1/2, -z+1/2'                                                            
 '-x, -y, -z'                                                                   
 'x, -y-1/2, z-1/2'                                                             
                                                                                
_cell_length_a    21.7358                                                       
_cell_length_b     7.3726                                                       
_cell_length_c     8.4487                                                       
_cell_angle_alpha  90.000                                                       
_cell_angle_beta   93.092                                                       
_cell_angle_gamma  90.000                                                       
                                                                                
_shelx_F_squared_multiplier     1.000                                           
                                                                                
loop_                                                                           
 _refln_index_h                                                                 
 _refln_index_k                                                                 
 _refln_index_l                                                                 
 _refln_F_squared_calc                                                          
 _refln_F_squared_meas                                                          
 _refln_F_squared_sigma                                                         
 _refln_observed_status                                                         
   2   0   0       2493.83       2403.32        28.60 o                         
   3   0   0       1668.78       1687.64        21.85 o                         
   4   0   0       3902.70       4084.90        38.13 o                         
   5   0   0          6.40          6.93         0.36 o                         
   6   0   0        917.42        951.36        10.29 o                         
   7   0   0       2864.86       2836.67        35.97 o                         
   8   0   0         41.96         32.11         0.56 o                         
   9   0   0        348.88        348.30         4.01 o                         
  10   0   0         66.07         78.46         1.24 o                         
  11   0   0          6.49         12.57         0.47 o                         
  12   0   0        232.73        207.33         2.83 o                         
  13   0   0        170.26        168.03         2.39 o                         
  14   0   0       3853.58       3952.83        50.97 o                         
  15   0   0       1085.57       1079.31        12.91 o                         
  16   0   0         81.86         78.30         1.43 o                         
  17   0   0          0.46          1.80         0.89 o                         
  18   0   0          1.10          0.20         0.38 o                         
  19   0   0         16.72         18.33         0.83 o                         
  20   0   0         24.48         32.62         1.38 o                         
  21   0   0        314.51        324.40         5.01 o                         
  22   0   0         68.68         67.14         3.33 o                         
  23   0   0         80.42         79.82         3.33 o                         
  24   0   0          0.01          2.35         1.17 o                         
  25   0   0        145.65        148.68         5.28 o                         
  26   0   0         26.03         39.32         2.54 o                         
  27   0   0          1.39          3.52         1.37 o                         
  28   0   0         55.31         65.34         3.33 o                         
   1   1   0       1415.93       1510.39        13.08 o                         
   2   1   0        205.82        194.74         1.63 o                         
   3   1   0       4952.71       4918.62        37.77 o                         
   4   1   0       1270.31       1292.14         9.80 o                         
   5   1   0       2876.09       3007.36        36.49 o                         
   6   1   0       3899.38       3982.64        31.80 o                         
   7   1   0       1169.15       1168.40         8.96 o                         
   8   1   0       5143.80       5101.92        52.82 o                         
   9   1   0        971.58       1020.68         8.15 o                         
  10   1   0        226.28        223.51         2.06 o                         
  11   1   0         41.75         43.34         0.63 o                         
  12   1   0         99.32         94.71         1.12 o                         
  13   1   0       3023.26       3016.60        24.73 o                         
  14   1   0          2.14          3.91         1.02 o                         
  15   1   0        126.39        119.43         1.42 o                         
  16   1   0        589.64        598.34         5.55 o                         
  17   1   0         97.88        107.42         1.33 o                         
  18   1   0          0.02          0.52         0.32 o                         
  19   1   0        201.52        205.38         2.83 o                         
  20   1   0        407.18        387.35         4.94 o                         
  21   1   0        313.55        319.19         4.20 o                         
  22   1   0         25.69         34.13         1.08 o                         
  23   1   0         41.96         46.37         1.34 o                         
  24   1   0         20.31         23.29         1.24 o                         
  25   1   0         17.52         20.39         3.03 o                         
  26   1   0        112.48        108.31         3.11 o                         
  27   1   0          9.42         15.09         1.22 o                         
  28   1   0          0.62          0.29         0.88 o                         
   0   2   0       8735.42       8150.68       338.06 o                         
   1   2   0        431.28        454.28         4.16 o                         
   2   2   0        404.90        451.71         4.13 o                         
   3   2   0       1729.09       1839.73        15.44 o                         
   4   2   0         93.94         98.12         0.92 o                         
   5   2   0        259.04        275.74         2.36 o                         
   6   2   0        585.06        636.82         4.99 o                         
   7   2   0        464.28        559.24         4.57 o                         
   8   2   0       5313.04       5556.56        43.79 o                         
   9   2   0         86.73         96.61         1.10 o                         
  10   2   0         51.65         74.11         0.83 o                         
  11   2   0        288.62        286.37         2.77 o                         
  12   2   0        643.26        692.21         6.29 o                         
  13   2   0        435.40        460.32         4.34 o                         
  14   2   0        105.49        101.40         1.61 o                         
  15   2   0        531.67        522.81         5.24 o                         
  16   2   0         73.30         67.53         1.08 o                         
  17   2   0        349.88        345.91         3.94 o                         
  18   2   0         30.87         33.43         0.84 o                         
  19   2   0        287.96        271.42         3.83 o                         
  20   2   0        208.47        196.11         2.79 o                         
  21   2   0        136.75        143.11         2.22 o                         
  22   2   0         29.49         35.25         1.09 o                         
  23   2   0          0.87          0.74         0.48 o                         
  24   2   0        127.51        131.47         2.47 o                         
  25   2   0          6.28          8.80         1.17 o                         
  26   2   0          7.68          7.07         1.03 o                         
  27   2   0          0.04         -1.17         1.17 o                         
  28   2   0          8.51          5.87         1.57 o                         
   1   3   0       2544.56       2759.23        28.12 o                         
   2   3   0        571.62        554.21         5.45 o                         
   3   3   0         12.66         10.79         0.37 o                         
   4   3   0         33.17         38.57         0.52 o                         
   5   3   0       1063.56       1082.63        10.01 o                         
   6   3   0          2.20          3.14         0.20 o                         
   7   3   0          1.33          1.52         0.24 o                         
   8   3   0        520.99        558.93         5.51 o                         
   9   3   0        634.22        668.66         7.58 o                         
  10   3   0         45.15         32.18         0.60 o                         
  11   3   0       2381.65       2495.46        22.88 o                         
  12   3   0         42.55         40.74         0.70 o                         
  13   3   0         85.58         76.53         1.15 o                         
  14   3   0          8.37          9.42         0.42 o                         
  15   3   0          5.54          5.85         0.49 o                         
  16   3   0         59.03         57.63         1.05 o                         
  17   3   0         42.55         46.71         1.10 o                         
  18   3   0         29.11         24.69         0.88 o                         
  19   3   0        127.68        114.65         1.95 o                         
  20   3   0         30.10         27.12         1.10 o                         
  21   3   0         42.68         42.40         1.27 o                         
  22   3   0          0.00          0.83         0.66 o                         
  23   3   0        166.89        169.98         3.25 o                         
  24   3   0          0.00          0.71         0.71 o                         
  25   3   0         39.01         34.00         1.51 o                         
  26   3   0          7.10          9.34         1.11 o                         
  27   3   0          3.55          2.30         0.89 o                         
   0   4   0        644.38        607.40         9.67 o                         
   1   4   0        923.51       1045.97        12.59 o                         
   2   4   0        441.53        471.46         5.39 o                         
   3   4   0       1569.51       1732.16        17.35 o                         
   4   4   0         96.55         95.07         1.14 o                         
   5   4   0         17.91         18.95         0.43 o                         
   6   4   0        105.77        114.95         1.38 o                         
   7   4   0          4.05          4.17         0.22 o                         
   8   4   0         72.42         67.99         1.03 o                         
   9   4   0          9.49         10.76         0.52 o                         
  10   4   0         79.67         87.61         1.54 o                         
  11   4   0          0.91          3.87         0.43 o                         
  12   4   0         93.68         80.12         1.47 o                         
  13   4   0        115.00        107.88         1.83 o                         
  14   4   0         25.24         25.14         0.85 o                         
  15   4   0        143.15        146.15         2.38 o                         
  16   4   0          0.41          0.06         0.45 o                         
  17   4   0          5.86          6.69         0.57 o                         
  18   4   0         66.22         67.52         1.43 o                         
  19   4   0          2.58          4.16         0.56 o                         
  20   4   0          2.27          0.92         0.50 o                         
  21   4   0          8.14          9.57         0.85 o                         
  22   4   0         30.67         31.00         1.37 o                         
  23   4   0          0.60          0.20         0.68 o                         
  24   4   0         20.44         21.93         1.31 o                         
  25   4   0          0.73          0.27         1.04 o                         
  26   4   0          0.05         -0.75         0.75 o                         
   1   5   0          4.37          3.94         0.49 o                         
   2   5   0         22.45         19.35         0.52 o                         
   3   5   0        413.94        449.52         5.15 o                         
   4   5   0         91.15         88.29         1.32 o                         
   5   5   0        295.56        302.47         3.97 o                         
   6   5   0        229.82        208.30         2.92 o                         
   7   5   0        135.67        127.54         2.26 o                         
   8   5   0        189.68        198.39         3.21 o                         
   9   5   0         13.48         10.85         0.67 o                         
  10   5   0         66.95         73.47         1.67 o                         
  11   5   0       1238.75       1225.41        16.67 o                         
  12   5   0         85.59         85.66         1.60 o                         
  13   5   0         40.40         41.53         1.24 o                         
  14   5   0         39.42         38.90         1.07 o                         
  15   5   0         13.23         13.99         0.71 o                         
  16   5   0          7.77          9.19         0.61 o                         
  17   5   0         25.07         27.40         1.00 o                         
  18   5   0         64.13         65.28         1.53 o                         
  19   5   0          2.13          2.91         0.61 o                         
  20   5   0         46.22         48.85         1.48 o                         
  21   5   0          0.39          0.03         0.66 o                         
  22   5   0          0.16         -0.66         0.66 o                         
  23   5   0          1.54          0.69         0.73 o                         
  24   5   0          0.17          1.96         0.82 o                         
   0   6   0         39.84         48.91         2.35 o                         
   1   6   0         41.29         46.27         2.15 o                         
   2   6   0         12.57         16.30         1.11 o                         
   3   6   0          7.35          9.78         1.37 o                         
   4   6   0         11.14         10.14         0.66 o                         
   5   6   0         26.47         32.37         1.12 o                         
   6   6   0         22.55         20.93         1.34 o                         
   7   6   0          5.45          3.31         0.92 o                         
   8   6   0        204.27        200.04         3.99 o                         
   9   6   0        540.43        539.12         8.83 o                         
  10   6   0         93.64         97.80         2.39 o                         
  11   6   0         74.27         80.36         2.62 o                         
  12   6   0        160.40        165.90         3.44 o                         
  13   6   0         27.45         25.13         1.46 o                         
  14   6   0          6.28          6.97         0.77 o                         
  15   6   0         11.52         13.05         0.97 o                         
  16   6   0          6.93          7.09         0.69 o                         
  17   6   0          1.77          1.91         0.59 o                         
  18   6   0         12.78         12.97         0.99 o                         
  19   6   0          2.99          3.20         0.68 o                         
  20   6   0         43.48         44.87         1.51 o                         
  21   6   0         26.44         28.43         1.44 o                         
  22   6   0          0.65          0.64         0.73 o                         
   1   7   0        138.85        135.69         3.60 o                         
   2   7   0          4.10          2.71         2.35 o                         
   3   7   0          1.85          1.37         0.69 o                         
   4   7   0         28.85         21.28         1.38 o                         
   5   7   0          4.64          2.37         0.88 o                         
   6   7   0         24.32         24.96         1.52 o                         
   7   7   0         28.04         28.05         1.18 o                         
   8   7   0         12.02         11.62         0.89 o                         
   9   7   0          9.36         12.47         1.63 o                         
  10   7   0          8.22          6.96         0.75 o                         
  11   7   0         17.06         18.54         1.12 o                         
  12   7   0         47.10         42.37         1.61 o                         
  13   7   0          5.00          2.87         0.77 o                         
  14   7   0         22.10         24.51         1.32 o                         
  15   7   0         23.57         25.13         1.50 o                         
  16   7   0         17.41         17.80         1.21 o                         
  17   7   0          0.10         -0.01         0.71 o                         
  18   7   0          0.14          0.05         0.73 o                         
  19   7   0          0.00         -0.38         0.75 o                         
  20   7   0          2.59          1.31         0.80 o                         
   0   8   0          4.26          3.13         1.17 o                         
   1   8   0          1.41          0.39         0.69 o                         
   2   8   0          4.96          5.20         1.08 o                         
   3   8   0          1.89          0.57         1.27 o                         
   4   8   0          7.82          9.73         1.17 o                         
   5   8   0         91.34         89.52         3.04 o                         
   6   8   0         12.10         11.86         1.38 o                         
   7   8   0        275.09        286.35         9.78 o                         
   8   8   0         76.83         75.61         2.90 o                         
   9   8   0         13.08         13.13         1.04 o                         
  10   8   0         71.95         79.42         2.30 o                         
  11   8   0         52.85         56.14         1.93 o                         
  12   8   0          1.60          0.99         0.71 o                         
  13   8   0          0.00         -0.63         0.63 o                         
  14   8   0         17.52         16.88         1.27 o                         
  15   8   0         28.61         27.52         1.52 o                         
  16   8   0          0.04          0.34         0.94 o                         
   1   9   0         62.17         63.62         2.69 o                         
   2   9   0         76.40         71.31         2.77 o                         
   3   9   0         20.60         21.23         1.66 o                         
   4   9   0          0.31         -0.89         0.89 o                         
   5   9   0         45.43         54.59         2.49 o                         
   6   9   0         62.58         64.59         2.77 o                         
   7   9   0          0.58         -0.67         1.03 o                         
   8   9   0         12.92         11.11         1.47 o                         
   9   9   0         40.40         50.47         3.52 o                         
  11   9   0          0.24          0.00         1.17 o                         
 -28   1   1          3.48          1.57         1.37 o                         
 -27   1   1          3.21          3.72         1.37 o                         
 -26   1   1         15.90         15.87         1.17 o                         
 -25   1   1          3.90          4.85         0.96 o                         
 -24   1   1          3.21          2.71         0.98 o                         
 -23   1   1          0.04          0.65         1.23 o                         
 -22   1   1        142.84        144.03         2.47 o                         
 -21   1   1          0.00         -0.45         0.45 o                         
 -20   1   1         80.73         74.83         1.28 o                         
 -19   1   1          2.82          3.51         0.42 o                         
 -18   1   1        584.47        557.08         5.58 o                         
 -17   1   1          2.40          1.87         0.31 o                         
 -16   1   1         23.96         24.40         0.56 o                         
 -15   1   1          3.35          1.81         0.24 o                         
 -14   1   1         23.65         34.42         0.61 o                         
 -13   1   1          7.76         10.72         0.39 o                         
 -12   1   1        463.74        465.25         4.08 o                         
 -11   1   1        212.35        240.79         2.24 o                         
 -10   1   1       2200.83       2450.33        20.11 o                         
  -9   1   1        260.07        271.10         2.34 o                         
  -8   1   1         19.68         24.38         0.37 o                         
  -7   1   1         40.34         40.08         0.49 o                         
  -6   1   1        143.37        125.51         1.12 o                         
  -5   1   1        525.84        573.98         4.63 o                         
  -4   1   1         64.30        104.18         0.94 o                         
  -3   1   1       1969.24       1944.22        16.26 o                         
  -2   1   1      10833.61       9317.09       198.55 o                         
  -1   1   1         87.42        113.17         1.64 o                         
   0   1   1       4118.79       4242.76        65.88 o                         
   1   1   1       3754.79       3810.24        38.67 o                         
   2   1   1         25.07         17.93         0.30 o                         
   3   1   1        725.33        764.35         6.83 o                         
   4   1   1       7568.20       7518.47        69.22 o                         
   5   1   1       1746.05       1907.78        15.22 o                         
   6   1   1         61.29         85.95         0.85 o                         
   7   1   1       3270.95       3562.63        33.38 o                         
   8   1   1        502.09        519.01         4.11 o                         
   9   1   1        475.18        485.86         4.03 o                         
  10   1   1        284.65        279.70         2.70 o                         
  11   1   1        374.79        401.16         3.75 o                         
  12   1   1        618.75        675.76         6.14 o                         
  13   1   1        281.25        274.42         2.73 o                         
  14   1   1         13.25         16.40         0.48 o                         
  15   1   1        131.73        124.82         1.58 o                         
  16   1   1        112.80         98.97         1.36 o                         
  17   1   1         29.05         29.67         0.77 o                         
  18   1   1        247.84        249.85         3.04 o                         
  19   1   1        103.75         99.71         1.56 o                         
  20   1   1         46.99         46.82         1.05 o                         
  21   1   1          7.30          8.88         1.02 o                         
  22   1   1          4.16          4.59         0.63 o                         
  23   1   1         15.18         14.28         1.00 o                         
  24   1   1         10.97          8.90         0.94 o                         
  25   1   1          7.08          8.00         1.03 o                         
  26   1   1         12.90         14.57         1.24 o                         
  27   1   1          0.25          1.37         1.17 o                         
  28   1   1          0.04         -0.83         0.83 o                         
 -28   2   1          0.76          0.10         1.66 o                         
 -27   2   1         10.94          9.78         1.17 o                         
 -26   2   1          3.73          3.03         0.97 o                         
 -25   2   1          1.37          0.02         0.75 o                         
 -24   2   1         38.66         35.66         1.80 o                         
 -23   2   1         90.47         85.33         3.91 o                         
 -22   2   1         10.20          8.82         0.79 o                         
 -21   2   1         54.26         54.39         1.42 o                         
 -20   2   1         39.16         35.03         0.93 o                         
 -19   2   1        313.79        289.59         3.46 o                         
 -18   2   1         44.56         46.33         1.03 o                         
 -17   2   1         76.58         70.40         1.20 o                         
 -16   2   1         63.09         56.34         1.04 o                         
 -15   2   1         20.47         21.80         0.52 o                         
 -14   2   1        260.24        265.54         2.50 o                         
 -13   2   1        546.17        539.81         4.71 o                         
 -12   2   1         74.85         75.16         0.89 o                         
 -11   2   1         47.79         67.87         0.94 o                         
 -10   2   1        556.34        540.89         4.64 o                         
  -9   2   1         22.36         13.66         0.33 o                         
  -8   2   1        126.73        121.66         1.17 o                         
  -7   2   1        477.94        503.11         4.14 o                         
  -6   2   1        718.37        765.06         5.89 o                         
  -5   2   1        650.06        698.55         5.67 o                         
  -4   2   1         26.72         40.43         0.54 o                         
  -3   2   1         36.95         35.75         0.47 o                         
  -2   2   1        502.95        491.94         5.02 o                         
  -1   2   1          0.52         17.22         0.98 o                         
   0   2   1       2149.33       2216.98        22.08 o                         
   1   2   1       2401.19       2421.00        39.98 o                         
   2   2   1          0.61          3.11         0.88 o                         
   3   2   1        150.91        152.88         1.51 o                         
   4   2   1         91.66         97.92         0.97 o                         
   5   2   1       2012.83       2140.14        17.94 o                         
   6   2   1         58.71         72.64         0.80 o                         
   7   2   1        182.90        210.41         1.98 o                         
   8   2   1         19.35         11.27         0.36 o                         
   9   2   1          2.45          6.09         0.29 o                         
  10   2   1         67.38         82.43         1.10 o                         
  11   2   1        104.34         92.52         1.12 o                         
  12   2   1          3.50          9.16         0.32 o                         
  13   2   1          4.74          3.03         0.27 o                         
  14   2   1          5.59          6.43         0.33 o                         
  15   2   1        352.47        316.83         3.37 o                         
  16   2   1          5.48          5.36         0.38 o                         
  17   2   1          1.15          0.99         0.32 o                         
  18   2   1          1.26          1.61         0.39 o                         
  19   2   1         17.73         16.38         0.72 o                         
  20   2   1          4.27          2.30         0.46 o                         
  21   2   1          0.00         -0.37         0.39 o                         
  22   2   1          2.24          2.33         0.50 o                         
  23   2   1         56.39         52.50         1.77 o                         
  24   2   1          5.40          6.92         0.67 o                         
  25   2   1         61.50         64.16         1.97 o                         
  26   2   1          0.08          0.00         0.98 o                         
  27   2   1         14.44         13.89         1.96 o                         
  28   2   1          0.07         -0.59         1.37 o                         
 -27   3   1          0.59         -0.10         0.83 o                         
 -26   3   1          6.13          4.97         1.03 o                         
 -25   3   1         16.98         18.02         1.38 o                         
 -24   3   1          0.26         -0.75         0.75 o                         
 -23   3   1         28.65         28.13         1.35 o                         
 -22   3   1          0.93          0.88         1.32 o                         
 -21   3   1        144.84        140.59         2.52 o                         
 -20   3   1         57.03         50.16         1.31 o                         
 -19   3   1          1.96          1.31         0.50 o                         
 -18   3   1        213.99        194.17         3.02 o                         
 -17   3   1         25.77         24.51         0.90 o                         
 -16   3   1         44.91         39.75         1.08 o                         
 -15   3   1        332.93        304.44         4.65 o                         
 -14   3   1         16.13         11.76         0.65 o                         
 -13   3   1         27.13         26.56         0.79 o                         
 -12   3   1         55.37         68.85         1.28 o                         
 -11   3   1        136.78        143.03         2.17 o                         
 -10   3   1        794.34        819.64         8.34 o                         
  -9   3   1        147.92        167.28         1.75 o                         
  -8   3   1          0.62          4.68         0.26 o                         
  -7   3   1         17.77          8.17         0.46 o                         
  -6   3   1         14.02         18.78         0.39 o                         
  -5   3   1        279.78        278.46         2.88 o                         
  -4   3   1       1559.42       1732.02        17.49 o                         
  -3   3   1       1777.92       1949.15        18.20 o                         
  -2   3   1        131.51        155.33         2.01 o                         
  -1   3   1       3154.71       3401.69        31.79 o                         
   0   3   1        130.33        129.76         1.61 o                         
   1   3   1        357.24        398.45         4.14 o                         
   2   3   1       1324.95       1408.46        13.28 o                         
   3   3   1       2403.52       2442.67        22.81 o                         
   4   3   1         64.75         90.39         0.94 o                         
   5   3   1          0.41          0.24         0.10 o                         
   6   3   1          0.21          5.04         0.19 o                         
   7   3   1        161.47        143.46         1.50 o                         
   8   3   1        170.85        191.93         1.94 o                         
   9   3   1          5.95          3.96         0.39 o                         
  10   3   1        503.37        493.06         5.16 o                         
  11   3   1        271.30        267.64         2.66 o                         
  12   3   1         81.50         88.31         1.24 o                         
  13   3   1          4.39          1.69         0.25 o                         
  14   3   1        134.61        119.18         1.60 o                         
  15   3   1        252.10        241.90         2.88 o                         
  16   3   1        183.24        173.65         2.25 o                         
  17   3   1        536.19        505.88         5.55 o                         
  18   3   1         56.68         45.96         1.00 o                         
  19   3   1          1.29          1.10         0.52 o                         
  20   3   1         12.08         10.00         0.61 o                         
  21   3   1         36.14         32.30         1.04 o                         
  22   3   1        133.83        135.85         2.74 o                         
  23   3   1          4.49          5.08         0.73 o                         
  24   3   1         56.57         58.91         2.13 o                         
  25   3   1          9.58          8.96         0.96 o                         
  26   3   1         18.59         19.70         1.26 o                         
  27   3   1         11.02         12.91         1.96 o                         
 -26   4   1          7.45          5.03         1.03 o                         
 -25   4   1          2.41          1.40         0.89 o                         
 -24   4   1         58.69         61.16         2.02 o                         
 -23   4   1         39.08         36.73         1.49 o                         
 -22   4   1         13.48         16.98         1.10 o                         
 -21   4   1         16.98         16.93         0.96 o                         
 -20   4   1         49.48         50.10         1.37 o                         
 -19   4   1          3.92          4.42         0.52 o                         
 -18   4   1         22.73         22.49         0.92 o                         
 -17   4   1        201.04        195.63         3.03 o                         
 -16   4   1        293.39        272.39         3.90 o                         
 -15   4   1         87.62         86.30         1.66 o                         
 -14   4   1        884.84        860.96        10.58 o                         
 -13   4   1        148.40        134.55         2.17 o                         
 -12   4   1        146.68        132.19         2.11 o                         
 -11   4   1        188.58        184.12         2.68 o                         
 -10   4   1       1194.94       1155.89        13.74 o                         
  -9   4   1        612.13        621.81         7.83 o                         
  -8   4   1         68.63         77.53         1.16 o                         
  -7   4   1        383.38        394.06         5.11 o                         
  -6   4   1        348.74        326.35         3.35 o                         
  -5   4   1        346.24        323.58         3.60 o                         
  -4   4   1         11.28         12.01         0.55 o                         
  -3   4   1       1852.63       2004.74        20.08 o                         
  -2   4   1        840.19        808.68         8.25 o                         
  -1   4   1        244.54        253.97         2.78 o                         
   0   4   1       1411.78       1563.92        15.58 o                         
   1   4   1       2560.46       2807.79        27.76 o                         
   2   4   1        142.01        125.26         2.06 o                         
   3   4   1        349.13        326.66         3.30 o                         
   4   4   1        837.08        860.96         8.24 o                         
   5   4   1        404.87        403.63         4.33 o                         
   6   4   1          0.10          1.17         0.22 o                         
   7   4   1          2.48          0.84         0.19 o                         
   8   4   1        265.09        264.79         2.83 o                         
   9   4   1        560.50        568.72         6.55 o                         
  10   4   1         11.62          9.39         0.58 o                         
  11   4   1        723.50        697.32         8.81 o                         
  12   4   1        205.03        184.08         2.80 o                         
  13   4   1         48.21         48.24         1.39 o                         
  14   4   1         73.29         84.09         1.46 o                         
  15   4   1        382.45        363.68         4.51 o                         
  16   4   1        511.03        489.51        11.11 o                         
  17   4   1          6.72          6.60         0.56 o                         
  18   4   1         12.50         16.22         0.90 o                         
  19   4   1          3.07          5.08         0.66 o                         
  20   4   1         19.43         18.03         1.05 o                         
  21   4   1         17.82         15.92         1.05 o                         
  22   4   1         14.54         17.27         1.14 o                         
  23   4   1         85.41         88.04         2.36 o                         
  24   4   1         28.11         32.85         1.49 o                         
  25   4   1         31.64         30.73         1.49 o                         
  26   4   1         16.14         16.92         1.54 o                         
 -24   5   1          4.96          5.80         0.96 o                         
 -23   5   1         35.19         38.57         1.67 o                         
 -22   5   1         80.98         91.17         2.19 o                         
 -21   5   1         28.31         30.63         1.24 o                         
 -20   5   1         19.46         20.57         1.02 o                         
 -19   5   1         67.10         76.61         1.74 o                         
 -18   5   1        102.45        100.38         2.33 o                         
 -17   5   1         53.75         50.55         1.33 o                         
 -16   5   1          8.63          9.71         0.68 o                         
 -15   5   1        212.40        196.66         3.02 o                         
 -14   5   1          2.24          2.57         0.46 o                         
 -13   5   1        220.18        228.00         3.43 o                         
 -12   5   1        188.06        177.37         2.70 o                         
 -11   5   1         78.62         89.27         1.61 o                         
 -10   5   1        104.17        111.53         1.86 o                         
  -9   5   1        726.20        697.50         9.69 o                         
  -8   5   1        533.56        527.68         7.43 o                         
  -7   5   1         58.77         55.16         1.21 o                         
  -6   5   1         17.66         16.81         0.73 o                         
  -5   5   1        194.05        182.07         3.08 o                         
  -4   5   1        281.85        301.02         3.11 o                         
  -3   5   1        385.81        424.65         4.89 o                         
  -2   5   1        331.56        364.04         4.20 o                         
  -1   5   1         50.18         37.02         0.81 o                         
   0   5   1        327.27        333.91         4.24 o                         
   1   5   1         75.70         70.77         1.18 o                         
   2   5   1        105.67         97.49         1.65 o                         
   3   5   1        476.10        444.07         5.57 o                         
   4   5   1        643.55        637.16         7.19 o                         
   5   5   1         16.22         13.31         0.60 o                         
   6   5   1       1171.78       1147.00        13.78 o                         
   7   5   1        743.96        730.91        10.09 o                         
   8   5   1        133.47        125.80         2.34 o                         
   9   5   1        254.39        250.18         3.94 o                         
  10   5   1       1446.93       1374.90        18.56 o                         
  11   5   1        231.55        224.26         3.72 o                         
  12   5   1          0.02         -0.25         0.54 o                         
  13   5   1         23.36         18.80         0.98 o                         
  14   5   1        330.12        316.05         5.03 o                         
  15   5   1         15.95         20.30         1.01 o                         
  16   5   1         69.85         71.76         1.83 o                         
  17   5   1        200.86        180.51         3.73 o                         
  18   5   1         16.31         18.21         0.90 o                         
  19   5   1         20.57         17.20         1.75 o                         
  20   5   1         56.77         54.26         1.72 o                         
  21   5   1         50.18         50.50         1.67 o                         
  22   5   1         11.56         11.72         0.96 o                         
  23   5   1         10.78          8.78         0.96 o                         
  24   5   1         37.43         39.91         1.67 o                         
 -22   6   1          0.13          0.22         0.66 o                         
 -21   6   1         65.03         70.52         1.93 o                         
 -20   6   1         82.29         79.17         2.04 o                         
 -19   6   1         15.67         17.42         0.98 o                         
 -18   6   1          5.71          7.92         0.75 o                         
 -17   6   1         35.22         39.92         1.33 o                         
 -16   6   1         51.27         46.01         1.38 o                         
 -15   6   1          8.88          7.91         0.71 o                         
 -14   6   1          1.19          1.41         0.56 o                         
 -13   6   1        131.44        143.56         2.64 o                         
 -12   6   1        223.29        220.78         4.40 o                         
 -11   6   1         59.43         68.30         1.57 o                         
 -10   6   1         15.03         16.82         1.34 o                         
  -9   6   1        202.70        211.40         3.96 o                         
  -8   6   1        404.41        373.36         8.02 o                         
  -7   6   1        773.27        734.43        14.66 o                         
  -6   6   1        467.09        435.69         9.13 o                         
  -5   6   1        128.76        114.47         3.11 o                         
  -4   6   1          0.43         -0.42         0.42 o                         
  -3   6   1         48.77         42.74         1.77 o                         
  -2   6   1        127.09        117.78         2.49 o                         
  -1   6   1         42.27         47.58         1.29 o                         
   0   6   1         41.68         41.96         1.59 o                         
   1   6   1        245.24        239.68         4.99 o                         
   2   6   1        101.09         92.65         2.01 o                         
   3   6   1          1.97          1.52         0.48 o                         
   4   6   1         25.13         22.46         1.19 o                         
   5   6   1        162.96        164.47         3.15 o                         
   6   6   1        258.63        235.95         4.24 o                         
   7   6   1        126.55        124.23         2.90 o                         
   8   6   1        830.62        808.41        11.27 o                         
   9   6   1        150.65        143.73         2.69 o                         
  10   6   1         24.59         23.54         1.03 o                         
  11   6   1         40.65         41.30         1.31 o                         
  12   6   1        139.43        135.82         2.71 o                         
  13   6   1         31.87         38.23         2.45 o                         
  14   6   1         62.18         66.68         2.16 o                         
  15   6   1         15.00         15.03         0.91 o                         
  16   6   1         60.75         66.10         1.82 o                         
  17   6   1          1.85          2.71         0.71 o                         
  18   6   1         16.87         20.07         1.27 o                         
  19   6   1         27.69         35.03         2.54 o                         
  20   6   1         20.73         25.37         1.64 o                         
  21   6   1          6.22          5.80         1.08 o                         
  22   6   1         64.45         72.21         4.79 o                         
 -20   7   1          0.61          0.24         0.66 o                         
 -19   7   1         11.72         14.41         1.04 o                         
 -18   7   1          9.46         11.14         0.96 o                         
 -17   7   1          4.53          2.93         0.68 o                         
 -16   7   1          8.38          8.58         0.81 o                         
 -15   7   1          2.77          4.26         0.66 o                         
 -14   7   1        220.59        222.88         3.79 o                         
 -13   7   1         40.50         40.39         1.34 o                         
 -12   7   1        157.55        161.95         3.87 o                         
 -11   7   1        154.24        165.03         3.50 o                         
 -10   7   1        249.41        233.38         5.81 o                         
  -9   7   1         62.25         57.13         2.74 o                         
  -8   7   1         89.31         82.79         2.76 o                         
  -7   7   1        350.42        341.43         7.92 o                         
  -6   7   1         15.88         13.13         1.27 o                         
  -5   7   1        242.14        235.23         5.59 o                         
  -4   7   1         35.24         35.21         1.73 o                         
  -3   7   1          0.34         -0.39         0.65 o                         
  -2   7   1          7.47          7.44         1.98 o                         
  -1   7   1        186.00        171.16         3.78 o                         
   0   7   1        345.54        324.89         7.50 o                         
   1   7   1          0.13         -0.61         0.61 o                         
   2   7   1        223.32        203.20         3.81 o                         
   3   7   1         94.43         91.14         2.53 o                         
   4   7   1         76.84         78.61         1.97 o                         
   5   7   1         29.35         26.75         1.14 o                         
   6   7   1         30.68         28.74         1.23 o                         
   7   7   1          8.41          8.17         1.33 o                         
   8   7   1        114.52        118.74         2.69 o                         
   9   7   1         74.35         72.56         2.01 o                         
  10   7   1         22.80         20.27         1.12 o                         
  11   7   1         34.87         27.61         1.29 o                         
  12   7   1         13.68         13.40         1.13 o                         
  13   7   1         17.08         17.74         1.21 o                         
  14   7   1        127.89        128.59         3.49 o                         
  15   7   1          0.51          0.21         0.69 o                         
  16   7   1          3.23          2.20         0.86 o                         
  17   7   1         11.88         10.50         1.12 o                         
  18   7   1        104.06        107.33         2.90 o                         
  19   7   1         13.90         18.00         1.96 o                         
 -16   8   1         14.37         17.85         1.22 o                         
 -15   8   1          7.44          5.06         0.92 o                         
 -14   8   1          0.42          0.04         0.75 o                         
 -13   8   1         28.30         33.13         2.14 o                         
 -12   8   1         26.47         26.08         1.86 o                         
 -11   8   1          0.68         -0.06         1.08 o                         
 -10   8   1          6.75          5.00         1.17 o                         
  -9   8   1          9.71          8.64         1.17 o                         
  -8   8   1         39.53         35.58         2.00 o                         
  -7   8   1         15.18         15.50         1.36 o                         
  -6   8   1         69.41         70.17         3.42 o                         
  -5   8   1         60.22         58.26         4.50 o                         
  -4   8   1          0.08         -0.65         0.65 o                         
  -3   8   1         12.93         13.81         1.22 o                         
  -2   8   1          7.67         10.45         1.17 o                         
  -1   8   1         59.74         51.34         2.20 o                         
   0   8   1          0.01          0.39         0.75 o                         
   1   8   1         74.71         71.24         2.62 o                         
   2   8   1         13.56         17.72         1.45 o                         
   3   8   1         55.66         52.99         1.72 o                         
   4   8   1          1.12          0.69         0.66 o                         
   5   8   1        138.35        138.99         3.10 o                         
   6   8   1         45.19         41.29         1.60 o                         
   7   8   1          9.59          9.76         1.24 o                         
   8   8   1        131.26        129.90         3.02 o                         
   9   8   1         73.86         78.97         2.27 o                         
  10   8   1          4.89          5.63         0.86 o                         
  11   8   1          0.43          0.68         0.66 o                         
  12   8   1         57.23         62.39         2.06 o                         
  13   8   1          9.25          7.44         0.95 o                         
  14   8   1         32.97         35.34         1.64 o                         
  15   8   1         36.82         37.40         2.06 o                         
  16   8   1          3.32          4.95         1.37 o                         
  -9   9   1         45.54         53.21         3.91 o                         
  -8   9   1         21.94         24.91         1.92 o                         
  -7   9   1          5.71          5.91         1.24 o                         
  -6   9   1          0.01         -0.88         0.97 o                         
  -5   9   1         13.70         14.44         1.45 o                         
  -4   9   1         27.13         28.05         1.78 o                         
  -3   9   1         17.86         16.31         1.66 o                         
  -2   9   1          0.95          2.26         1.03 o                         
  -1   9   1         19.87         17.46         1.50 o                         
   0   9   1         12.13          9.62         1.22 o                         
   1   9   1          4.54          4.02         1.03 o                         
   2   9   1         15.95         14.79         1.57 o                         
   3   9   1         59.85         60.46         2.62 o                         
   4   9   1         25.20         27.75         1.86 o                         
   5   9   1          4.70          6.60         1.24 o                         
   6   9   1         59.84         58.05         2.01 o                         
   7   9   1          6.52          7.57         1.00 o                         
   8   9   1          0.99          0.25         0.73 o                         
   9   9   1          0.51         -0.17         0.94 o                         
  10   9   1         32.90         38.36         2.16 o                         
  11   9   1         31.75         42.26         2.93 o                         
 -26   0   2         22.84         25.43         1.96 o                         
 -25   0   2          7.04          7.37         0.98 o                         
 -24   0   2         15.19         16.68         1.47 o                         
 -23   0   2        138.91        134.01         3.32 o                         
 -22   0   2         14.81         11.77         1.93 o                         
 -21   0   2        193.32        191.14         3.82 o                         
 -20   0   2         15.21         21.36         1.67 o                         
 -19   0   2        611.11        628.43        10.20 o                         
 -18   0   2        285.66        285.89         4.45 o                         
 -17   0   2        161.35        155.29         2.44 o                         
 -16   0   2       1030.43       1012.12        12.24 o                         
 -15   0   2        929.47        907.61        11.01 o                         
 -14   0   2        173.87        158.99         2.56 o                         
 -13   0   2       1336.19       1416.61        16.74 o                         
 -12   0   2       1692.67       1671.75        19.62 o                         
 -11   0   2       1730.27       1658.51        19.43 o                         
 -10   0   2          5.81         11.13         0.45 o                         
  -9   0   2        108.81         98.01         1.60 o                         
  -8   0   2       3587.69       3656.71        46.57 o                         
  -7   0   2        396.11        421.89         5.61 o                         
  -6   0   2       1055.60       1047.26        12.28 o                         
  -5   0   2       3151.54       3000.39        34.39 o                         
  -4   0   2       6498.24       6797.55       103.93 o                         
  -3   0   2       4408.28       4651.32        89.51 o                         
  -2   0   2        991.38       1100.45        14.80 o                         
  -1   0   2         34.43         25.80         0.88 o                         
   0   0   2       1888.16       2032.77        30.76 o                         
   1   0   2      21422.42      18394.60       834.11 o                         
   2   0   2      11316.10      11170.00       148.46 o                         
   3   0   2       9044.54       8843.02       285.84 o                         
   4   0   2      16901.87      15623.94       341.72 o                         
   5   0   2        818.38        811.79         8.89 o                         
   6   0   2        370.02        306.79         4.26 o                         
   7   0   2       1821.32       1799.48        23.92 o                         
   8   0   2        122.75        125.49         1.87 o                         
   9   0   2       1185.46       1254.73        16.65 o                         
  10   0   2        144.20        143.90         2.83 o                         
  11   0   2         15.28         16.12         0.85 o                         
  12   0   2          8.77          9.99         0.65 o                         
  13   0   2       1078.52       1013.27        15.16 o                         
  14   0   2       1614.05       1517.42        23.44 o                         
  15   0   2          2.15          4.11         1.37 o                         
  16   0   2       1687.72       1644.73        25.50 o                         
  17   0   2        372.48        373.50         6.56 o                         
  18   0   2       1051.29       1007.89        16.13 o                         
  19   0   2        109.51        108.00         2.69 o                         
  20   0   2        252.40        248.98         5.13 o                         
  21   0   2        261.13        261.40         5.16 o                         
  22   0   2          0.54          2.64         0.81 o                         
  23   0   2         97.43         89.88         3.03 o                         
  24   0   2         39.03         41.08         2.54 o                         
  25   0   2         27.07         28.17         2.35 o                         
  26   0   2         66.21         67.10         3.52 o                         
  27   0   2         29.35         38.54         2.74 o                         
  28   0   2          3.01          5.09         1.57 o                         
 -28   1   2         19.48         21.52         2.15 o                         
 -27   1   2          8.12          8.02         1.11 o                         
 -26   1   2          0.81          1.27         0.83 o                         
 -25   1   2          5.55          5.98         0.97 o                         
 -24   1   2         25.50         29.36         1.52 o                         
 -23   1   2          0.70          0.29         0.69 o                         
 -22   1   2         87.92         78.04         1.66 o                         
 -21   1   2         70.06         72.66         1.36 o                         
 -20   1   2          1.72         -0.14         0.36 o                         
 -19   1   2          8.54          6.69         0.62 o                         
 -18   1   2        157.18        146.80         1.86 o                         
 -17   1   2        365.44        352.23         3.70 o                         
 -16   1   2        379.33        376.38         3.68 o                         
 -15   1   2         31.67         27.94         0.57 o                         
 -14   1   2        250.72        236.95         2.31 o                         
 -13   1   2          3.66          2.78         0.23 o                         
 -12   1   2        377.99        377.55         3.54 o                         
 -11   1   2        373.36        396.15         3.67 o                         
 -10   1   2         29.53         42.93         0.67 o                         
  -9   1   2       1155.31       1206.84        10.49 o                         
  -8   1   2        259.08        275.10         2.61 o                         
  -7   1   2        653.06        707.30         5.99 o                         
  -6   1   2       3533.64       3655.05        31.46 o                         
  -5   1   2        572.39        596.68         5.29 o                         
  -4   1   2       1049.70       1129.41        11.09 o                         
  -3   1   2      19391.83      17375.77       305.08 o                         
  -2   1   2      13128.32      11644.88       217.19 o                         
  -1   1   2       1597.66       1664.56        21.30 o                         
   0   1   2       9787.39       9349.97       119.44 o                         
   1   1   2       1275.75       1432.37        16.63 o                         
   2   1   2        249.19        224.77         2.60 o                         
   3   1   2       9182.12       8681.25        80.29 o                         
   4   1   2       1265.34       1313.26        13.99 o                         
   5   1   2       4711.04       4723.65        44.37 o                         
   6   1   2       2493.09       2603.62        23.14 o                         
   7   1   2       1209.85       1174.05        12.08 o                         
   8   1   2        540.07        548.87         5.38 o                         
   9   1   2        304.85        348.78         3.65 o                         
  10   1   2        604.85        633.90         6.12 o                         
  11   1   2        819.19        892.83         9.45 o                         
  12   1   2       1085.82       1109.56        10.96 o                         
  13   1   2        136.58        128.18         1.70 o                         
  14   1   2        479.72        457.57         5.00 o                         
  15   1   2        312.50        310.87         3.88 o                         
  16   1   2        273.06        248.92         3.27 o                         
  17   1   2        207.98        194.71         2.75 o                         
  18   1   2        265.80        250.25         3.37 o                         
  19   1   2          6.50          8.44         0.57 o                         
  20   1   2         18.45         18.19         0.80 o                         
  21   1   2         32.60         30.35         1.11 o                         
  22   1   2        113.43        117.74         2.46 o                         
  23   1   2         50.17         57.59         1.97 o                         
  24   1   2          3.38          4.20         0.82 o                         
  25   1   2          9.18          9.07         0.96 o                         
  26   1   2        113.83        125.45         3.53 o                         
  27   1   2          1.84          4.11         1.03 o                         
  28   1   2          6.68          7.43         1.11 o                         
 -28   2   2          4.27          4.02         1.03 o                         
 -27   2   2         14.22         14.86         2.35 o                         
 -26   2   2         29.59         27.65         1.66 o                         
 -25   2   2         18.20         22.74         1.52 o                         
 -24   2   2          8.13          7.66         1.03 o                         
 -23   2   2        331.25        320.59         6.78 o                         
 -22   2   2        398.27        371.59         7.68 o                         
 -21   2   2          0.01          1.15         0.61 o                         
 -20   2   2         95.66         99.44         1.96 o                         
 -19   2   2        174.25        168.67         2.75 o                         
 -18   2   2        112.01        107.44         1.73 o                         
 -17   2   2         60.64         60.60         1.51 o                         
 -16   2   2        335.41        321.43         3.92 o                         
 -15   2   2        215.79        202.19         2.63 o                         
 -14   2   2         39.20         34.89         0.73 o                         
 -13   2   2        101.46         86.65         1.27 o                         
 -12   2   2          1.33          1.65         0.22 o                         
 -11   2   2        711.06        710.71         6.77 o                         
 -10   2   2        174.63        212.62         2.16 o                         
  -9   2   2         52.29         77.47         0.95 o                         
  -8   2   2       5185.61       5365.18        46.25 o                         
  -7   2   2          2.24          4.15         0.40 o                         
  -6   2   2        222.17        242.06         2.62 o                         
  -5   2   2        743.80        959.26         9.59 o                         
  -4   2   2        592.13        615.65         6.23 o                         
  -3   2   2       2012.88       2202.30        21.70 o                         
  -2   2   2        719.52        774.37        10.11 o                         
  -1   2   2          4.77          8.43         0.83 o                         
   0   2   2        359.60        337.15         5.37 o                         
   1   2   2        138.52        149.81         2.28 o                         
   2   2   2         38.65         35.14         0.70 o                         
   3   2   2       1258.21       1356.74        14.92 o                         
   4   2   2        749.38        744.58         7.77 o                         
   5   2   2       3463.88       3678.21        32.71 o                         
   6   2   2       1187.25       1290.53        11.46 o                         
   7   2   2        929.77        954.30         9.03 o                         
   8   2   2       2069.16       2288.34        21.22 o                         
   9   2   2       1352.22       1501.57        13.35 o                         
  10   2   2       1073.91       1098.43         9.92 o                         
  11   2   2          0.38          0.59         0.19 o                         
  12   2   2         19.81         20.25         0.49 o                         
  13   2   2        279.91        279.51         3.40 o                         
  14   2   2          2.27          2.42         0.27 o                         
  15   2   2         35.20         34.68         0.75 o                         
  16   2   2          0.91          1.00         0.32 o                         
  17   2   2        206.43        205.65         2.56 o                         
  18   2   2         43.41         39.91         0.98 o                         
  19   2   2          0.64          0.85         0.41 o                         
  20   2   2          6.10          7.85         0.67 o                         
  21   2   2          6.33          7.44         0.71 o                         
  22   2   2          0.66          0.07         0.55 o                         
  23   2   2         44.99         43.56         1.60 o                         
  24   2   2         83.60         89.11         2.65 o                         
  25   2   2          3.76          7.09         1.85 o                         
  26   2   2          0.16          0.35         0.75 o                         
  27   2   2          0.01         -0.98         0.98 o                         
 -27   3   2          9.21         10.31         2.93 o                         
 -26   3   2          0.44         -0.49         0.83 o                         
 -25   3   2          1.87          2.38         0.89 o                         
 -24   3   2         64.86         69.95         2.49 o                         
 -23   3   2        101.38         94.56         2.90 o                         
 -22   3   2          0.03          1.32         0.72 o                         
 -21   3   2        108.18        113.90         2.65 o                         
 -20   3   2          0.39         -0.31         0.45 o                         
 -19   3   2        146.97        134.89         2.37 o                         
 -18   3   2         16.56         12.86         0.74 o                         
 -17   3   2        175.01        165.06         2.64 o                         
 -16   3   2        249.15        246.47         3.55 o                         
 -15   3   2          0.09          0.57         0.40 o                         
 -14   3   2         58.61         58.14         2.26 o                         
 -13   3   2          5.15          8.21         0.50 o                         
 -12   3   2         53.89         57.00         1.01 o                         
 -11   3   2          3.63          1.60         0.25 o                         
 -10   3   2        728.29        747.89         7.11 o                         
  -9   3   2        944.20        970.32         9.08 o                         
  -8   3   2        127.05        135.70         1.51 o                         
  -7   3   2          0.31          0.44         0.16 o                         
  -6   3   2        595.11        633.48         6.45 o                         
  -5   3   2         14.19         18.94         0.73 o                         
  -4   3   2         67.96         74.08         1.65 o                         
  -3   3   2       3282.79       3306.13        38.44 o                         
  -2   3   2       2201.19       2381.69        31.21 o                         
  -1   3   2        152.73        166.29         2.50 o                         
   0   3   2        516.06        509.67         7.01 o                         
   1   3   2        370.10        413.28         5.18 o                         
   2   3   2       1355.50       1427.47        17.08 o                         
   3   3   2        135.70        144.99         1.86 o                         
   4   3   2        741.60        825.06         8.46 o                         
   5   3   2        285.88        252.48         2.57 o                         
   6   3   2        197.26        208.70         2.08 o                         
   7   3   2        294.88        362.26         3.46 o                         
   8   3   2         32.16         41.15         0.64 o                         
   9   3   2        198.20        189.14         1.99 o                         
  10   3   2          9.07         12.98         0.44 o                         
  11   3   2        268.34        256.63         2.77 o                         
  12   3   2         78.31         79.58         1.34 o                         
  13   3   2         11.94         15.23         0.48 o                         
  14   3   2          0.05          0.59         0.46 o                         
  15   3   2         43.36         52.07         0.99 o                         
  16   3   2         16.06         12.50         0.56 o                         
  17   3   2          0.54          0.94         0.38 o                         
  18   3   2        253.30        264.17         3.45 o                         
  19   3   2          0.98          2.88         0.47 o                         
  20   3   2         21.67         18.53         0.77 o                         
  21   3   2          0.34          0.47         0.46 o                         
  22   3   2          5.70          6.13         0.64 o                         
  23   3   2         27.24         28.54         1.33 o                         
  24   3   2         13.66         15.30         1.45 o                         
  25   3   2         36.17         41.40         2.11 o                         
  26   3   2          0.88          0.55         1.03 o                         
 -26   4   2          3.58          3.77         1.37 o                         
 -25   4   2          1.14          2.25         1.08 o                         
 -24   4   2          4.75          4.33         0.97 o                         
 -23   4   2          3.74          5.08         0.97 o                         
 -22   4   2          6.60          5.37         0.75 o                         
 -21   4   2         14.14         12.98         0.90 o                         
 -20   4   2          0.42          0.99         0.51 o                         
 -19   4   2          2.34          1.19         0.50 o                         
 -18   4   2          6.38          4.30         0.61 o                         
 -17   4   2          0.35          0.00         0.46 o                         
 -16   4   2         74.23         66.41         1.50 o                         
 -15   4   2        148.01        149.79         2.45 o                         
 -14   4   2        914.79        869.98        10.65 o                         
 -13   4   2        187.55        185.28         2.78 o                         
 -12   4   2        149.93        136.00         2.17 o                         
 -11   4   2       1472.22       1452.45        17.18 o                         
 -10   4   2        104.86        105.47         2.11 o                         
  -9   4   2         12.00          8.05         0.60 o                         
  -8   4   2        742.95        720.30        12.66 o                         
  -7   4   2         32.79         38.21         0.95 o                         
  -6   4   2         28.22         27.23         0.70 o                         
  -5   4   2         70.35         70.63         1.23 o                         
  -4   4   2          4.28          9.40         0.43 o                         
  -3   4   2        327.46        337.75         4.33 o                         
  -2   4   2        196.44        226.43         2.74 o                         
  -1   4   2          9.10          9.07         0.47 o                         
   0   4   2          8.20         18.87         0.86 o                         
   1   4   2        418.95        441.68         6.24 o                         
   2   4   2        139.12        139.05         2.33 o                         
   3   4   2        989.53       1062.76        14.30 o                         
   4   4   2          7.14          4.14         0.33 o                         
   5   4   2        274.90        279.56         2.83 o                         
   6   4   2          1.53          2.29         0.20 o                         
   7   4   2         60.24         57.64         0.78 o                         
   8   4   2        216.98        238.17         2.40 o                         
   9   4   2         70.28         74.60         1.32 o                         
  10   4   2         31.11         31.32         0.73 o                         
  11   4   2          9.62          9.08         0.47 o                         
  12   4   2          1.02          2.13         0.32 o                         
  13   4   2         31.25         32.07         0.81 o                         
  14   4   2          2.67          1.51         0.37 o                         
  15   4   2        213.43        208.23         3.08 o                         
  16   4   2        102.80        107.00         2.45 o                         
  17   4   2        354.98        355.96         6.43 o                         
  18   4   2         27.04         23.80         1.05 o                         
  19   4   2          4.24          2.71         0.58 o                         
  20   4   2         61.84         65.02         1.83 o                         
  21   4   2         12.27         11.44         0.91 o                         
  22   4   2          1.97          3.04         0.73 o                         
  23   4   2         13.81         13.28         1.03 o                         
  24   4   2          0.39         -0.42         0.89 o                         
  25   4   2          6.73          7.60         1.31 o                         
 -24   5   2         17.07         18.01         1.52 o                         
 -23   5   2          0.49         -0.23         0.65 o                         
 -22   5   2          6.78          7.42         0.83 o                         
 -21   5   2          0.97         -0.43         0.55 o                         
 -20   5   2         24.54         25.42         1.13 o                         
 -19   5   2          1.51          1.76         0.60 o                         
 -18   5   2         30.90         31.51         1.10 o                         
 -17   5   2          9.85          8.88         0.70 o                         
 -16   5   2         36.71         35.46         1.09 o                         
 -15   5   2         14.00         14.58         1.24 o                         
 -14   5   2          0.00         -0.37         0.40 o                         
 -13   5   2          8.20          7.66         0.60 o                         
 -12   5   2        168.08        172.24         2.94 o                         
 -11   5   2         94.68         88.85         1.95 o                         
 -10   5   2        398.24        376.75         8.59 o                         
  -9   5   2         42.79         48.97         1.58 o                         
  -8   5   2        155.71        157.59         4.30 o                         
  -7   5   2        565.45        521.55        15.26 o                         
  -6   5   2        359.93        345.09        10.76 o                         
  -5   5   2         13.74         16.09         1.96 o                         
  -4   5   2        444.05        400.00         8.22 o                         
  -3   5   2         17.98         17.87         0.73 o                         
  -2   5   2         56.69         71.05         1.39 o                         
  -1   5   2          7.60          7.37         0.45 o                         
   0   5   2         40.68         36.01         1.57 o                         
   1   5   2        247.50        234.04         3.09 o                         
   2   5   2         44.06         46.68         0.90 o                         
   3   5   2         75.29         71.46         1.98 o                         
   4   5   2        116.72        117.62         1.80 o                         
   5   5   2        145.78        143.71         2.11 o                         
   6   5   2         51.24         44.28         0.98 o                         
   7   5   2        307.21        319.66         4.25 o                         
   8   5   2         13.88         14.41         0.78 o                         
   9   5   2         11.30         11.25         0.66 o                         
  10   5   2         10.86         13.10         0.76 o                         
  11   5   2         29.12         30.33         1.06 o                         
  12   5   2          0.56          0.84         0.47 o                         
  13   5   2          0.02         -0.22         0.53 o                         
  14   5   2         12.61         12.69         0.85 o                         
  15   5   2        283.44        294.14         4.84 o                         
  16   5   2          1.99          2.03         0.57 o                         
  17   5   2          8.85          7.14         0.87 o                         
  18   5   2          2.42          2.66         0.80 o                         
  19   5   2         40.99         43.88         1.92 o                         
  20   5   2         15.33         14.32         1.96 o                         
  21   5   2          5.24          6.07         1.03 o                         
  22   5   2          4.58          5.18         0.82 o                         
  23   5   2          0.08         -0.62         0.62 o                         
  24   5   2          0.30         -0.88         0.88 o                         
 -22   6   2          2.21          2.56         0.76 o                         
 -21   6   2          0.74          1.13         0.68 o                         
 -20   6   2          1.99          1.35         0.65 o                         
 -19   6   2         10.99         11.95         0.93 o                         
 -18   6   2         11.25         14.85         1.02 o                         
 -17   6   2         27.58         27.11         1.13 o                         
 -16   6   2         13.64         12.99         0.90 o                         
 -15   6   2         23.85         24.20         1.08 o                         
 -14   6   2         43.82         42.92         1.34 o                         
 -13   6   2        141.43        142.03         3.19 o                         
 -12   6   2         33.06         34.57         1.37 o                         
 -11   6   2          9.79         10.80         0.98 o                         
 -10   6   2         72.95         74.87         1.97 o                         
  -9   6   2          2.21          0.93         0.60 o                         
  -8   6   2         25.51         28.98         1.55 o                         
  -7   6   2          0.73          0.44         0.88 o                         
  -6   6   2        166.02        161.63         4.12 o                         
  -5   6   2         97.95         87.89         2.58 o                         
  -4   6   2         63.67         52.22         2.54 o                         
  -3   6   2          3.41          5.67         1.17 o                         
  -2   6   2        167.60        158.03         3.84 o                         
  -1   6   2         49.44         54.80         2.35 o                         
   0   6   2        175.35        163.55         3.97 o                         
   1   6   2        163.46        164.53         3.09 o                         
   2   6   2         31.25         27.36         1.05 o                         
   3   6   2         87.34         75.97         1.76 o                         
   4   6   2         59.64         49.41         2.65 o                         
   5   6   2        550.87        535.42         9.18 o                         
   6   6   2        221.14        229.32         4.30 o                         
   7   6   2          0.02          0.04         0.52 o                         
   8   6   2        264.52        277.07         4.38 o                         
   9   6   2        381.34        364.66         5.59 o                         
  10   6   2        142.04        139.79         2.67 o                         
  11   6   2          2.50          1.73         0.56 o                         
  12   6   2          2.81          2.59         0.56 o                         
  13   6   2          0.59         -0.04         0.49 o                         
  14   6   2          2.48          3.65         0.65 o                         
  15   6   2          7.00          9.34         0.83 o                         
  16   6   2          0.26          0.26         0.59 o                         
  17   6   2          4.19          2.81         0.89 o                         
  18   6   2          4.38          4.31         0.97 o                         
  19   6   2          7.35          6.02         1.03 o                         
  20   6   2          4.52          5.60         1.08 o                         
  21   6   2          0.02          0.59         1.17 o                         
  22   6   2          6.17          5.67         1.57 o                         
 -19   7   2         28.16         33.33         1.41 o                         
 -18   7   2          0.20         -0.65         0.65 o                         
 -17   7   2          0.00         -0.59         0.59 o                         
 -16   7   2         21.81         23.06         1.18 o                         
 -15   7   2          0.99         -0.17         0.57 o                         
 -14   7   2         17.61         17.32         1.14 o                         
 -13   7   2         12.85         14.07         1.06 o                         
 -12   7   2         18.89         23.02         1.26 o                         
 -11   7   2         38.39         36.58         1.49 o                         
 -10   7   2          9.37         12.63         0.98 o                         
  -9   7   2         77.22         81.78         2.67 o                         
  -8   7   2          6.29          5.66         0.94 o                         
  -7   7   2         15.16         17.47         1.27 o                         
  -6   7   2          2.50          1.81         0.80 o                         
  -5   7   2         14.53         12.72         1.12 o                         
  -4   7   2          4.19          8.09         0.94 o                         
  -3   7   2         63.66         48.74         1.97 o                         
  -2   7   2          3.93          4.83         0.80 o                         
  -1   7   2         25.56         17.35         1.12 o                         
   0   7   2         37.42         37.31         1.59 o                         
   1   7   2         65.03         66.34         1.76 o                         
   2   7   2         27.29         26.13         1.10 o                         
   3   7   2          0.19         -0.57         0.57 o                         
   4   7   2         22.21         22.69         1.10 o                         
   5   7   2         56.86         51.31         1.56 o                         
   6   7   2         51.49         49.23         1.56 o                         
   7   7   2        164.50        159.02         3.28 o                         
   8   7   2         70.62         74.84         2.08 o                         
   9   7   2         23.15         23.32         1.26 o                         
  10   7   2        106.02        111.83         2.68 o                         
  11   7   2          4.32          3.38         0.73 o                         
  12   7   2          8.98          8.64         0.89 o                         
  13   7   2          0.63          1.31         1.00 o                         
  14   7   2          0.04         -0.39         0.60 o                         
  15   7   2         16.12         14.01         1.08 o                         
  16   7   2          0.19         -0.21         0.73 o                         
  17   7   2          2.32          3.22         1.03 o                         
  18   7   2          0.14          0.78         1.37 o                         
  19   7   2          1.88          2.15         1.37 o                         
 -16   8   2          1.35          3.80         1.76 o                         
 -15   8   2          5.85          4.75         0.96 o                         
 -14   8   2         41.79         44.21         1.87 o                         
 -13   8   2         52.19         56.31         2.04 o                         
 -12   8   2          1.78          3.15         1.06 o                         
 -11   8   2         15.87         15.43         1.14 o                         
 -10   8   2         42.70         44.79         2.03 o                         
  -9   8   2         35.95         45.24         3.01 o                         
  -8   8   2          0.93         -0.80         0.80 o                         
  -7   8   2          5.03          4.38         1.96 o                         
  -6   8   2         56.69         55.59         2.30 o                         
  -5   8   2         65.70         65.65         2.53 o                         
  -4   8   2         12.41         10.99         1.22 o                         
  -3   8   2          1.57          0.36         0.98 o                         
  -2   8   2          1.45         -0.67         1.08 o                         
  -1   8   2         58.70         57.85         2.30 o                         
   0   8   2         70.52         66.90         2.44 o                         
   1   8   2          7.32          5.82         1.17 o                         
   2   8   2         96.53        101.58         3.62 o                         
   3   8   2         13.17         13.87         1.38 o                         
   4   8   2          7.96          9.44         0.93 o                         
   5   8   2          5.02          3.87         0.75 o                         
   6   8   2         81.77         84.18         2.27 o                         
   7   8   2         34.73         38.00         1.53 o                         
   8   8   2         34.07         31.95         1.47 o                         
   9   8   2         52.60         58.36         1.97 o                         
  10   8   2          3.90          4.69         0.85 o                         
  11   8   2          0.18         -0.48         0.63 o                         
  12   8   2          1.77          1.59         0.77 o                         
  13   8   2          1.35          0.80         0.73 o                         
  14   8   2          7.02          8.04         1.27 o                         
  15   8   2          0.10          0.08         0.94 o                         
 -10   9   2         80.34         99.77         4.30 o                         
  -9   9   2          7.50          6.30         1.37 o                         
  -8   9   2         36.98         48.13         3.72 o                         
  -7   9   2         28.42         29.39         1.97 o                         
  -6   9   2         16.40         16.04         1.55 o                         
  -5   9   2          5.85          3.68         1.08 o                         
  -4   9   2         38.81         41.24         2.11 o                         
  -3   9   2          1.66          0.91         1.27 o                         
  -2   9   2          7.68          8.41         1.22 o                         
  -1   9   2          0.02          0.78         0.83 o                         
   0   9   2          6.94          8.46         1.22 o                         
   1   9   2         18.43         21.63         1.59 o                         
   2   9   2          0.21          0.03         0.83 o                         
   3   9   2         33.37         32.93         1.97 o                         
   4   9   2         72.04         85.48         3.15 o                         
   5   9   2         10.00          9.95         1.36 o                         
   6   9   2         10.69         14.90         1.16 o                         
   7   9   2         73.16         78.56         2.38 o                         
   8   9   2         54.25         53.68         3.42 o                         
   9   9   2          1.23          0.28         0.94 o                         
  10   9   2         31.65         35.73         2.06 o                         
 -28   1   3          0.02         -0.39         1.17 o                         
 -27   1   3          6.95          8.22         1.57 o                         
 -26   1   3          4.89          3.21         1.47 o                         
 -25   1   3          0.10          0.87         0.75 o                         
 -24   1   3         49.00         46.64         1.50 o                         
 -23   1   3         26.51         26.19         1.16 o                         
 -22   1   3         10.48         10.09         0.79 o                         
 -21   1   3         15.99         14.59         0.90 o                         
 -20   1   3         17.76         16.55         0.88 o                         
 -19   1   3         12.58         11.83         0.72 o                         
 -18   1   3        377.22        354.77         5.14 o                         
 -17   1   3        393.49        368.18         4.79 o                         
 -16   1   3         18.85         21.50         0.95 o                         
 -15   1   3        102.53         87.28         1.42 o                         
 -14   1   3        519.25        523.88         5.91 o                         
 -13   1   3         36.04         44.76         0.88 o                         
 -12   1   3          1.77          2.72         0.26 o                         
 -11   1   3         23.33         23.81         0.56 o                         
 -10   1   3         52.56         58.19         1.02 o                         
  -9   1   3        221.19        253.23         2.58 o                         
  -8   1   3        683.37        745.90         7.00 o                         
  -7   1   3        900.80        969.51         8.96 o                         
  -6   1   3        738.06        797.47         7.40 o                         
  -5   1   3       2068.95       2066.89        21.73 o                         
  -4   1   3       2746.72       2861.08        29.99 o                         
  -3   1   3        310.75        302.86         3.39 o                         
  -2   1   3        725.03        751.56         8.06 o                         
  -1   1   3        430.00        455.07         4.94 o                         
   0   1   3       1587.86       1690.08        17.82 o                         
   1   1   3         11.71         12.02         0.63 o                         
   2   1   3          0.03         -0.13         0.21 o                         
   3   1   3          5.25          2.41         0.34 o                         
   4   1   3       3297.83       3539.16        32.75 o                         
   5   1   3        863.67        889.03         9.10 o                         
   6   1   3        303.97        330.79         3.15 o                         
   7   1   3        729.46        686.82         6.81 o                         
   8   1   3       1824.51       1877.25        16.37 o                         
   9   1   3        400.76        383.25         4.34 o                         
  10   1   3         91.96        102.17         1.25 o                         
  11   1   3         20.14         16.70         0.46 o                         
  12   1   3        119.85        124.97         1.67 o                         
  13   1   3          0.65          0.52         0.30 o                         
  14   1   3         62.37         57.90         1.18 o                         
  15   1   3         81.60         76.82         1.40 o                         
  16   1   3        187.52        182.92         2.61 o                         
  17   1   3         14.46         15.20         1.28 o                         
  18   1   3         25.41         20.42         1.06 o                         
  19   1   3         73.65         67.35         1.41 o                         
  20   1   3         27.96         29.38         0.98 o                         
  21   1   3         50.28         47.88         1.35 o                         
  22   1   3          0.49          0.50         0.66 o                         
  23   1   3         31.26         31.10         1.44 o                         
  24   1   3         15.18         15.50         1.12 o                         
  25   1   3          0.58          0.18         0.79 o                         
  26   1   3          1.16          0.88         0.97 o                         
  27   1   3          3.37          4.02         1.03 o                         
 -27   2   3          0.27         -0.39         1.17 o                         
 -26   2   3          0.18         -0.29         0.83 o                         
 -25   2   3         44.16         48.00         2.84 o                         
 -24   2   3         12.33         13.22         1.24 o                         
 -23   2   3         23.60         19.66         1.38 o                         
 -22   2   3         80.29         76.13         2.08 o                         
 -21   2   3         25.32         29.63         1.31 o                         
 -20   2   3         46.07         45.28         1.24 o                         
 -19   2   3         51.91         44.25         1.22 o                         
 -18   2   3        301.17        280.63         3.83 o                         
 -17   2   3         98.39         91.52         2.27 o                         
 -16   2   3         58.71         54.20         1.19 o                         
 -15   2   3         93.85         85.58         1.52 o                         
 -14   2   3         57.43         53.52         1.01 o                         
 -13   2   3         41.78         42.32         0.87 o                         
 -12   2   3         49.06         53.13         0.95 o                         
 -11   2   3         56.20         53.03         0.88 o                         
 -10   2   3        193.39        180.21         2.10 o                         
  -9   2   3          1.38          1.54         0.25 o                         
  -8   2   3          0.01         -0.19         0.25 o                         
  -7   2   3          0.91          1.26         0.32 o                         
  -6   2   3       2453.84       2640.36        27.77 o                         
  -5   2   3        377.22        450.89         6.04 o                         
  -4   2   3        314.02        346.69         3.90 o                         
  -3   2   3         28.44         17.00         0.39 o                         
  -2   2   3         15.39         16.38         0.66 o                         
  -1   2   3        165.55        172.19         2.55 o                         
   0   2   3        143.35        129.24         2.02 o                         
   1   2   3        363.44        311.61         3.95 o                         
   2   2   3          6.88          7.76         0.47 o                         
   3   2   3         46.92         36.24         0.76 o                         
   4   2   3        401.03        390.19         5.58 o                         
   5   2   3         33.47         38.23         0.67 o                         
   6   2   3        696.16        811.85         8.36 o                         
   7   2   3         52.78         70.96         1.00 o                         
   8   2   3       3833.82       3964.66        39.39 o                         
   9   2   3          4.15          8.81         0.74 o                         
  10   2   3        324.58        284.69         3.27 o                         
  11   2   3          6.68         10.85         0.41 o                         
  12   2   3          0.01          0.18         0.48 o                         
  13   2   3          2.88          5.34         0.51 o                         
  14   2   3         69.56         62.95         1.19 o                         
  15   2   3        223.45        198.46         2.72 o                         
  16   2   3         20.19         18.32         0.71 o                         
  17   2   3         86.86         71.09         1.40 o                         
  18   2   3          2.48          2.22         0.47 o                         
  19   2   3          4.19          4.66         0.56 o                         
  20   2   3          4.79          5.70         0.66 o                         
  21   2   3          1.00          1.10         0.55 o                         
  22   2   3         37.30         36.72         1.34 o                         
  23   2   3          0.00         -0.07         0.68 o                         
  24   2   3         30.14         28.33         1.44 o                         
  25   2   3          7.27          8.65         1.00 o                         
  26   2   3         19.98         23.41         1.44 o                         
 -26   3   3         28.30         25.90         1.73 o                         
 -25   3   3         38.60         36.31         1.80 o                         
 -24   3   3          8.46          7.29         1.11 o                         
 -23   3   3          9.78         11.91         1.05 o                         
 -22   3   3         22.97         26.75         1.31 o                         
 -21   3   3          8.46         10.30         1.04 o                         
 -20   3   3          3.67          3.72         0.71 o                         
 -19   3   3          8.41          7.75         0.71 o                         
 -18   3   3        113.88        100.03         2.06 o                         
 -17   3   3        332.17        321.90         4.92 o                         
 -16   3   3        825.93        799.57        10.89 o                         
 -15   3   3        152.35        160.14         2.36 o                         
 -14   3   3          1.59          2.21         0.38 o                         
 -13   3   3        292.28        255.06         3.38 o                         
 -12   3   3        309.16        309.43         3.95 o                         
 -11   3   3        303.94        324.41         3.80 o                         
 -10   3   3          9.33          8.97         0.47 o                         
  -9   3   3        678.74        728.40         7.33 o                         
  -8   3   3        215.91        183.09         2.32 o                         
  -7   3   3        451.45        475.41         5.32 o                         
  -6   3   3         10.39          9.29         0.42 o                         
  -5   3   3        463.53        463.83         4.84 o                         
  -4   3   3        415.10        496.17         5.13 o                         
  -3   3   3       2190.59       2406.94        23.83 o                         
  -2   3   3       1154.69       1144.69        14.94 o                         
  -1   3   3        101.89         89.56         1.59 o                         
   0   3   3        171.62        185.27         2.94 o                         
   1   3   3        104.73         98.26         1.79 o                         
   2   3   3         45.45         43.84         0.94 o                         
   3   3   3        147.01        151.42         2.26 o                         
   4   3   3         99.44        102.60         1.68 o                         
   5   3   3         99.11        131.15         2.01 o                         
   6   3   3        267.98        274.84         3.05 o                         
   7   3   3        244.52        247.64         2.83 o                         
   8   3   3         42.02         43.57         0.76 o                         
   9   3   3        282.59        283.87         3.24 o                         
  10   3   3         28.03         23.23         0.69 o                         
  11   3   3        174.48        163.36         2.49 o                         
  12   3   3        204.86        176.35         2.72 o                         
  13   3   3         67.12         52.35         1.12 o                         
  14   3   3         12.05          9.52         0.61 o                         
  15   3   3          1.51          0.11         0.49 o                         
  16   3   3        225.05        217.81         3.76 o                         
  17   3   3         23.14         27.33         0.98 o                         
  18   3   3        120.85        117.33         2.13 o                         
  19   3   3          2.07          2.58         0.56 o                         
  20   3   3         28.96         26.24         1.08 o                         
  21   3   3         52.64         55.41         1.61 o                         
  22   3   3          0.89          0.82         0.63 o                         
  23   3   3         27.75         26.82         1.35 o                         
  24   3   3         10.89         11.95         1.05 o                         
  25   3   3          8.06          8.34         0.96 o                         
  26   3   3          4.96          4.07         1.37 o                         
 -25   4   3          8.66         12.10         2.15 o                         
 -24   4   3          9.56          9.10         1.11 o                         
 -23   4   3          6.60          6.73         1.03 o                         
 -22   4   3         48.58         53.42         2.07 o                         
 -21   4   3          7.55          9.52         0.94 o                         
 -20   4   3          1.58          0.51         0.55 o                         
 -19   4   3          0.92          0.44         0.53 o                         
 -18   4   3          7.49          5.36         0.65 o                         
 -17   4   3          0.18         -0.43         0.43 o                         
 -16   4   3          4.13          2.58         0.62 o                         
 -15   4   3        429.11        394.42         5.78 o                         
 -14   4   3          9.26         11.13         0.71 o                         
 -13   4   3         65.97         56.44         1.32 o                         
 -12   4   3        100.58         89.05         1.76 o                         
 -11   4   3          0.11         -0.07         0.37 o                         
 -10   4   3        309.77        296.23         5.10 o                         
  -9   4   3          2.81          2.14         0.51 o                         
  -8   4   3        478.10        486.62         7.84 o                         
  -7   4   3         81.43         77.50         1.28 o                         
  -6   4   3          5.16          6.36         0.38 o                         
  -5   4   3         51.63         74.04         1.05 o                         
  -4   4   3         23.73         12.77         0.39 o                         
  -3   4   3        100.76        104.02         1.32 o                         
  -2   4   3         25.27         21.14         1.07 o                         
  -1   4   3        383.86        381.84         4.96 o                         
   0   4   3        827.10        779.45         9.63 o                         
   1   4   3         61.67         67.67         1.26 o                         
   2   4   3        174.35        189.47         2.68 o                         
   3   4   3        205.06        180.58         2.59 o                         
   4   4   3        632.82        595.53         7.48 o                         
   5   4   3        409.92        403.18         5.28 o                         
   6   4   3        402.32        405.92         4.39 o                         
   7   4   3        211.38        213.18         2.50 o                         
   8   4   3        302.67        303.60         3.43 o                         
   9   4   3          8.18          6.86         0.39 o                         
  10   4   3        218.47        221.44         3.17 o                         
  11   4   3        283.77        268.21         3.77 o                         
  12   4   3          2.51          1.30         0.41 o                         
  13   4   3        183.63        157.16         2.79 o                         
  14   4   3        129.21        108.57         2.20 o                         
  15   4   3        276.31        247.59         4.62 o                         
  16   4   3          9.43         12.46         0.94 o                         
  17   4   3        386.00        358.55         6.79 o                         
  18   4   3         80.80         75.32         2.15 o                         
  19   4   3         27.06         27.07         1.50 o                         
  20   4   3          0.18         -0.39         1.17 o                         
  21   4   3         44.55         43.82         2.93 o                         
  22   4   3         36.32         38.98         1.92 o                         
  23   4   3          2.58          3.22         1.03 o                         
  24   4   3         17.03         20.80         1.59 o                         
 -24   5   3         36.08         41.35         2.56 o                         
 -23   5   3         52.54         55.99         2.02 o                         
 -22   5   3          2.57          2.72         0.80 o                         
 -21   5   3          9.99         13.96         1.41 o                         
 -20   5   3         70.24         69.95         1.86 o                         
 -19   5   3          9.09          8.89         0.89 o                         
 -18   5   3          0.03         -0.60         0.60 o                         
 -17   5   3          0.54         -0.75         0.75 o                         
 -16   5   3         42.54         45.67         1.36 o                         
 -15   5   3        129.75        130.15         3.13 o                         
 -14   5   3          0.06         -0.45         0.45 o                         
 -13   5   3          8.46          6.68         0.71 o                         
 -12   5   3         17.56         14.87         0.91 o                         
 -11   5   3         24.45         23.95         1.10 o                         
 -10   5   3         21.42         18.82         1.37 o                         
  -9   5   3        530.05        522.90         8.52 o                         
  -8   5   3        285.95        270.43         4.80 o                         
  -7   5   3         28.71         30.22         1.14 o                         
  -6   5   3        254.00        257.11         5.18 o                         
  -5   5   3        616.91        582.00         8.03 o                         
  -4   5   3          3.47          6.80         0.51 o                         
  -3   5   3          2.83          4.21         1.05 o                         
  -2   5   3        596.21        610.96         8.56 o                         
  -1   5   3        892.46        900.24        14.43 o                         
   0   5   3          6.49          0.59         1.17 o                         
   1   5   3        340.49        344.87         7.68 o                         
   2   5   3        102.17        101.52         2.97 o                         
   3   5   3          0.47          0.68         0.88 o                         
   4   5   3        242.30        234.74         6.46 o                         
   5   5   3        802.31        780.90        10.80 o                         
   6   5   3        442.53        428.09         6.19 o                         
   7   5   3        188.25        189.04         3.06 o                         
   8   5   3        417.91        398.93         6.96 o                         
   9   5   3        208.30        203.05         3.99 o                         
  10   5   3         16.62         15.98         0.81 o                         
  11   5   3        105.59         96.97         2.06 o                         
  12   5   3         74.37         74.05         1.74 o                         
  13   5   3         43.18         45.05         1.41 o                         
  14   5   3         99.30         92.74         2.07 o                         
  15   5   3          2.73          2.97         1.27 o                         
  16   5   3          9.94         17.85         1.55 o                         
  17   5   3          2.44          3.13         1.17 o                         
  18   5   3          0.02         -0.20         0.98 o                         
  19   5   3         40.17         43.43         2.93 o                         
  20   5   3         23.02         32.87         2.74 o                         
  21   5   3         15.40         15.45         1.96 o                         
  22   5   3          2.75          2.74         1.57 o                         
 -21   6   3         43.55         42.94         1.72 o                         
 -20   6   3          3.34          2.61         0.75 o                         
 -19   6   3          0.32         -0.15         0.61 o                         
 -18   6   3         31.55         33.64         1.58 o                         
 -17   6   3         39.09         41.27         1.41 o                         
 -16   6   3          8.43          4.15         0.66 o                         
 -15   6   3         29.68         29.09         1.46 o                         
 -14   6   3        193.38        192.95         3.97 o                         
 -13   6   3        158.97        163.43         3.52 o                         
 -12   6   3         13.88         13.07         1.27 o                         
 -11   6   3        227.96        233.67         5.49 o                         
 -10   6   3         39.18         37.41         1.83 o                         
  -9   6   3          0.38          0.49         0.80 o                         
  -8   6   3          5.23          7.88         1.08 o                         
  -7   6   3        854.26        863.44        17.02 o                         
  -6   6   3          0.17          1.72         0.83 o                         
  -5   6   3         31.97         23.48         2.54 o                         
  -4   6   3          0.72         -1.17         1.17 o                         
  -3   6   3        436.49        404.96        12.72 o                         
  -2   6   3        111.94        111.31         2.86 o                         
  -1   6   3          0.02         -0.52         0.52 o                         
   0   6   3        339.88        336.55         6.61 o                         
   1   6   3        383.77        385.90         7.07 o                         
   2   6   3          0.02         -1.00         1.27 o                         
   3   6   3        178.36        163.75         2.67 o                         
   4   6   3         55.77         53.32         1.44 o                         
   5   6   3          0.81          0.12         1.03 o                         
   6   6   3          9.65         14.56         0.87 o                         
   7   6   3        300.93        308.71         5.68 o                         
   8   6   3         72.60         67.85         1.92 o                         
   9   6   3         42.06         40.70         1.49 o                         
  10   6   3          8.76          9.08         0.72 o                         
  11   6   3         47.40         46.97         1.43 o                         
  12   6   3        147.70        144.75         2.84 o                         
  13   6   3          6.10          5.57         0.69 o                         
  14   6   3        128.59        133.28         3.09 o                         
  15   6   3         48.15         46.17         2.20 o                         
  16   6   3          6.41          5.48         1.37 o                         
  17   6   3         31.27         29.93         2.35 o                         
  18   6   3         41.83         41.28         2.74 o                         
  19   6   3          0.32          0.00         1.17 o                         
 -19   7   3         33.56         37.61         1.70 o                         
 -18   7   3          2.85          3.12         0.85 o                         
 -17   7   3          6.81          8.17         1.04 o                         
 -16   7   3         58.18         67.28         2.24 o                         
 -15   7   3        104.78        107.50         2.90 o                         
 -14   7   3         24.79         22.24         1.37 o                         
 -13   7   3         80.62         85.24         2.43 o                         
 -12   7   3        238.63        240.87         4.75 o                         
 -11   7   3         22.69         23.53         1.33 o                         
 -10   7   3         39.80         46.01         1.65 o                         
  -9   7   3        141.23        143.33         3.16 o                         
  -8   7   3        169.40        163.48         3.46 o                         
  -7   7   3         28.91         27.14         1.28 o                         
  -6   7   3         41.68         50.41         1.65 o                         
  -5   7   3         10.42         11.81         1.12 o                         
  -4   7   3         50.25         41.61         1.74 o                         
  -3   7   3         12.36         10.73         0.98 o                         
  -2   7   3         12.01         12.43         1.17 o                         
  -1   7   3         54.53         56.79         1.95 o                         
   0   7   3         51.96         43.96         1.66 o                         
   1   7   3          1.82          2.15         0.70 o                         
   2   7   3        215.89        201.38         4.75 o                         
   3   7   3        134.19        128.01         4.21 o                         
   4   7   3         24.05         22.16         1.33 o                         
   5   7   3         36.05         38.17         2.74 o                         
   6   7   3        372.40        346.39         7.63 o                         
   7   7   3        177.07        175.70         4.51 o                         
   8   7   3          1.79          0.85         0.78 o                         
   9   7   3         16.67         16.50         1.27 o                         
  10   7   3          9.30          9.49         1.12 o                         
  11   7   3          2.23          1.39         0.80 o                         
  12   7   3          7.92         10.76         1.66 o                         
  13   7   3        107.71        115.42         4.70 o                         
  14   7   3         32.77         33.65         2.54 o                         
  15   7   3         75.85         79.04         3.91 o                         
  16   7   3         42.19         52.62         3.13 o                         
 -15   8   3         31.19         41.95         2.30 o                         
 -14   8   3        112.81        131.22         4.09 o                         
 -13   8   3         68.01         68.56         3.99 o                         
 -12   8   3          2.54          1.73         0.87 o                         
 -11   8   3         52.64         61.15         2.14 o                         
 -10   8   3         47.49         48.92         1.86 o                         
  -9   8   3         12.04         11.91         1.47 o                         
  -8   8   3          4.89          6.50         0.87 o                         
  -7   8   3        100.01        103.41         2.64 o                         
  -6   8   3         26.23         19.50         1.21 o                         
  -5   8   3          0.09         -0.80         0.80 o                         
  -4   8   3         48.69         50.46         2.20 o                         
  -3   8   3        119.60        106.41         3.29 o                         
  -2   8   3         28.07         20.09         1.45 o                         
  -1   8   3         13.20         14.89         1.30 o                         
   0   8   3        159.39        153.65         4.18 o                         
   1   8   3        102.84         95.75         3.00 o                         
   2   8   3          0.51         -0.98         0.98 o                         
   3   8   3         22.73         24.60         1.48 o                         
   4   8   3         31.33         31.05         1.74 o                         
   5   8   3          2.71          1.35         0.83 o                         
   6   8   3         38.51         36.96         1.88 o                         
   7   8   3          9.64         11.60         1.76 o                         
   8   8   3          0.01         -0.80         0.80 o                         
   9   8   3          0.07          0.53         1.96 o                         
  10   8   3          0.61          1.43         0.94 o                         
  11   8   3         10.36          9.67         1.47 o                         
  12   8   3         28.45         32.78         1.97 o                         
  -9   9   3         12.18         11.15         1.96 o                         
  -8   9   3         27.33         27.62         1.97 o                         
  -7   9   3         12.20         12.24         1.45 o                         
  -6   9   3          0.03          0.67         0.98 o                         
  -5   9   3         24.11         26.48         1.74 o                         
  -4   9   3         28.98         29.98         1.96 o                         
  -3   9   3          1.75          3.34         0.98 o                         
  -2   9   3         25.82         26.71         1.77 o                         
  -1   9   3         18.04         16.31         1.45 o                         
   0   9   3          0.97         -0.09         0.88 o                         
   1   9   3          0.32          0.07         0.86 o                         
   2   9   3         16.23         18.58         1.55 o                         
   3   9   3         18.18         18.84         1.59 o                         
   4   9   3          0.74          1.25         1.01 o                         
   5   9   3         65.43         77.57         2.96 o                         
   6   9   3         84.41         83.53         4.89 o                         
   7   9   3          0.22         -0.78         1.57 o                         
   8   9   3          9.26         11.15         2.35 o                         
 -27   0   4          0.73         -0.78         0.98 o                         
 -26   0   4         43.13         43.82         2.74 o                         
 -25   0   4         50.73         55.95         3.13 o                         
 -24   0   4          2.01          2.54         1.17 o                         
 -23   0   4         29.13         29.54         2.15 o                         
 -22   0   4         19.87         17.61         1.76 o                         
 -21   0   4          2.16          2.74         0.98 o                         
 -20   0   4         15.64         15.45         1.76 o                         
 -19   0   4        400.15        396.55         8.90 o                         
 -18   0   4        277.28        266.39         5.99 o                         
 -17   0   4         12.55         15.18         1.24 o                         
 -16   0   4         11.02          6.81         0.89 o                         
 -15   0   4          1.25          1.78         0.75 o                         
 -14   0   4       1794.91       1749.81        34.19 o                         
 -13   0   4        102.60         95.92         3.52 o                         
 -12   0   4         23.80         16.76         0.62 o                         
 -11   0   4         46.17         40.07         0.90 o                         
 -10   0   4         27.97         19.86         1.82 o                         
  -9   0   4        459.22        467.32         7.48 o                         
  -8   0   4         82.36         84.53         2.03 o                         
  -7   0   4          0.34          0.92         0.59 o                         
  -6   0   4       1984.72       1936.22        25.19 o                         
  -5   0   4       1421.13       1432.28        19.94 o                         
  -4   0   4         76.28         71.61         1.41 o                         
  -3   0   4        436.54        426.30         5.83 o                         
  -2   0   4        225.03        272.12        11.41 o                         
  -1   0   4        284.65        315.23         4.39 o                         
   0   0   4       2814.78       2844.23        48.35 o                         
   1   0   4       1188.52       1217.13        18.24 o                         
   2   0   4       1233.54       1255.55        21.49 o                         
   3   0   4          5.63          2.71         0.30 o                         
   4   0   4       1126.39       1182.04        15.72 o                         
   5   0   4       1944.46       1979.05        26.00 o                         
   6   0   4       3515.71       3681.79        48.09 o                         
   7   0   4         54.96         60.51         1.95 o                         
   8   0   4        589.86        592.57        13.36 o                         
   9   0   4       2197.82       2281.89        41.30 o                         
  10   0   4        113.89        115.76         2.41 o                         
  11   0   4        605.80        604.93         9.76 o                         
  12   0   4         96.66         94.88         2.15 o                         
  13   0   4        156.48        145.65         3.01 o                         
  14   0   4        622.63        572.89         9.50 o                         
  15   0   4       1153.64       1082.49        17.15 o                         
  16   0   4        199.87        199.98         3.99 o                         
  17   0   4        211.92        190.13         3.90 o                         
  18   0   4         85.61         90.26         2.38 o                         
  19   0   4         33.37         35.46         1.49 o                         
  20   0   4        189.73        191.05         4.08 o                         
  21   0   4          3.06          3.15         0.89 o                         
  22   0   4         13.00         18.44         1.50 o                         
  23   0   4         54.72         52.71         2.74 o                         
  24   0   4          4.65          4.87         1.47 o                         
  25   0   4          7.07          6.65         1.57 o                         
  26   0   4          8.22          8.02         1.57 o                         
 -27   1   4          0.29         -0.59         1.17 o                         
 -26   1   4         21.91         17.61         1.96 o                         
 -25   1   4         48.98         47.88         2.74 o                         
 -24   1   4         50.46         54.28         2.00 o                         
 -23   1   4          3.76          6.36         0.97 o                         
 -22   1   4         82.94         94.21         3.71 o                         
 -21   1   4         32.52         32.96         1.81 o                         
 -20   1   4          0.10         -0.30         0.42 o                         
 -19   1   4         88.03         84.78         1.79 o                         
 -18   1   4         96.33         89.00         1.83 o                         
 -17   1   4        187.87        180.86         2.71 o                         
 -16   1   4        154.28        145.89         2.27 o                         
 -15   1   4        243.87        231.39         3.23 o                         
 -14   1   4        826.98        810.52         9.67 o                         
 -13   1   4         59.99         55.95         1.03 o                         
 -12   1   4          2.23          2.51         0.31 o                         
 -11   1   4        406.44        395.46         4.52 o                         
 -10   1   4        322.08        317.56         3.70 o                         
  -9   1   4          1.92          2.11         0.24 o                         
  -8   1   4        472.97        417.23         4.36 o                         
  -7   1   4          7.65          5.07         0.28 o                         
  -6   1   4        296.93        337.41         3.52 o                         
  -5   1   4        592.92        618.19         6.21 o                         
  -4   1   4        221.91        233.43         2.74 o                         
  -3   1   4         17.45         15.08         0.42 o                         
  -2   1   4          3.97          3.86         0.28 o                         
  -1   1   4       1429.04       1548.79        16.38 o                         
   0   1   4        350.29        331.57         3.73 o                         
   1   1   4        154.30        132.53         2.46 o                         
   2   1   4        436.10        469.37         4.96 o                         
   3   1   4        303.79        262.50         2.93 o                         
   4   1   4          0.09          0.72         0.20 o                         
   5   1   4         70.02         79.96         1.15 o                         
   6   1   4        181.75        203.86         2.41 o                         
   7   1   4       3218.27       3208.18        37.86 o                         
   8   1   4        608.42        628.20         7.50 o                         
   9   1   4         11.51         15.70         0.55 o                         
  10   1   4        216.57        214.66         2.75 o                         
  11   1   4        216.35        188.96         2.50 o                         
  12   1   4          0.22          0.51         0.68 o                         
  13   1   4         15.44         12.72         0.67 o                         
  14   1   4        502.60        479.32         5.72 o                         
  15   1   4        483.38        483.62         5.82 o                         
  16   1   4          4.11          5.66         0.51 o                         
  17   1   4         29.54         30.74         0.92 o                         
  18   1   4         64.91         64.81         1.40 o                         
  19   1   4          1.12          1.02         0.47 o                         
  20   1   4         35.19         40.16         1.26 o                         
  21   1   4        120.40        122.60         2.52 o                         
  22   1   4         43.16         43.69         1.67 o                         
  23   1   4         12.30         11.80         1.35 o                         
  24   1   4         26.68         30.03         1.49 o                         
  25   1   4         10.06          9.29         1.08 o                         
  26   1   4          0.14          0.45         0.80 o                         
 -26   2   4         15.17         15.85         1.96 o                         
 -25   2   4          0.43         -0.69         0.69 o                         
 -24   2   4          7.84          7.97         1.03 o                         
 -23   2   4         29.58         31.73         2.05 o                         
 -22   2   4          0.46          0.32         0.51 o                         
 -21   2   4         99.92        102.83         2.08 o                         
 -20   2   4         74.84         71.90         1.68 o                         
 -19   2   4         63.08         63.90         1.54 o                         
 -18   2   4         30.60         27.79         1.02 o                         
 -17   2   4          9.03          9.84         1.02 o                         
 -16   2   4        176.60        181.23         2.95 o                         
 -15   2   4          6.88          8.31         0.91 o                         
 -14   2   4         21.82         23.75         0.83 o                         
 -13   2   4         29.73         31.29         0.86 o                         
 -12   2   4         31.64         30.17         0.76 o                         
 -11   2   4         47.52         48.85         0.94 o                         
 -10   2   4          3.75          3.78         0.58 o                         
  -9   2   4       1153.28       1170.54        11.60 o                         
  -8   2   4        560.32        610.11         6.97 o                         
  -7   2   4        434.59        438.11         5.50 o                         
  -6   2   4       6787.43       6881.90        72.24 o                         
  -5   2   4        809.67        750.27         8.20 o                         
  -4   2   4       2379.65       2503.53        26.34 o                         
  -3   2   4        466.49        441.48         4.95 o                         
  -2   2   4       3349.17       3460.33        36.31 o                         
  -1   2   4        581.66        585.84         6.42 o                         
   0   2   4        801.66        772.01        10.42 o                         
   1   2   4        428.87        429.03         4.89 o                         
   2   2   4         67.11         60.43         1.31 o                         
   3   2   4         36.41         31.22         0.54 o                         
   4   2   4        256.13        255.31         2.66 o                         
   5   2   4        241.87        236.96         2.50 o                         
   6   2   4          4.61          6.12         0.30 o                         
   7   2   4          9.53         10.43         0.41 o                         
   8   2   4        525.80        511.54         5.07 o                         
   9   2   4        395.44        412.31         4.21 o                         
  10   2   4          6.83          4.20         0.33 o                         
  11   2   4         72.43         59.44         1.17 o                         
  12   2   4        260.15        247.29         3.17 o                         
  13   2   4         29.26         30.97         0.80 o                         
  14   2   4         14.18         13.12         0.51 o                         
  15   2   4         48.97         44.94         1.03 o                         
  16   2   4          7.04          7.57         0.52 o                         
  17   2   4         41.32         44.01         1.09 o                         
  18   2   4          2.60          2.50         0.49 o                         
  19   2   4         26.33         28.98         1.14 o                         
  20   2   4         14.02         16.16         0.92 o                         
  21   2   4          0.03         -0.45         0.55 o                         
  22   2   4         16.10         19.39         1.19 o                         
  23   2   4         93.22        101.93         2.58 o                         
  24   2   4         18.80         23.75         1.39 o                         
  25   2   4         14.30         17.33         1.26 o                         
 -26   3   4         24.52         28.00         1.80 o                         
 -25   3   4         27.06         25.98         1.73 o                         
 -24   3   4          0.70          0.39         0.83 o                         
 -23   3   4         18.89         21.14         2.03 o                         
 -22   3   4         77.71         77.94         2.66 o                         
 -21   3   4         40.21         38.16         1.49 o                         
 -20   3   4         20.42         19.98         1.14 o                         
 -19   3   4         45.57         45.73         1.56 o                         
 -18   3   4         76.31         71.21         1.64 o                         
 -17   3   4        417.44        411.55         5.88 o                         
 -16   3   4          0.42          1.20         0.44 o                         
 -15   3   4         67.35         75.47         1.45 o                         
 -14   3   4        648.27        630.12         7.68 o                         
 -13   3   4         22.89         18.40         0.70 o                         
 -12   3   4         53.41         47.36         1.04 o                         
 -11   3   4        337.48        325.61         3.85 o                         
 -10   3   4        143.87        139.47         1.88 o                         
  -9   3   4         23.03         26.83         0.80 o                         
  -8   3   4        601.01        624.70         7.05 o                         
  -7   3   4         19.87         14.75         0.58 o                         
  -6   3   4          9.03          8.00         0.45 o                         
  -5   3   4         22.51         22.50         0.68 o                         
  -4   3   4         48.59         45.13         0.80 o                         
  -3   3   4        298.88        293.33         3.43 o                         
  -2   3   4        929.97        929.07        12.32 o                         
  -1   3   4        566.42        571.00         7.77 o                         
   0   3   4        498.07        502.07         6.30 o                         
   1   3   4        183.40        162.13         2.42 o                         
   2   3   4         21.13         14.24         0.58 o                         
   3   3   4        416.55        429.55         5.03 o                         
   4   3   4        835.87        864.73         9.66 o                         
   5   3   4        275.76        296.41         3.68 o                         
   6   3   4        409.22        416.17         4.54 o                         
   7   3   4        362.36        368.43         4.09 o                         
   8   3   4         41.94         52.62         0.92 o                         
   9   3   4          4.72          6.30         0.40 o                         
  10   3   4         20.85         22.79         1.16 o                         
  11   3   4         57.53         49.15         1.74 o                         
  12   3   4        206.20        190.52         2.94 o                         
  13   3   4         12.51         17.24         0.76 o                         
  14   3   4        185.13        192.56         3.04 o                         
  15   3   4        157.24        154.66         2.94 o                         
  16   3   4         17.22         11.33         0.81 o                         
  17   3   4          0.15          0.09         0.56 o                         
  18   3   4         97.25        102.81         2.59 o                         
  19   3   4          0.00         -0.12         0.72 o                         
  20   3   4         45.00         48.31         1.98 o                         
  21   3   4          2.36          2.90         0.75 o                         
  22   3   4         13.82         14.54         1.31 o                         
  23   3   4          1.53          1.95         0.82 o                         
  24   3   4          0.69          0.25         0.75 o                         
  25   3   4          0.48          0.56         0.89 o                         
 -24   4   4          6.24          5.91         0.96 o                         
 -23   4   4         17.14         18.49         1.26 o                         
 -22   4   4         48.10         41.79         2.10 o                         
 -21   4   4          0.03         -0.11         0.86 o                         
 -20   4   4          1.93          1.52         0.71 o                         
 -19   4   4         15.32         17.94         1.12 o                         
 -18   4   4          5.03          8.11         0.90 o                         
 -17   4   4         96.25         85.17         2.13 o                         
 -16   4   4         33.89         35.81         1.19 o                         
 -15   4   4         92.42         84.80         1.83 o                         
 -14   4   4        107.49        113.25         2.77 o                         
 -13   4   4        466.50        433.21         6.21 o                         
 -12   4   4        237.12        211.85         4.04 o                         
 -11   4   4         70.35         63.25         1.40 o                         
 -10   4   4         31.51         30.92         0.92 o                         
  -9   4   4          0.58          0.42         0.40 o                         
  -8   4   4          5.79          5.95         0.48 o                         
  -7   4   4          0.02         -0.26         0.31 o                         
  -6   4   4         16.35         11.64         0.50 o                         
  -5   4   4          0.06          0.90         0.38 o                         
  -4   4   4        235.99        228.32         2.78 o                         
  -3   4   4        280.67        268.22         3.26 o                         
  -2   4   4         14.63         13.98         0.65 o                         
  -1   4   4         43.18         45.93         1.07 o                         
   0   4   4         18.57         12.67         0.62 o                         
   1   4   4        172.20        159.93         2.21 o                         
   2   4   4        644.13        593.69         7.58 o                         
   3   4   4        390.48        378.64         5.10 o                         
   4   4   4         86.93         86.29         1.60 o                         
   5   4   4          1.35          2.76         0.41 o                         
   6   4   4         65.70         55.38         1.27 o                         
   7   4   4        282.96        297.44         3.40 o                         
   8   4   4          4.64          5.14         0.51 o                         
   9   4   4        118.90        131.79         2.12 o                         
  10   4   4         31.67         34.84         1.08 o                         
  11   4   4          0.01          0.20         0.78 o                         
  12   4   4         87.31         89.72         2.15 o                         
  13   4   4          7.09          7.74         0.73 o                         
  14   4   4         62.76         63.65         2.46 o                         
  15   4   4         56.95         59.75         1.80 o                         
  16   4   4         45.53         45.61         1.67 o                         
  17   4   4          3.02          4.36         0.98 o                         
  18   4   4         71.43         74.20         2.42 o                         
  19   4   4          3.79          3.12         0.89 o                         
  20   4   4         10.50         11.82         1.76 o                         
  21   4   4          4.28          7.00         1.03 o                         
  22   4   4          6.93          8.02         1.76 o                         
  23   4   4          0.58          2.93         1.57 o                         
 -23   5   4          3.90          3.96         1.03 o                         
 -22   5   4          7.95          7.54         0.97 o                         
 -21   5   4          5.42          5.88         0.89 o                         
 -20   5   4         14.95         11.00         1.00 o                         
 -19   5   4          1.32          0.83         0.77 o                         
 -18   5   4          6.19          5.95         1.08 o                         
 -17   5   4         14.19         14.36         1.13 o                         
 -16   5   4         89.37         81.51         2.13 o                         
 -15   5   4         99.22         93.41         2.41 o                         
 -14   5   4         14.07         13.59         1.00 o                         
 -13   5   4        106.58         97.82         2.38 o                         
 -12   5   4          3.28          2.93         0.66 o                         
 -11   5   4        194.06        170.28         3.48 o                         
 -10   5   4          0.28         -0.29         0.85 o                         
  -9   5   4          4.83          3.95         1.62 o                         
  -8   5   4          3.37          2.41         1.03 o                         
  -7   5   4        250.10        265.61         4.78 o                         
  -6   5   4        466.14        436.29         7.24 o                         
  -5   5   4         67.57         58.33         1.59 o                         
  -4   5   4        130.58        117.37         2.03 o                         
  -3   5   4        177.92        190.59         2.70 o                         
  -2   5   4         38.27         34.32         1.35 o                         
  -1   5   4        144.92        144.33         3.05 o                         
   0   5   4         50.18         40.22         1.50 o                         
   1   5   4         87.39         87.13         2.06 o                         
   2   5   4        273.05        261.27         4.78 o                         
   3   5   4        629.99        628.19        10.25 o                         
   4   5   4         22.50         21.37         2.36 o                         
   5   5   4        225.17        231.85         4.32 o                         
   6   5   4        179.44        188.76         3.71 o                         
   7   5   4         12.76         15.88         0.55 o                         
   8   5   4         24.77         22.39         0.88 o                         
   9   5   4         12.49         11.67         0.70 o                         
  10   5   4         49.77         51.42         1.36 o                         
  11   5   4         13.34         10.90         0.98 o                         
  12   5   4          0.72          0.98         0.68 o                         
  13   5   4          0.85          0.73         0.88 o                         
  14   5   4         18.07         21.94         1.45 o                         
  15   5   4         63.34         68.75         3.23 o                         
  16   5   4         17.48         17.80         1.96 o                         
  17   5   4         56.36         59.67         3.13 o                         
  18   5   4          0.01          0.59         1.17 o                         
  19   5   4          1.66          0.78         1.37 o                         
  20   5   4          1.70         -0.59         1.17 o                         
 -21   6   4         16.13         18.05         1.52 o                         
 -20   6   4          5.57          4.15         0.85 o                         
 -19   6   4          3.32          4.47         1.47 o                         
 -18   6   4          0.03         -0.05         0.75 o                         
 -17   6   4          3.33          3.47         1.08 o                         
 -16   6   4         24.50         25.77         1.81 o                         
 -15   6   4          8.55          9.00         0.97 o                         
 -14   6   4         41.71         42.23         1.63 o                         
 -13   6   4          9.84         11.59         0.96 o                         
 -12   6   4         11.55         10.24         0.88 o                         
 -11   6   4          0.59          0.59         0.62 o                         
 -10   6   4         10.41          9.33         0.87 o                         
  -9   6   4         41.84         45.59         1.53 o                         
  -8   6   4         74.85         67.79         4.27 o                         
  -7   6   4          9.96         14.93         0.93 o                         
  -6   6   4         21.61         16.12         0.93 o                         
  -5   6   4        249.08        228.04         4.21 o                         
  -4   6   4          1.03          0.95         0.56 o                         
  -3   6   4        392.10        375.42         6.36 o                         
  -2   6   4         29.02         32.47         1.16 o                         
  -1   6   4          6.85          6.35         0.45 o                         
   0   6   4         42.38         39.97         2.00 o                         
   1   6   4          7.74          6.45         1.03 o                         
   2   6   4          3.31          0.96         0.89 o                         
   3   6   4          4.81          4.57         1.03 o                         
   4   6   4         20.10         24.88         1.80 o                         
   5   6   4        265.05        269.75         9.98 o                         
   6   6   4        249.38        242.32         4.61 o                         
   7   6   4         11.58         10.06         0.81 o                         
   8   6   4         48.79         45.74         1.56 o                         
   9   6   4          6.19          6.80         0.77 o                         
  10   6   4          5.83          6.07         0.86 o                         
  11   6   4          0.55          1.26         0.68 o                         
  12   6   4          0.00          0.07         0.70 o                         
  13   6   4          2.50          2.14         0.83 o                         
  14   6   4         23.66         16.63         1.76 o                         
  15   6   4          7.46          9.19         1.37 o                         
  16   6   4          0.97          2.15         1.17 o                         
  17   6   4          2.47          0.98         1.17 o                         
  18   6   4          0.74         -0.59         1.17 o                         
 -18   7   4          0.59         -0.20         1.37 o                         
 -17   7   4         17.82         17.41         1.96 o                         
 -16   7   4         15.80         17.08         1.28 o                         
 -15   7   4         87.20         98.05         3.93 o                         
 -14   7   4          0.15          1.22         0.80 o                         
 -13   7   4         42.66         45.52         1.76 o                         
 -12   7   4         10.10         11.48         0.98 o                         
 -11   7   4          0.18          0.96         0.68 o                         
 -10   7   4          0.27          0.27         0.62 o                         
  -9   7   4         15.98         15.86         1.05 o                         
  -8   7   4         51.60         48.55         1.65 o                         
  -7   7   4          8.26          8.07         0.81 o                         
  -6   7   4         22.15         23.47         1.16 o                         
  -5   7   4         20.87         19.29         1.06 o                         
  -4   7   4         16.59         17.28         0.98 o                         
  -3   7   4         18.15         15.98         1.09 o                         
  -2   7   4          1.53          3.46         0.98 o                         
  -1   7   4         42.79         41.17         2.25 o                         
   0   7   4         65.33         62.30         6.94 o                         
   1   7   4         31.42         31.42         2.45 o                         
   2   7   4         12.27         10.90         2.64 o                         
   3   7   4         38.73         33.77         2.05 o                         
   4   7   4          7.79          9.26         0.98 o                         
   5   7   4         26.27         25.94         1.47 o                         
   6   7   4          2.46          4.09         0.70 o                         
   7   7   4          5.08          4.79         0.86 o                         
   8   7   4          0.75         -0.55         0.65 o                         
   9   7   4          0.29         -0.20         0.78 o                         
  10   7   4          0.18          0.78         0.98 o                         
  11   7   4          9.99         10.96         1.37 o                         
  12   7   4          0.28         -0.78         0.98 o                         
  13   7   4          0.05          1.76         1.17 o                         
  14   7   4          6.33          5.48         1.37 o                         
  15   7   4          0.00          0.59         0.98 o                         
 -13   8   4          0.06          0.26         1.27 o                         
 -12   8   4          5.28          5.78         1.27 o                         
 -11   8   4          0.01         -0.63         0.68 o                         
 -10   8   4         14.94         16.26         1.16 o                         
  -9   8   4          8.43         11.09         1.03 o                         
  -8   8   4          9.68          8.84         0.93 o                         
  -7   8   4         17.90         19.17         1.18 o                         
  -6   8   4          0.96         -0.20         0.60 o                         
  -5   8   4          0.01         -0.61         0.61 o                         
  -4   8   4          4.59          5.40         0.81 o                         
  -3   8   4         21.49         20.46         1.13 o                         
  -2   8   4          3.20          3.35         0.87 o                         
  -1   8   4          1.22          0.78         0.88 o                         
   0   8   4          3.00          2.52         0.86 o                         
   1   8   4        107.54        109.43         4.70 o                         
   2   8   4          2.15          3.33         1.57 o                         
   3   8   4        142.05        153.98         6.26 o                         
   4   8   4        131.51        142.89         3.94 o                         
   5   8   4          3.42          0.64         1.17 o                         
   6   8   4         19.05         15.59         1.45 o                         
   7   8   4         81.61         80.08         2.86 o                         
   8   8   4         55.28         59.86         2.93 o                         
   9   8   4          0.95          0.00         0.98 o                         
  10   8   4         12.48         14.87         1.76 o                         
  11   8   4          3.99          2.93         1.17 o                         
  -5   9   4          5.99         11.03         1.45 o                         
  -4   9   4         43.96         55.73         4.40 o                         
  -3   9   4          1.68          2.01         1.12 o                         
  -2   9   4          1.45          1.18         0.74 o                         
  -1   9   4          6.36          6.31         1.03 o                         
   0   9   4         22.35         23.49         1.63 o                         
   1   9   4          0.53         -0.83         1.08 o                         
   2   9   4         18.72         22.63         1.63 o                         
   3   9   4          9.15          6.67         1.47 o                         
   4   9   4          1.13          2.35         1.76 o                         
 -26   1   5          9.39          8.04         1.76 o                         
 -25   1   5          4.64          3.03         0.97 o                         
 -24   1   5          5.31          4.47         0.97 o                         
 -23   1   5          0.00          0.78         0.83 o                         
 -22   1   5         56.78         58.42         2.21 o                         
 -21   1   5          2.98          2.40         0.73 o                         
 -20   1   5          4.74          5.46         0.97 o                         
 -19   1   5          8.00          7.04         0.82 o                         
 -18   1   5          0.05          0.17         0.60 o                         
 -17   1   5        174.17        160.35         2.91 o                         
 -16   1   5         30.92         30.28         1.13 o                         
 -15   1   5        198.76        186.99         2.98 o                         
 -14   1   5        264.81        247.11         3.40 o                         
 -13   1   5        163.16        161.47         2.38 o                         
 -12   1   5        197.76        191.24         2.69 o                         
 -11   1   5        158.83        161.18         2.31 o                         
 -10   1   5         89.55         83.80         1.40 o                         
  -9   1   5         47.73         47.85         1.56 o                         
  -8   1   5         70.27         62.00         1.01 o                         
  -7   1   5        197.38        199.72         2.29 o                         
  -6   1   5        439.72        506.21         5.69 o                         
  -5   1   5          3.71          2.65         0.27 o                         
  -4   1   5        260.31        266.25         3.56 o                         
  -3   1   5        636.17        677.35         9.63 o                         
  -2   1   5         50.58         54.31         1.07 o                         
  -1   1   5        140.01        183.84         3.07 o                         
   0   1   5        405.74        416.92         6.60 o                         
   1   1   5         14.84          7.79         0.43 o                         
   2   1   5        311.70        323.53         4.52 o                         
   3   1   5          0.01         -0.25         0.25 o                         
   4   1   5         60.15         76.61         1.19 o                         
   5   1   5        116.32        120.42         1.74 o                         
   6   1   5          8.97          9.65         0.47 o                         
   7   1   5        301.22        318.66         3.93 o                         
   8   1   5        478.13        447.23         5.88 o                         
   9   1   5         91.74         91.68         1.79 o                         
  10   1   5        118.35        107.19         1.65 o                         
  11   1   5          1.52          0.95         0.34 o                         
  12   1   5         67.57         59.00         1.21 o                         
  13   1   5        204.17        210.28         2.91 o                         
  14   1   5         58.23         55.07         1.21 o                         
  15   1   5         57.42         54.23         1.22 o                         
  16   1   5         94.85         94.51         1.71 o                         
  17   1   5         18.09         19.29         0.84 o                         
  18   1   5          2.01          1.08         0.50 o                         
  19   1   5          0.39          0.69         0.51 o                         
  20   1   5          2.26          2.37         0.65 o                         
  21   1   5          2.31          1.34         0.61 o                         
  22   1   5         37.26         33.41         1.56 o                         
  23   1   5          5.15          5.49         0.91 o                         
  24   1   5         27.86         27.65         1.44 o                         
  25   1   5          9.58         11.68         1.14 o                         
 -25   2   5         23.50         29.93         2.54 o                         
 -24   2   5          2.71          2.54         1.37 o                         
 -23   2   5         47.88         43.50         1.86 o                         
 -22   2   5          1.57          1.86         0.71 o                         
 -21   2   5          0.62         -0.52         0.52 o                         
 -20   2   5         13.07         17.38         0.92 o                         
 -19   2   5         93.61         96.03         2.01 o                         
 -18   2   5        182.85        178.23         3.01 o                         
 -17   2   5          7.58          8.67         0.90 o                         
 -16   2   5        128.13        121.74         2.23 o                         
 -15   2   5         15.82         17.10         0.79 o                         
 -14   2   5          7.44          4.79         0.48 o                         
 -13   2   5         87.66         81.50         1.48 o                         
 -12   2   5         22.78         24.12         0.79 o                         
 -11   2   5        582.43        596.93         7.27 o                         
 -10   2   5         34.62         31.25         0.85 o                         
  -9   2   5        166.00        178.48         2.33 o                         
  -8   2   5        556.89        552.50         6.15 o                         
  -7   2   5         51.01         46.37         1.12 o                         
  -6   2   5         24.47         26.60         0.73 o                         
  -5   2   5       1126.43       1098.89        11.86 o                         
  -4   2   5        846.42        909.58         9.89 o                         
  -3   2   5         24.32         27.84         1.99 o                         
  -2   2   5         53.54         57.98         1.26 o                         
  -1   2   5          1.21          1.11         0.23 o                         
   0   2   5         44.39         44.94         0.78 o                         
   1   2   5          0.73         -0.21         0.21 o                         
   2   2   5        180.57        193.62         2.13 o                         
   3   2   5        213.94        216.75         2.35 o                         
   4   2   5          6.15          5.96         0.43 o                         
   5   2   5        114.95        118.87         1.46 o                         
   6   2   5        122.42        119.32         1.56 o                         
   7   2   5         57.26         57.69         0.95 o                         
   8   2   5        206.70        207.93         3.08 o                         
   9   2   5        648.55        622.04         7.96 o                         
  10   2   5        157.92        134.42         2.26 o                         
  11   2   5        348.50        341.25         4.78 o                         
  12   2   5        129.22        120.71         2.20 o                         
  13   2   5         23.85         26.09         0.99 o                         
  14   2   5         18.34         16.02         0.84 o                         
  15   2   5          0.28         -0.38         0.94 o                         
  16   2   5         15.01         13.92         0.80 o                         
  17   2   5         15.89         13.36         0.75 o                         
  18   2   5          0.00         -0.42         0.42 o                         
  19   2   5          3.77          2.24         0.62 o                         
  20   2   5          0.01         -0.41         0.60 o                         
  21   2   5         10.16          9.50         0.94 o                         
  22   2   5         30.75         33.86         1.53 o                         
  23   2   5          4.99          3.15         0.86 o                         
  24   2   5         15.48         16.11         1.55 o                         
 -25   3   5          8.32         10.17         1.96 o                         
 -24   3   5        125.70        134.37         3.20 o                         
 -23   3   5          8.15          9.10         1.04 o                         
 -22   3   5          0.40         -0.66         0.66 o                         
 -21   3   5         15.62         18.14         1.19 o                         
 -20   3   5          0.26          0.25         0.66 o                         
 -19   3   5         20.82         22.05         0.99 o                         
 -18   3   5         58.20         53.30         1.40 o                         
 -17   3   5         51.31         45.93         1.30 o                         
 -16   3   5         55.49         52.55         1.38 o                         
 -15   3   5        485.88        445.66         6.29 o                         
 -14   3   5         40.19         46.72         1.21 o                         
 -13   3   5         32.84         30.57         0.96 o                         
 -12   3   5          8.63          6.77         0.68 o                         
 -11   3   5          0.13         -0.29         0.34 o                         
 -10   3   5         17.60         18.25         0.74 o                         
  -9   3   5         95.89         91.26         1.65 o                         
  -8   3   5        149.94        154.91         2.39 o                         
  -7   3   5         25.47         34.31         0.92 o                         
  -6   3   5         74.63         74.73         1.31 o                         
  -5   3   5          0.93          3.58         0.35 o                         
  -4   3   5         52.24         54.16         1.05 o                         
  -3   3   5         98.11         94.35         1.37 o                         
  -2   3   5         22.43         21.01         0.64 o                         
  -1   3   5         25.67         22.17         1.07 o                         
   0   3   5        120.90        108.22         1.85 o                         
   1   3   5        820.36        796.31         9.75 o                         
   2   3   5        171.40        169.76         2.57 o                         
   3   3   5          1.21          2.23         0.58 o                         
   4   3   5        113.37        104.19         1.42 o                         
   5   3   5        410.25        401.29         4.35 o                         
   6   3   5        282.01        277.15         3.36 o                         
   7   3   5         35.56         35.22         0.80 o                         
   8   3   5        482.89        474.61         6.06 o                         
   9   3   5          0.03         -0.37         0.37 o                         
  10   3   5         88.97         84.20         1.44 o                         
  11   3   5        194.82        168.95         2.41 o                         
  12   3   5          0.02          0.05         0.41 o                         
  13   3   5          8.31          6.68         0.65 o                         
  14   3   5         38.75         34.02         1.14 o                         
  15   3   5        159.46        139.88         2.76 o                         
  16   3   5         20.17         23.15         1.22 o                         
  17   3   5         20.19         16.67         1.24 o                         
  18   3   5         46.00         46.51         2.00 o                         
  19   3   5          0.36          0.76         0.75 o                         
  20   3   5          5.44          5.00         1.03 o                         
  21   3   5          2.43          0.65         1.03 o                         
  22   3   5         48.28         48.60         2.20 o                         
  23   3   5          2.61          3.74         0.94 o                         
 -23   4   5          1.31          1.54         0.80 o                         
 -22   4   5          4.50          2.53         0.82 o                         
 -21   4   5         13.48         15.46         1.34 o                         
 -20   4   5          0.21          0.54         0.66 o                         
 -19   4   5         28.29         30.94         1.37 o                         
 -18   4   5         61.83         63.81         1.99 o                         
 -17   4   5         20.22         23.33         1.19 o                         
 -16   4   5         12.78         10.98         0.82 o                         
 -15   4   5         67.80         67.90         1.83 o                         
 -14   4   5         25.82         27.68         1.12 o                         
 -13   4   5         52.77         46.71         1.51 o                         
 -12   4   5          6.01         12.55         1.79 o                         
 -11   4   5        116.15        116.68         2.17 o                         
 -10   4   5         12.91         14.44         0.76 o                         
  -9   4   5         16.65         18.15         0.82 o                         
  -8   4   5        464.50        445.85         6.33 o                         
  -7   4   5          1.95          1.99         0.47 o                         
  -6   4   5        174.86        179.05         2.88 o                         
  -5   4   5        193.03        181.41         2.55 o                         
  -4   4   5         70.97         75.00         1.23 o                         
  -3   4   5          0.18         -0.40         0.40 o                         
  -2   4   5         28.19         25.55         1.01 o                         
  -1   4   5         20.59         20.89         0.83 o                         
   0   4   5         54.76         52.13         1.27 o                         
   1   4   5        461.11        466.35         5.57 o                         
   2   4   5        391.59        380.71         4.68 o                         
   3   4   5          0.10         -0.53         0.53 o                         
   4   4   5          0.43         -0.54         0.54 o                         
   5   4   5         33.10         26.87         0.84 o                         
   6   4   5        427.17        419.04         4.57 o                         
   7   4   5         17.36         16.75         1.11 o                         
   8   4   5        135.19        131.61         2.53 o                         
   9   4   5         94.46         89.68         1.95 o                         
  10   4   5         22.78         20.88         0.84 o                         
  11   4   5          6.59          6.20         0.56 o                         
  12   4   5          5.07          6.26         0.62 o                         
  13   4   5          5.66          7.15         0.60 o                         
  14   4   5          0.34          1.93         0.56 o                         
  15   4   5          8.61          8.67         1.49 o                         
  16   4   5         77.64         76.05         2.93 o                         
  17   4   5         61.25         60.72         2.20 o                         
  18   4   5          3.14          2.71         0.89 o                         
  19   4   5          1.59          3.03         0.97 o                         
  20   4   5          8.95          9.03         1.17 o                         
  21   4   5         40.75         37.49         1.92 o                         
  22   4   5          0.49          0.78         1.17 o                         
 -22   5   5          1.33         -0.73         0.73 o                         
 -21   5   5          3.69          3.67         0.89 o                         
 -20   5   5         11.51         12.41         1.08 o                         
 -19   5   5          7.22          6.89         0.89 o                         
 -18   5   5          4.45          2.28         0.71 o                         
 -17   5   5         17.09         20.18         1.45 o                         
 -16   5   5        106.51        111.16         3.72 o                         
 -15   5   5         11.03          9.98         1.11 o                         
 -14   5   5         44.27         45.68         1.86 o                         
 -13   5   5         70.25         68.78         2.28 o                         
 -12   5   5          8.19          5.89         2.25 o                         
 -11   5   5          1.78          2.13         0.62 o                         
 -10   5   5         63.47         65.38         3.24 o                         
  -9   5   5         41.21         43.23         1.47 o                         
  -8   5   5         38.31         32.84         1.28 o                         
  -7   5   5        169.86        157.67         3.23 o                         
  -6   5   5        152.69        153.75         3.07 o                         
  -5   5   5          5.29          5.68         0.59 o                         
  -4   5   5        142.84        135.41         2.33 o                         
  -3   5   5         68.71         67.00         1.22 o                         
  -2   5   5        156.91        166.27         2.92 o                         
  -1   5   5         69.06         64.21         1.56 o                         
   0   5   5        308.61        312.38         4.83 o                         
   1   5   5         36.10         34.71         1.30 o                         
   2   5   5         36.58         42.03         2.29 o                         
   3   5   5         13.66         16.08         0.82 o                         
   4   5   5          6.60          5.58         0.56 o                         
   5   5   5          0.56          0.41         0.54 o                         
   6   5   5          0.02         -0.27         0.50 o                         
   7   5   5         72.97         75.24         2.05 o                         
   8   5   5         74.08         68.98         1.67 o                         
   9   5   5         11.51          9.76         0.74 o                         
  10   5   5          0.00         -0.51         0.51 o                         
  11   5   5         82.18         82.47         2.05 o                         
  12   5   5        129.60        127.77         3.50 o                         
  13   5   5         63.83         63.20         1.87 o                         
  14   5   5         19.24         21.29         1.31 o                         
  15   5   5        167.21        159.47         5.87 o                         
  16   5   5         29.60         32.87         2.35 o                         
  17   5   5          8.78         11.93         1.57 o                         
  18   5   5         16.08         17.80         1.96 o                         
  19   5   5         17.71         19.95         2.15 o                         
 -19   6   5         20.61         22.89         2.35 o                         
 -18   6   5         51.65         60.82         2.48 o                         
 -17   6   5         13.02         13.44         1.31 o                         
 -16   6   5         26.05         29.79         1.73 o                         
 -15   6   5         44.66         45.49         2.00 o                         
 -14   6   5         27.96         23.87         1.52 o                         
 -13   6   5         15.09         16.29         1.31 o                         
 -12   6   5        163.84        166.99         5.97 o                         
 -11   6   5         65.95         64.76         2.21 o                         
 -10   6   5          0.10          0.55         0.63 o                         
  -9   6   5         12.21         12.74         0.93 o                         
  -8   6   5         49.37         54.78         1.71 o                         
  -7   6   5         17.03         18.48         1.22 o                         
  -6   6   5         43.08         43.80         1.66 o                         
  -5   6   5        111.99        112.02         2.54 o                         
  -4   6   5         17.47         19.55         1.43 o                         
  -3   6   5        197.54        186.71         3.57 o                         
  -2   6   5         45.86         45.32         1.23 o                         
  -1   6   5        194.07        195.57         4.12 o                         
   0   6   5         89.62         79.44         2.33 o                         
   1   6   5          1.77         -0.88         0.88 o                         
   2   6   5        238.55        235.26         4.69 o                         
   3   6   5        195.91        192.41         4.13 o                         
   4   6   5         14.46         11.58         1.22 o                         
   5   6   5         11.05          8.41         1.96 o                         
   6   6   5         37.17         39.71         3.13 o                         
   7   6   5         58.98         56.47         5.38 o                         
   8   6   5          6.39          7.84         0.98 o                         
   9   6   5        116.52        119.45         8.90 o                         
  10   6   5         23.79         26.93         1.38 o                         
  11   6   5         49.73         46.66         1.95 o                         
  12   6   5          1.02          0.59         0.98 o                         
  13   6   5         69.25         73.56         3.13 o                         
  14   6   5         40.75         42.06         2.54 o                         
  15   6   5          1.37          0.98         0.98 o                         
  16   6   5         18.18         17.80         1.96 o                         
 -16   7   5         34.48         37.17         2.74 o                         
 -15   7   5         10.26         13.50         1.96 o                         
 -14   7   5         77.37         87.64         4.11 o                         
 -13   7   5         54.62         49.94         2.25 o                         
 -12   7   5          0.02         -0.75         0.75 o                         
 -11   7   5         29.60         31.15         1.66 o                         
 -10   7   5         86.64         87.10         2.69 o                         
  -9   7   5         47.17         42.52         1.63 o                         
  -8   7   5          5.07          2.12         0.73 o                         
  -7   7   5          7.46          9.75         0.86 o                         
  -6   7   5        103.33         99.69         2.46 o                         
  -5   7   5        134.16        110.38         2.64 o                         
  -4   7   5          2.31         -0.93         1.62 o                         
  -3   7   5         49.60         48.92         1.59 o                         
  -2   7   5        294.90        281.58         5.11 o                         
  -1   7   5         22.60         20.84         1.08 o                         
   0   7   5        171.23        175.22         4.70 o                         
   1   7   5         94.11        100.04         3.29 o                         
   2   7   5         87.58         80.60         3.72 o                         
   3   7   5         34.78         35.02         2.35 o                         
   6   7   5         12.43          9.98         1.17 o                         
   7   7   5          9.58          9.00         0.98 o                         
   8   7   5         62.22         64.56         2.74 o                         
   9   7   5         48.41         52.04         2.35 o                         
  10   7   5          3.79          3.13         0.98 o                         
  11   7   5         11.95         11.74         1.37 o                         
  12   7   5         18.13         14.87         1.57 o                         
  13   7   5          1.04          0.78         0.98 o                         
 -11   8   5         59.05         63.78         3.52 o                         
 -10   8   5         19.96         18.98         2.15 o                         
  -9   8   5          2.55          2.25         0.83 o                         
  -8   8   5          9.63         11.15         1.17 o                         
  -7   8   5          5.54          7.86         1.03 o                         
  -6   8   5          0.68          0.78         1.08 o                         
  -5   8   5          0.78         -0.05         0.75 o                         
  -4   8   5          9.71         11.97         1.08 o                         
  -3   8   5         22.59         22.11         1.27 o                         
  -2   8   5          5.81          8.35         1.08 o                         
  -1   8   5         32.25         32.92         1.76 o                         
   0   8   5         33.62         28.70         1.86 o                         
   1   8   5          1.24          0.04         0.65 o                         
   2   8   5         15.80         21.08         1.16 o                         
   3   8   5        102.87        105.46         4.89 o                         
   4   8   5         92.49         82.17         3.13 o                         
   5   8   5          0.01         -0.78         0.78 o                         
   6   8   5         25.88         28.95         1.76 o                         
   7   8   5         14.97         18.00         1.57 o                         
   8   8   5          4.48          3.13         0.98 o                         
   9   8   5          0.44          0.39         0.98 o                         
 -25   0   6         19.93         23.48         2.35 o                         
 -24   0   6        127.15        144.96         5.67 o                         
 -23   0   6          3.59          4.30         1.57 o                         
 -22   0   6         26.44         31.30         2.54 o                         
 -21   0   6         51.44         46.76         2.74 o                         
 -20   0   6          6.36          5.09         1.17 o                         
 -19   0   6          0.29          0.64         0.80 o                         
 -18   0   6          7.90          5.71         1.03 o                         
 -17   0   6        146.65        149.15         3.98 o                         
 -16   0   6          3.85          4.67         0.89 o                         
 -15   0   6         11.70         15.85         1.31 o                         
 -14   0   6        413.66        412.33         8.69 o                         
 -13   0   6         64.16         57.79         2.11 o                         
 -12   0   6         69.48         67.46         2.30 o                         
 -11   0   6        141.20        145.66         3.70 o                         
 -10   0   6        724.78        710.22        13.72 o                         
  -9   0   6         38.64         37.11         1.55 o                         
  -8   0   6        137.89        130.06         3.29 o                         
  -7   0   6          1.58          2.69         0.61 o                         
  -6   0   6          7.73          7.92         1.37 o                         
  -5   0   6         38.29         40.40         1.57 o                         
  -4   0   6          0.63          2.02         0.50 o                         
  -3   0   6        104.12        102.52         2.58 o                         
  -2   0   6          9.36          5.13         0.88 o                         
  -1   0   6          8.97         11.47         0.89 o                         
   0   0   6        363.82        354.34         7.02 o                         
   1   0   6         16.46          4.35         0.68 o                         
   2   0   6        669.91        729.35        11.66 o                         
   3   0   6        189.11        160.32         3.16 o                         
   4   0   6        932.76        907.42        22.94 o                         
   5   0   6          2.07          3.81         1.47 o                         
   6   0   6        159.51        158.39         3.12 o                         
   7   0   6        308.39        301.35         5.31 o                         
   8   0   6          0.08          0.58         0.54 o                         
   9   0   6          7.32          6.31         0.66 o                         
  10   0   6          5.24          4.97         0.68 o                         
  11   0   6          3.23          2.99         0.59 o                         
  12   0   6          2.28          3.94         0.87 o                         
  13   0   6         53.43         50.48         1.63 o                         
  14   0   6         21.03         21.42         1.20 o                         
  15   0   6         10.58         10.35         0.91 o                         
  16   0   6          7.20          9.39         0.95 o                         
  17   0   6        106.37        116.49         3.34 o                         
  18   0   6         62.03         64.00         2.44 o                         
  19   0   6         11.86         13.01         1.37 o                         
  20   0   6         15.67         15.40         1.36 o                         
  21   0   6         21.66         20.59         1.64 o                         
  22   0   6         21.10         22.52         2.25 o                         
  23   0   6          4.53          5.67         1.66 o                         
 -25   1   6         10.23         10.19         1.31 o                         
 -24   1   6          0.03         -0.44         0.89 o                         
 -23   1   6         35.67         40.96         2.00 o                         
 -22   1   6         60.54         67.93         2.49 o                         
 -21   1   6          3.72          6.20         0.91 o                         
 -20   1   6          0.16         -0.32         0.62 o                         
 -19   1   6          3.75          3.40         0.73 o                         
 -18   1   6          0.80          1.87         0.71 o                         
 -17   1   6          1.05          0.50         0.68 o                         
 -16   1   6         57.34         55.01         1.49 o                         
 -15   1   6          0.40          1.07         0.53 o                         
 -14   1   6          0.81          0.39         0.46 o                         
 -13   1   6         16.85         14.05         0.79 o                         
 -12   1   6         41.64         42.04         1.28 o                         
 -11   1   6         59.88         59.79         1.48 o                         
 -10   1   6        377.53        396.16         5.75 o                         
  -9   1   6        998.88       1007.04        13.47 o                         
  -8   1   6        818.23        820.72        11.05 o                         
  -7   1   6         76.20         76.05         1.62 o                         
  -6   1   6         51.82         47.71         1.14 o                         
  -5   1   6         77.06         73.57         1.42 o                         
  -4   1   6         78.60         77.00         1.46 o                         
  -3   1   6         21.00         14.29         0.85 o                         
  -2   1   6        142.45        140.53         2.81 o                         
  -1   1   6        598.65        605.20         9.62 o                         
   0   1   6          1.24          0.61         0.48 o                         
   1   1   6         14.87         14.18         0.71 o                         
   2   1   6         47.02         42.55         1.07 o                         
   3   1   6        305.71        295.42         4.13 o                         
   4   1   6        145.10        134.89         2.22 o                         
   5   1   6         88.67         76.80         1.55 o                         
   6   1   6        503.44        488.45         6.45 o                         
   7   1   6        144.46        132.20         2.25 o                         
   8   1   6        309.44        297.00         4.23 o                         
   9   1   6        107.58        105.24         1.96 o                         
  10   1   6         28.87         24.63         0.96 o                         
  11   1   6         28.66         28.14         1.09 o                         
  12   1   6        498.45        476.22         5.77 o                         
  13   1   6          7.41          9.18         0.60 o                         
  14   1   6          0.01         -0.11         0.41 o                         
  15   1   6          8.58          9.38         0.68 o                         
  16   1   6        106.58        105.41         2.03 o                         
  17   1   6         16.94         21.28         0.95 o                         
  18   1   6          1.67          1.75         0.57 o                         
  19   1   6         12.07         14.25         1.04 o                         
  20   1   6         24.48         27.67         1.26 o                         
  21   1   6         14.01         13.75         0.97 o                         
  22   1   6          3.11          6.00         0.94 o                         
  23   1   6         35.07         40.03         1.70 o                         
 -24   2   6          0.79          0.59         0.89 o                         
 -23   2   6          9.96         13.37         1.16 o                         
 -22   2   6         61.85         67.14         2.11 o                         
 -21   2   6         78.71         77.83         2.27 o                         
 -20   2   6         39.62         36.66         1.60 o                         
 -19   2   6          0.62          2.05         0.73 o                         
 -18   2   6        101.83        102.64         2.54 o                         
 -17   2   6        326.78        329.72         5.82 o                         
 -16   2   6        177.63        172.79         3.48 o                         
 -15   2   6         21.83         22.90         1.19 o                         
 -14   2   6        385.99        393.80         5.87 o                         
 -13   2   6         23.65         23.47         0.98 o                         
 -12   2   6          0.04          1.03         0.47 o                         
 -11   2   6        210.17        211.36         3.01 o                         
 -10   2   6          1.58          2.21         0.42 o                         
  -9   2   6          4.46          3.73         0.50 o                         
  -8   2   6        322.15        323.90         4.75 o                         
  -7   2   6        406.59        423.91         6.00 o                         
  -6   2   6         26.28         25.62         0.88 o                         
  -5   2   6        312.44        304.47         6.27 o                         
  -4   2   6         59.88         54.30         1.64 o                         
  -3   2   6        100.73         95.40         2.16 o                         
  -2   2   6        609.34        599.70         9.61 o                         
  -1   2   6         72.90         77.61         1.61 o                         
   0   2   6        234.29        227.21         3.53 o                         
   1   2   6         33.75         34.59         1.01 o                         
   2   2   6         28.50         28.68         0.82 o                         
   3   2   6          7.65          8.88         0.57 o                         
   4   2   6         71.68         69.34         1.42 o                         
   5   2   6         68.20         64.13         1.38 o                         
   6   2   6          0.03          0.11         0.44 o                         
   7   2   6        159.75        147.60         2.45 o                         
   8   2   6        109.22        102.20         1.91 o                         
   9   2   6         62.39         56.64         1.44 o                         
  10   2   6         60.76         65.09         1.51 o                         
  11   2   6         86.21         93.39         1.92 o                         
  12   2   6        645.43        622.04         8.23 o                         
  13   2   6        127.36        126.49         2.39 o                         
  14   2   6        115.58        116.08         2.26 o                         
  15   2   6         77.15         85.88         2.09 o                         
  16   2   6         28.47         26.52         1.24 o                         
  17   2   6          8.96         11.34         0.92 o                         
  18   2   6         39.95         40.61         1.73 o                         
  19   2   6         10.65         10.44         1.37 o                         
  20   2   6          2.62          2.02         0.82 o                         
  21   2   6          5.68          4.64         0.89 o                         
  22   2   6          0.06          0.16         0.84 o                         
 -23   3   6          0.68         -0.53         1.03 o                         
 -22   3   6          4.72          6.09         1.22 o                         
 -21   3   6          1.53          0.36         0.94 o                         
 -20   3   6         23.01         23.14         1.28 o                         
 -19   3   6         21.55         20.52         1.04 o                         
 -18   3   6          8.38          7.84         0.71 o                         
 -17   3   6         27.61         27.46         1.07 o                         
 -16   3   6        118.68        122.98         2.30 o                         
 -15   3   6         47.35         50.71         1.36 o                         
 -14   3   6          2.84          2.62         0.71 o                         
 -13   3   6         34.90         37.01         1.35 o                         
 -12   3   6        141.07        130.42         2.69 o                         
 -11   3   6          0.03         -0.48         0.48 o                         
 -10   3   6         24.54         18.86         0.90 o                         
  -9   3   6        140.16        140.10         2.51 o                         
  -8   3   6        333.33        318.38         4.76 o                         
  -7   3   6        163.69        155.22         2.68 o                         
  -6   3   6        306.69        305.10         4.54 o                         
  -5   3   6        341.48        322.03         4.71 o                         
  -4   3   6         94.85         88.31         1.75 o                         
  -3   3   6         11.32          6.83         0.79 o                         
  -2   3   6         52.20         42.41         0.96 o                         
  -1   3   6        962.06        962.73        11.44 o                         
   0   3   6         31.23         29.74         0.85 o                         
   1   3   6          4.84          5.98         0.49 o                         
   2   3   6          0.11         -0.01         0.39 o                         
   3   3   6         68.54         64.21         1.05 o                         
   4   3   6         20.84         16.57         0.52 o                         
   5   3   6          9.70          7.73         0.44 o                         
   6   3   6        181.89        183.63         2.61 o                         
   7   3   6        122.64        131.79         2.25 o                         
   8   3   6          6.05          5.59         0.57 o                         
   9   3   6        141.94        142.91         2.47 o                         
  10   3   6         25.83         26.01         0.98 o                         
  11   3   6          6.36          7.49         0.65 o                         
  12   3   6         11.77         12.16         0.77 o                         
  13   3   6        117.63        103.91         2.09 o                         
  14   3   6         39.65         36.88         1.66 o                         
  15   3   6         45.16         39.16         1.80 o                         
  16   3   6          1.08          1.27         0.88 o                         
  17   3   6          5.14          5.18         1.37 o                         
  18   3   6         23.67         23.55         1.66 o                         
  19   3   6          3.01          1.94         1.47 o                         
  20   3   6         35.49         43.68         2.14 o                         
  21   3   6          7.11         10.73         1.38 o                         
 -22   4   6          2.89          2.53         0.85 o                         
 -21   4   6          2.02          1.68         0.94 o                         
 -20   4   6         26.40         31.47         1.49 o                         
 -19   4   6         10.26         11.89         1.14 o                         
 -18   4   6          3.47          2.24         0.71 o                         
 -17   4   6          1.02         -0.20         0.60 o                         
 -16   4   6          3.63          3.54         0.89 o                         
 -15   4   6          0.27         -0.45         0.52 o                         
 -14   4   6          7.97          9.21         0.77 o                         
 -13   4   6         48.75         39.26         1.54 o                         
 -12   4   6         10.62          9.17         0.79 o                         
 -11   4   6         94.78         85.53         2.03 o                         
 -10   4   6          1.06          1.30         0.56 o                         
  -9   4   6         49.63         48.28         1.43 o                         
  -8   4   6        251.65        245.72         4.32 o                         
  -7   4   6         30.45         27.25         1.28 o                         
  -6   4   6        124.56        116.81         2.41 o                         
  -5   4   6        155.59        148.13         2.78 o                         
  -4   4   6         48.95         50.87         1.80 o                         
  -3   4   6        178.48        165.89         3.05 o                         
  -2   4   6         14.46         11.71         1.31 o                         
  -1   4   6         81.58         72.89         1.28 o                         
   0   4   6        162.74        155.79         2.26 o                         
   1   4   6        777.86        792.25         9.95 o                         
   2   4   6         94.28         93.04         2.55 o                         
   3   4   6        601.68        612.39         8.68 o                         
   4   4   6        221.49        217.52         3.13 o                         
   5   4   6         32.31         32.28         1.45 o                         
   6   4   6          0.00         -0.51         0.51 o                         
   7   4   6          5.15          4.59         0.44 o                         
   8   4   6         24.96         26.51         0.90 o                         
   9   4   6         17.41         17.09         0.73 o                         
  10   4   6          0.01         -0.42         0.42 o                         
  11   4   6          2.39          4.55         0.68 o                         
  12   4   6         29.30         31.91         1.45 o                         
  13   4   6          2.21          0.98         0.69 o                         
  14   4   6          6.38          8.87         0.97 o                         
  15   4   6         17.08         19.47         1.38 o                         
  16   4   6          0.08         -0.39         0.69 o                         
  17   4   6          4.56          6.14         1.17 o                         
  18   4   6          5.08          6.36         1.03 o                         
  19   4   6          0.73          1.08         0.83 o                         
  20   4   6          9.67         12.91         1.96 o                         
 -20   5   6          2.38          1.23         1.03 o                         
 -19   5   6         18.66         15.76         1.45 o                         
 -18   5   6          4.62          2.63         1.03 o                         
 -17   5   6          3.72          2.25         0.97 o                         
 -16   5   6          6.95          9.07         1.17 o                         
 -15   5   6          5.26          4.44         0.89 o                         
 -14   5   6         15.27         12.81         1.17 o                         
 -13   5   6          0.65          0.84         0.75 o                         
 -12   5   6          3.33          3.03         0.83 o                         
 -11   5   6          9.32          8.98         1.03 o                         
 -10   5   6         43.05         34.06         1.52 o                         
  -9   5   6         22.80         19.61         1.24 o                         
  -8   5   6          8.46          9.61         0.71 o                         
  -7   5   6         61.13         58.38         1.82 o                         
  -6   5   6         24.95         26.81         1.94 o                         
  -5   5   6         63.31         59.08         1.54 o                         
  -4   5   6        149.25        144.65         2.54 o                         
  -3   5   6        103.49        104.34         2.01 o                         
  -2   5   6         15.80         16.85         0.70 o                         
  -1   5   6         65.04         65.16         1.80 o                         
   0   5   6         65.45         62.88         1.75 o                         
   1   5   6         95.83         95.94         2.32 o                         
   2   5   6         26.31         28.03         1.23 o                         
   3   5   6         32.09         33.15         1.30 o                         
   4   5   6          4.83          2.93         0.63 o                         
   5   5   6         23.98         23.64         1.12 o                         
   6   5   6         12.42         10.20         0.87 o                         
   7   5   6         18.48         21.74         0.80 o                         
   8   5   6         67.49         62.38         1.43 o                         
   9   5   6          0.15         -0.43         0.50 o                         
  10   5   6         48.12         47.26         1.35 o                         
  11   5   6          6.02          7.11         0.71 o                         
  12   5   6          1.77          0.97         0.60 o                         
  13   5   6         15.66         18.18         1.31 o                         
  14   5   6          1.35          1.21         0.75 o                         
  15   5   6          0.05         -0.69         0.69 o                         
  16   5   6          1.57          2.05         0.83 o                         
  17   5   6          0.17          0.20         1.17 o                         
 -17   6   6          4.10          3.13         1.37 o                         
 -16   6   6         36.87         40.02         2.00 o                         
 -15   6   6         40.10         38.14         1.94 o                         
 -14   6   6          0.38         -0.29         0.83 o                         
 -13   6   6         27.32         23.87         1.52 o                         
 -12   6   6         60.61         62.96         2.35 o                         
 -11   6   6          1.87          1.03         0.75 o                         
 -10   6   6         13.03         13.36         1.17 o                         
  -9   6   6         14.26         11.43         1.17 o                         
  -8   6   6         23.98         23.10         1.36 o                         
  -7   6   6        150.17        146.32         3.66 o                         
  -6   6   6          0.19         -0.39         0.88 o                         
  -5   6   6         53.99         57.05         1.92 o                         
  -4   6   6          5.75          8.68         2.25 o                         
  -3   6   6          0.40         -0.51         0.68 o                         
  -2   6   6         23.47         22.80         1.59 o                         
  -1   6   6         19.63         20.64         1.55 o                         
   0   6   6         37.99         43.46         2.06 o                         
   1   6   6         77.74         85.63         2.93 o                         
   2   6   6         22.56         20.99         1.55 o                         
   3   6   6          0.01         -1.08         1.08 o                         
   4   6   6          0.51         -0.16         0.80 o                         
   5   6   6          1.67         -0.08         0.80 o                         
   6   6   6          0.54         -0.65         0.65 o                         
   7   6   6         34.56         32.65         1.11 o                         
   8   6   6          0.03         -0.20         0.88 o                         
   9   6   6         32.81         32.07         1.86 o                         
  10   6   6          1.85          1.64         0.65 o                         
  11   6   6         35.03         39.77         1.64 o                         
  12   6   6         10.46         15.08         1.76 o                         
  13   6   6          0.27         -0.61         0.61 o                         
  14   6   6          0.76          2.74         0.83 o                         
 -14   7   6         11.18         14.67         1.96 o                         
 -13   7   6         13.94         17.80         2.15 o                         
 -12   7   6          0.54         -0.78         1.17 o                         
 -11   7   6          3.76          4.81         0.97 o                         
 -10   7   6          0.01         -0.12         0.75 o                         
  -9   7   6          1.94          2.05         0.83 o                         
  -8   7   6          6.31          5.78         0.94 o                         
  -7   7   6          3.76          2.49         0.80 o                         
  -6   7   6          0.13         -0.65         0.65 o                         
  -5   7   6          5.05          4.56         2.05 o                         
  -4   7   6          1.29         -0.47         1.57 o                         
  -3   7   6          0.12         -0.78         1.47 o                         
  -2   7   6          7.05          8.93         0.98 o                         
  -1   7   6          9.76          7.63         1.57 o                         
   0   7   6          1.24          1.37         1.37 o                         
   1   7   6        159.46        165.50         5.87 o                         
   2   7   6         48.34         56.15         3.13 o                         
   3   7   6          0.05         -0.78         1.17 o                         
   4   7   6          5.75          4.70         1.37 o                         
   5   7   6         23.01         22.69         2.15 o                         
   6   7   6          9.62          8.61         1.57 o                         
   7   7   6          0.97          0.46         1.37 o                         
   8   7   6         11.10          9.47         0.94 o                         
   9   7   6          4.73          4.64         0.80 o                         
  10   7   6          0.28         -0.47         0.65 o                         
  11   7   6          1.08         -0.65         0.65 o                         
  12   7   6          0.12         -0.98         0.98 o                         
  -7   8   6          4.79          6.26         1.76 o                         
  -6   8   6          3.25          1.57         1.37 o                         
  -5   8   6          3.68          3.33         1.37 o                         
  -4   8   6         15.33         19.95         2.15 o                         
  -3   8   6         11.57         12.66         1.27 o                         
  -2   8   6          4.89          7.42         0.88 o                         
  -1   8   6          2.15          1.94         0.88 o                         
   0   8   6         14.09         13.44         0.98 o                         
   1   8   6          3.25          3.06         0.68 o                         
   2   8   6          6.50          7.43         1.57 o                         
   3   8   6          0.66         -1.17         1.17 o                         
   4   8   6         45.31         47.15         2.93 o                         
   5   8   6          2.93          3.33         1.57 o                         
 -23   1   7          2.70          2.05         1.03 o                         
 -22   1   7         34.35         40.70         2.07 o                         
 -21   1   7          0.20          0.29         0.77 o                         
 -20   1   7          8.34         10.68         1.08 o                         
 -19   1   7          0.01         -0.62         0.62 o                         
 -18   1   7         61.92         57.92         1.90 o                         
 -17   1   7          9.25          9.28         0.88 o                         
 -16   1   7         18.81         17.66         0.98 o                         
 -15   1   7         45.59         44.19         1.41 o                         
 -14   1   7          6.24          3.98         0.66 o                         
 -13   1   7          0.36         -0.71         0.71 o                         
 -12   1   7          1.79          2.21         0.65 o                         
 -11   1   7        197.93        195.18         3.34 o                         
 -10   1   7         61.02         63.36         1.89 o                         
  -9   1   7        109.13        106.87         2.11 o                         
  -8   1   7         85.47         87.85         1.84 o                         
  -7   1   7          7.91         11.41         0.71 o                         
  -6   1   7        119.08        121.68         2.82 o                         
  -5   1   7         43.47         38.55         1.07 o                         
  -4   1   7         10.78         10.60         0.77 o                         
  -3   1   7         12.29         12.81         1.22 o                         
  -2   1   7          0.05         -0.48         0.48 o                         
  -1   1   7         46.46         48.98         1.51 o                         
   0   1   7          5.74          3.99         0.66 o                         
   1   1   7        111.31         99.19         1.89 o                         
   2   1   7         82.28         84.15         1.75 o                         
   3   1   7        200.02        203.62         3.20 o                         
   4   1   7         33.11         33.92         1.67 o                         
   5   1   7          2.49          1.31         0.46 o                         
   6   1   7          8.48          8.12         0.66 o                         
   7   1   7         46.02         46.83         1.26 o                         
   8   1   7          8.34          6.95         0.73 o                         
   9   1   7         58.89         56.64         1.45 o                         
  10   1   7        133.42        129.33         2.41 o                         
  11   1   7          0.13          0.33         0.48 o                         
  12   1   7          2.59          3.46         0.61 o                         
  13   1   7          3.76          5.44         0.73 o                         
  14   1   7         43.01         42.99         1.49 o                         
  15   1   7         27.53         27.08         1.14 o                         
  16   1   7          0.09          0.31         0.55 o                         
  17   1   7          3.92          3.66         0.69 o                         
  18   1   7          0.15          0.39         0.59 o                         
  19   1   7          0.73          1.63         0.66 o                         
  20   1   7          0.01         -0.08         0.63 o                         
  21   1   7          6.06          7.60         0.89 o                         
 -22   2   7         29.87         31.97         2.38 o                         
 -21   2   7         30.04         28.51         1.56 o                         
 -20   2   7          2.29          2.74         0.80 o                         
 -19   2   7          1.67          1.58         0.77 o                         
 -18   2   7         48.60         44.96         1.67 o                         
 -17   2   7         60.99         56.65         1.79 o                         
 -16   2   7         21.33         24.16         1.28 o                         
 -15   2   7          7.94          5.61         0.77 o                         
 -14   2   7         30.21         29.27         1.26 o                         
 -13   2   7          1.52          0.64         0.55 o                         
 -12   2   7          4.92          5.55         0.67 o                         
 -11   2   7         35.53         33.94         1.24 o                         
 -10   2   7        189.63        186.16         3.81 o                         
  -9   2   7          0.69          3.83         0.77 o                         
  -8   2   7         58.71         55.33         1.85 o                         
  -7   2   7         28.70         24.20         1.26 o                         
  -6   2   7        174.79        182.66         3.70 o                         
  -5   2   7          2.12          1.98         0.60 o                         
  -4   2   7         10.32          9.51         0.82 o                         
  -3   2   7         34.51         32.82         1.26 o                         
  -2   2   7         36.00         36.39         1.33 o                         
  -1   2   7         54.86         51.83         1.56 o                         
   0   2   7         15.07         17.14         0.89 o                         
   1   2   7          0.76         -0.15         0.41 o                         
   2   2   7         35.19         31.02         1.05 o                         
   3   2   7         32.79         34.71         1.10 o                         
   4   2   7         32.58         35.04         1.08 o                         
   5   2   7         52.39         50.43         1.32 o                         
   6   2   7         16.90         15.35         0.82 o                         
   7   2   7          0.20         -0.46         0.46 o                         
   8   2   7         86.39         79.02         2.21 o                         
   9   2   7        150.48        137.36         2.51 o                         
  10   2   7          2.54          3.64         0.67 o                         
  11   2   7         60.71         48.49         1.42 o                         
  12   2   7          9.74          8.38         0.81 o                         
  13   2   7         74.19         70.24         1.89 o                         
  14   2   7         77.37         77.74         2.06 o                         
  15   2   7         46.94         41.96         1.52 o                         
  16   2   7         13.74         16.14         1.16 o                         
  17   2   7          1.90          3.43         1.04 o                         
  18   2   7          7.26          6.84         1.08 o                         
  19   2   7         15.24         17.65         2.74 o                         
  20   2   7          3.65          6.59         1.17 o                         
 -21   3   7          0.05         -0.22         0.80 o                         
 -20   3   7         44.22         47.74         1.79 o                         
 -19   3   7          6.38          5.78         0.89 o                         
 -18   3   7          5.34          3.80         0.90 o                         
 -17   3   7          0.06         -0.60         0.60 o                         
 -16   3   7          2.79          4.01         0.75 o                         
 -15   3   7          0.15         -0.32         0.60 o                         
 -14   3   7          9.44         14.25         1.22 o                         
 -13   3   7         40.91         39.44         1.86 o                         
 -12   3   7         12.43         11.33         1.17 o                         
 -11   3   7        241.12        238.30         5.59 o                         
 -10   3   7        166.47        162.72         4.14 o                         
  -9   3   7         43.46         41.11         1.63 o                         
  -8   3   7        222.74        214.24         4.26 o                         
  -7   3   7        277.53        258.47         4.94 o                         
  -6   3   7         75.82         77.92         2.11 o                         
  -5   3   7         38.25         32.40         1.35 o                         
  -4   3   7          4.07          4.57         1.22 o                         
  -3   3   7          0.52         -0.72         0.72 o                         
  -2   3   7         61.09         53.20         1.65 o                         
  -1   3   7        171.69        178.91         3.22 o                         
   0   3   7         93.28         93.00         2.04 o                         
   1   3   7          5.20          2.83         0.77 o                         
   2   3   7        503.19        495.18         6.68 o                         
   3   3   7        264.40        273.43         4.06 o                         
   4   3   7          0.23         -0.59         0.72 o                         
   5   3   7          0.59         -0.38         0.84 o                         
   6   3   7         52.95         52.04         1.35 o                         
   7   3   7         77.36         72.06         1.60 o                         
   8   3   7          4.79          5.88         0.67 o                         
   9   3   7         39.07         38.97         1.20 o                         
  10   3   7         25.02         23.40         1.11 o                         
  11   3   7         63.57         57.79         1.83 o                         
  12   3   7          6.00          6.26         0.81 o                         
  13   3   7          1.39          0.32         0.78 o                         
  14   3   7          0.01         -0.69         0.69 o                         
  15   3   7         33.42         31.71         1.73 o                         
  16   3   7         10.91          9.46         1.17 o                         
  17   3   7         23.07         23.43         1.66 o                         
  18   3   7          1.08          0.80         1.08 o                         
  19   3   7          3.20          1.76         1.37 o                         
 -20   4   7         19.31         23.08         2.35 o                         
 -19   4   7         28.25         32.83         1.97 o                         
 -18   4   7         13.77         11.35         1.96 o                         
 -17   4   7         16.34         14.67         2.15 o                         
 -16   4   7         10.66         12.89         1.27 o                         
 -15   4   7          9.16         10.74         1.17 o                         
 -14   4   7          0.00         -0.56         0.56 o                         
 -13   4   7         41.39         45.17         1.49 o                         
 -12   4   7          0.01          0.51         0.60 o                         
 -11   4   7          2.25          1.12         0.63 o                         
 -10   4   7          0.01          0.26         0.56 o                         
  -9   4   7         14.50         18.18         0.97 o                         
  -8   4   7         15.81         19.37         0.97 o                         
  -7   4   7          0.02          0.07         0.48 o                         
  -6   4   7         53.97         55.22         1.54 o                         
  -5   4   7          2.96          3.10         0.56 o                         
  -4   4   7          1.41          0.00         0.48 o                         
  -3   4   7          0.49         -0.71         0.81 o                         
  -2   4   7          0.16         -0.32         0.46 o                         
  -1   4   7         44.35         43.54         1.20 o                         
   0   4   7         51.26         53.43         1.33 o                         
   1   4   7         30.22         33.05         1.04 o                         
   2   4   7          6.82          6.93         0.77 o                         
   3   4   7         61.77         60.68         1.67 o                         
   4   4   7         35.92         34.89         1.30 o                         
   5   4   7          2.72          3.00         0.60 o                         
   6   4   7        153.17        142.13         3.01 o                         
   7   4   7          0.88          0.46         0.57 o                         
   8   4   7         94.84         91.76         2.53 o                         
   9   4   7         17.12         16.77         1.17 o                         
  10   4   7          0.14         -0.41         0.61 o                         
  11   4   7          1.84          1.08         0.69 o                         
  12   4   7          8.98          7.48         1.37 o                         
  13   4   7         22.67         22.26         1.45 o                         
  14   4   7          2.12          0.78         0.83 o                         
  15   4   7         21.35         21.00         1.45 o                         
  16   4   7         19.00         17.58         1.38 o                         
  17   4   7          8.24          8.80         1.57 o                         
  18   4   7         20.55         20.93         2.35 o                         
 -17   5   7         43.00         46.76         2.93 o                         
 -16   5   7          0.00         -0.83         0.83 o                         
 -15   5   7         41.72         51.03         2.20 o                         
 -14   5   7         68.04         75.37         2.62 o                         
 -13   5   7          3.44          4.00         0.98 o                         
 -12   5   7          5.33          5.68         0.97 o                         
 -11   5   7          4.55          7.26         0.97 o                         
 -10   5   7          0.26         -0.29         0.69 o                         
  -9   5   7          3.08          1.59         0.60 o                         
  -8   5   7         38.57         40.23         1.36 o                         
  -7   5   7          6.14          8.95         0.79 o                         
  -6   5   7          1.55          1.57         0.56 o                         
  -5   5   7         18.90         20.08         1.00 o                         
  -4   5   7         22.73         25.07         1.04 o                         
  -3   5   7          6.28          5.37         0.84 o                         
  -2   5   7         12.94         12.65         0.76 o                         
  -1   5   7          6.10          6.81         0.66 o                         
   0   5   7        234.31        242.28         3.81 o                         
   1   5   7         21.95         24.83         0.85 o                         
   2   5   7          4.63          3.92         0.76 o                         
   3   5   7          0.40          0.57         1.57 o                         
   4   5   7         11.92         10.47         0.66 o                         
   5   5   7          2.23          2.20         0.44 o                         
   6   5   7         10.18         10.36         0.71 o                         
   7   5   7         74.94         74.75         3.23 o                         
   8   5   7          4.50          4.78         1.86 o                         
   9   5   7         38.50         39.06         1.55 o                         
  10   5   7         31.77         35.26         1.55 o                         
  11   5   7          8.68         11.40         1.03 o                         
  12   5   7          0.03         -0.75         0.75 o                         
  13   5   7         16.03         18.15         1.31 o                         
  14   5   7         48.94         51.02         2.00 o                         
  15   5   7          8.31          9.39         1.76 o                         
  16   5   7         13.36         13.89         1.96 o                         
 -15   6   7          0.06          1.17         1.37 o                         
 -14   6   7         15.85         20.93         2.15 o                         
 -13   6   7         15.95         17.41         1.38 o                         
 -12   6   7         10.37         10.69         1.17 o                         
 -11   6   7          0.15         -0.34         1.57 o                         
 -10   6   7          9.89         11.90         1.11 o                         
  -9   6   7         30.59         33.01         1.66 o                         
  -8   6   7         55.88         54.88         2.07 o                         
  -7   6   7          6.18          9.94         1.08 o                         
  -6   6   7         53.64         56.86         2.00 o                         
  -5   6   7         52.48         50.11         1.96 o                         
  -4   6   7         15.30         16.71         1.37 o                         
  -3   6   7         36.07         34.00         1.50 o                         
  -2   6   7        149.76        154.35         3.26 o                         
  -1   6   7         22.37         24.40         1.96 o                         
   0   6   7         47.37         49.73         2.24 o                         
   1   6   7         23.34         27.00         2.15 o                         
   2   6   7         24.51         24.45         1.96 o                         
   3   6   7          0.34          0.59         1.17 o                         
   4   6   7          8.15          6.65         1.37 o                         
   5   6   7         20.19         18.19         1.76 o                         
   6   6   7         21.95         22.89         1.96 o                         
   7   6   7          3.33          2.66         0.65 o                         
   8   6   7         17.90         17.54         1.12 o                         
   9   6   7         49.04         46.56         2.15 o                         
  10   6   7          0.53          0.00         0.78 o                         
  11   6   7          9.98         12.72         1.37 o                         
  12   6   7         39.33         38.93         2.35 o                         
 -10   7   7         13.72         15.85         1.96 o                         
  -9   7   7          0.01         -1.17         1.17 o                         
  -8   7   7         39.82         37.31         1.73 o                         
  -7   7   7         26.93         25.96         1.50 o                         
  -6   7   7          7.44          8.40         2.74 o                         
  -5   7   7          1.16          0.28         2.25 o                         
  -4   7   7         45.71         48.64         1.83 o                         
  -3   7   7         48.91         50.33         1.83 o                         
  -2   7   7          1.10          0.96         1.37 o                         
  -1   7   7        112.54        127.16         5.09 o                         
   0   7   7         89.93        101.14         4.30 o                         
   1   7   7          4.20          5.87         1.57 o                         
   2   7   7          1.54          0.59         1.37 o                         
   3   7   7         31.76         35.02         2.54 o                         
   4   7   7         56.94         64.17         3.33 o                         
   5   7   7         11.43          9.59         1.76 o                         
   6   7   7         17.84         22.11         2.15 o                         
   7   7   7         16.62         17.02         1.96 o                         
   8   7   7         30.95         34.13         2.84 o                         
 -21   0   8          2.49          0.39         1.37 o                         
 -20   0   8          1.61          3.13         1.37 o                         
 -19   0   8          3.55          3.63         1.08 o                         
 -18   0   8          4.54          4.45         1.08 o                         
 -17   0   8         57.16         65.47         3.13 o                         
 -16   0   8          0.92          3.07         1.27 o                         
 -15   0   8        118.94        127.56         3.84 o                         
 -14   0   8         37.02         33.00         1.83 o                         
 -13   0   8          5.89          8.53         1.37 o                         
 -12   0   8         20.65         24.41         1.69 o                         
 -11   0   8        172.99        177.30         4.65 o                         
 -10   0   8        717.38        719.97        16.14 o                         
  -9   0   8         51.50         58.11         2.39 o                         
  -8   0   8        459.52        472.13         9.77 o                         
  -7   0   8          8.02          7.24         1.03 o                         
  -6   0   8          1.69          3.51         0.80 o                         
  -5   0   8          7.64          6.52         0.94 o                         
  -4   0   8         51.11         47.38         3.23 o                         
  -3   0   8        152.62        159.01         7.04 o                         
  -2   0   8         14.83         19.76         1.27 o                         
  -1   0   8         11.58         11.57         1.57 o                         
   0   0   8         36.87         36.25         1.41 o                         
   1   0   8         20.50         18.26         1.31 o                         
   2   0   8          2.87          0.99         0.60 o                         
   3   0   8          1.28         -0.20         0.60 o                         
   4   0   8        165.84        174.96         3.68 o                         
   5   0   8          2.01          1.07         0.68 o                         
   6   0   8        191.92        204.43         5.62 o                         
   7   0   8          0.13          1.35         1.42 o                         
   8   0   8          6.42          6.50         0.85 o                         
   9   0   8         11.07         10.05         0.95 o                         
  10   0   8         13.08         17.06         1.96 o                         
  11   0   8         10.90         13.84         1.22 o                         
  12   0   8          0.07          0.57         0.75 o                         
  13   0   8          0.79          1.68         1.08 o                         
  14   0   8          8.73          7.83         1.76 o                         
  15   0   8          3.38          3.80         0.94 o                         
  16   0   8          5.10          5.92         1.08 o                         
  17   0   8         56.68         64.17         4.30 o                         
  18   0   8          1.96          4.35         1.57 o                         
  19   0   8         22.34         25.40         2.05 o                         
 -21   1   8         29.96         35.62         1.76 o                         
 -20   1   8         31.71         36.03         1.67 o                         
 -19   1   8         24.41         22.85         1.42 o                         
 -18   1   8         27.22         33.09         1.56 o                         
 -17   1   8         38.63         46.67         1.79 o                         
 -16   1   8        100.01        104.86         2.37 o                         
 -15   1   8          0.37          1.56         0.66 o                         
 -14   1   8         38.31         42.10         1.51 o                         
 -13   1   8         11.70         14.21         0.94 o                         
 -12   1   8          3.69          4.35         0.75 o                         
 -11   1   8         21.37         19.11         1.01 o                         
 -10   1   8         13.07         11.55         0.84 o                         
  -9   1   8        174.12        177.64         3.14 o                         
  -8   1   8          7.61          6.23         0.78 o                         
  -7   1   8        234.52        242.85         4.40 o                         
  -6   1   8         14.97         13.33         1.00 o                         
  -5   1   8         13.07         16.43         1.04 o                         
  -4   1   8         21.28         19.60         1.12 o                         
  -3   1   8         21.12         20.42         1.17 o                         
  -2   1   8         66.19         65.00         1.93 o                         
  -1   1   8          4.30          3.32         0.74 o                         
   0   1   8        183.79        188.70         3.13 o                         
   1   1   8         95.99         95.04         1.98 o                         
   2   1   8          0.10         -0.47         0.47 o                         
   3   1   8          4.64          2.49         0.57 o                         
   4   1   8         40.95         38.70         1.26 o                         
   5   1   8         45.58         45.15         1.32 o                         
   6   1   8         21.77         23.32         1.04 o                         
   7   1   8          9.65          9.80         0.92 o                         
   8   1   8          4.39          4.23         0.63 o                         
   9   1   8         14.20         15.60         0.97 o                         
  10   1   8         40.70         45.41         1.52 o                         
  11   1   8         18.69         14.79         1.17 o                         
  12   1   8         26.15         27.74         1.41 o                         
  13   1   8          5.19          6.39         0.91 o                         
  14   1   8          1.68          2.98         0.80 o                         
  15   1   8          9.66         11.59         1.14 o                         
  16   1   8         43.78         39.94         1.78 o                         
  17   1   8          1.31          1.88         0.88 o                         
  18   1   8          6.13          5.86         0.88 o                         
  19   1   8          0.04         -0.21         0.73 o                         
 -20   2   8         67.59         66.16         2.27 o                         
 -19   2   8         12.10         10.62         1.08 o                         
 -18   2   8          5.06          7.02         0.96 o                         
 -17   2   8          4.92          4.19         0.85 o                         
 -16   2   8         40.68         41.93         1.65 o                         
 -15   2   8         11.41         11.55         0.96 o                         
 -14   2   8          3.35          2.66         0.75 o                         
 -13   2   8          1.21         -0.23         0.60 o                         
 -12   2   8          0.20         -0.39         0.66 o                         
 -11   2   8         14.24         14.95         1.14 o                         
 -10   2   8         14.49         15.12         1.28 o                         
  -9   2   8          4.64          4.80         0.89 o                         
  -8   2   8          1.71          1.05         0.73 o                         
  -7   2   8         61.89         65.92         2.04 o                         
  -6   2   8         71.61         68.36         2.03 o                         
  -5   2   8         43.58         38.55         1.53 o                         
  -4   2   8         42.40         39.30         1.75 o                         
  -3   2   8        118.09        123.61         2.92 o                         
  -2   2   8         26.20         24.28         1.26 o                         
  -1   2   8         91.77         84.59         2.06 o                         
   0   2   8        222.66        224.45         3.59 o                         
   1   2   8         46.20         47.99         1.41 o                         
   2   2   8          0.81          0.04         0.60 o                         
   3   2   8         73.10         74.16         1.74 o                         
   4   2   8        100.21        101.55         2.55 o                         
   5   2   8          4.37          3.34         0.67 o                         
   6   2   8        112.43        108.99         2.23 o                         
   7   2   8         37.93         34.90         1.38 o                         
   8   2   8         55.13         47.62         1.63 o                         
   9   2   8        248.38        251.50         4.74 o                         
  10   2   8         66.14         66.87         2.04 o                         
  11   2   8          5.54          6.00         1.04 o                         
  12   2   8         13.78         14.74         1.14 o                         
  13   2   8         31.24         32.01         1.57 o                         
  14   2   8         59.06         57.94         2.27 o                         
  15   2   8          1.87          1.15         0.82 o                         
  16   2   8          3.51          4.60         0.95 o                         
  17   2   8          3.72          5.84         1.17 o                         
  18   2   8          8.67          9.19         1.76 o                         
 -19   3   8          0.68          1.42         0.82 o                         
 -18   3   8          0.83          0.79         0.82 o                         
 -17   3   8         23.10         27.22         1.61 o                         
 -16   3   8          1.54          1.20         0.94 o                         
 -15   3   8          1.22          0.18         0.89 o                         
 -14   3   8          7.80          6.84         1.08 o                         
 -13   3   8          2.31          2.44         0.89 o                         
 -12   3   8          1.08          3.44         0.97 o                         
 -11   3   8         11.46         10.00         1.17 o                         
 -10   3   8          1.97         -0.18         0.88 o                         
  -9   3   8         15.61         14.09         1.24 o                         
  -8   3   8          0.07         -0.68         0.69 o                         
  -7   3   8          1.10          1.37         0.73 o                         
  -6   3   8         98.78         99.85         2.57 o                         
  -5   3   8          2.10          2.80         0.77 o                         
  -4   3   8         86.00         82.95         2.27 o                         
  -3   3   8         51.25         47.94         1.72 o                         
  -2   3   8         72.32         72.54         1.90 o                         
  -1   3   8          1.48         -0.36         0.59 o                         
   0   3   8        175.86        177.77         3.20 o                         
   1   3   8        169.67        171.24         3.14 o                         
   2   3   8          0.04         -0.54         0.54 o                         
   3   3   8          0.14         -0.57         0.57 o                         
   4   3   8         48.59         51.30         1.59 o                         
   5   3   8          8.26          4.75         0.72 o                         
   6   3   8         10.44         11.73         0.85 o                         
   7   3   8          3.12          4.93         1.19 o                         
   8   3   8         94.22        106.22         2.68 o                         
   9   3   8         65.08         73.23         2.38 o                         
  10   3   8          0.46          0.89         0.69 o                         
  11   3   8          5.47          7.11         1.03 o                         
  12   3   8         24.70         27.94         1.66 o                         
  13   3   8         36.84         35.86         1.86 o                         
  14   3   8          1.89          1.66         0.97 o                         
  15   3   8         63.60         65.60         2.56 o                         
  16   3   8          0.23          1.37         1.37 o                         
  17   3   8          0.05          1.96         1.37 o                         
 -16   4   8          0.09         -0.11         0.89 o                         
 -15   4   8          0.13         -0.10         0.83 o                         
 -14   4   8          2.69          3.01         1.57 o                         
 -13   4   8          0.87          0.08         1.27 o                         
 -12   4   8         78.00         72.15         2.56 o                         
 -11   4   8        113.14        102.02         3.17 o                         
 -10   4   8          4.19          4.42         0.97 o                         
  -9   4   8         15.83         15.68         2.45 o                         
  -8   4   8         61.17         58.15         5.58 o                         
  -7   4   8        157.23        154.08         4.01 o                         
  -6   4   8          6.16          4.90         1.17 o                         
  -5   4   8         44.05         41.74         2.64 o                         
  -4   4   8         32.63         28.45         1.57 o                         
  -3   4   8          7.11          7.00         0.89 o                         
  -2   4   8          3.09          2.49         0.75 o                         
  -1   4   8         17.28         19.57         2.15 o                         
   0   4   8         84.30         83.49         2.84 o                         
   1   4   8          0.42         -0.57         0.75 o                         
   2   4   8         14.29         14.58         1.17 o                         
   3   4   8          5.75          6.42         1.08 o                         
   4   4   8          9.57          8.61         0.94 o                         
   5   4   8         33.70         35.66         1.59 o                         
   6   4   8          0.07          0.59         0.88 o                         
   7   4   8         29.93         32.28         1.50 o                         
   8   4   8         14.51         14.81         1.17 o                         
   9   4   8          0.50          0.05         0.75 o                         
  10   4   8          3.42          2.71         0.80 o                         
  11   4   8          1.10         -0.11         0.75 o                         
  12   4   8          1.20          1.00         0.75 o                         
  13   4   8          0.04         -0.34         0.75 o                         
  14   4   8          0.52         -0.20         1.17 o                         
  15   4   8          2.19          3.13         1.37 o                         
 -12   5   8          6.18          5.48         1.57 o                         
 -11   5   8         29.89         31.89         2.54 o                         
 -10   5   8         25.99         26.80         1.66 o                         
  -9   5   8          0.04         -0.83         0.83 o                         
  -8   5   8         13.95         15.81         1.31 o                         
  -7   5   8        114.41        120.99         3.33 o                         
  -6   5   8          0.69         -0.10         0.83 o                         
  -5   5   8         94.15         95.91         2.83 o                         
  -4   5   8          2.94          3.30         0.89 o                         
  -3   5   8         25.80         22.49         1.57 o                         
  -2   5   8         19.95         19.85         1.27 o                         
  -1   5   8          9.85         11.88         1.08 o                         
   0   5   8         12.12         10.04         0.94 o                         
   1   5   8         22.73         22.50         1.27 o                         
   2   5   8         35.45         35.50         1.55 o                         
   3   5   8          1.49          2.15         0.65 o                         
   4   5   8          0.06         -0.22         0.68 o                         
   5   5   8          0.02          0.47         0.65 o                         
   6   5   8         14.76         16.36         1.08 o                         
   7   5   8          6.70          6.06         0.83 o                         
   8   5   8          3.49          6.33         0.94 o                         
   9   5   8         32.87         35.98         2.35 o                         
  10   5   8         26.98         28.21         1.50 o                         
  11   5   8          6.43          7.21         1.03 o                         
  12   5   8          9.47         10.96         1.76 o                         
  -8   6   8          3.36          4.50         1.17 o                         
  -7   6   8          8.85          8.80         1.37 o                         
  -6   6   8         25.24         22.69         1.96 o                         
  -5   6   8          3.59          5.87         1.17 o                         
  -4   6   8          4.87          4.50         1.17 o                         
  -3   6   8          6.70          6.85         1.17 o                         
  -2   6   8         27.65         27.39         1.76 o                         
  -1   6   8         47.03         45.00         2.15 o                         
   0   6   8          1.46          0.59         0.78 o                         
   1   6   8         69.28         75.12         2.74 o                         
   2   6   8         22.07         25.63         1.57 o                         
   3   6   8          0.01          0.98         0.59 o                         
   4   6   8          6.26          8.80         0.98 o                         
   5   6   8         18.86         22.30         1.37 o                         
   6   6   8          5.61          5.28         0.78 o                         
   7   6   8          4.37          4.11         0.78 o                         
   8   6   8          0.06          0.78         0.78 o                         
   9   6   8          1.88          2.15         0.98 o                         
 -18   1   9          2.76          1.26         1.50 o                         
 -17   1   9          2.44          0.67         0.82 o                         
 -16   1   9          2.87          4.02         0.87 o                         
 -15   1   9         14.82         12.84         1.01 o                         
 -14   1   9          0.25         -0.65         0.65 o                         
 -13   1   9          1.89          0.80         0.66 o                         
 -12   1   9         17.19         14.77         1.00 o                         
 -11   1   9          7.79          8.26         0.81 o                         
 -10   1   9          4.16          3.23         0.72 o                         
  -9   1   9          0.43         -0.17         0.62 o                         
  -8   1   9         27.29         23.66         1.14 o                         
  -7   1   9          2.60          2.95         0.86 o                         
  -6   1   9         19.84         19.79         1.26 o                         
  -5   1   9          0.03         -0.13         0.66 o                         
  -4   1   9          0.63          0.66         0.71 o                         
  -3   1   9          7.32          8.52         0.92 o                         
  -2   1   9         12.04         10.38         1.00 o                         
  -1   1   9         51.80         56.78         1.78 o                         
   0   1   9          0.10          0.19         0.62 o                         
   1   1   9         17.64         20.23         1.12 o                         
   2   1   9          8.77          8.85         0.85 o                         
   3   1   9         11.13         10.26         0.89 o                         
   4   1   9         11.70          9.81         0.97 o                         
   5   1   9         27.13         28.57         1.41 o                         
   6   1   9          0.57         -0.62         0.63 o                         
   7   1   9          3.19          3.78         0.80 o                         
   8   1   9         20.39         20.13         1.34 o                         
   9   1   9          8.00          7.61         0.89 o                         
  10   1   9          2.63          2.95         1.01 o                         
  11   1   9          6.00          6.80         1.00 o                         
  12   1   9          0.91          1.30         0.77 o                         
  13   1   9          2.58          3.78         0.89 o                         
  14   1   9          5.35          3.82         1.04 o                         
  15   1   9          0.79          2.32         1.08 o                         
 -17   2   9          0.07          0.26         0.86 o                         
 -16   2   9          0.20          1.77         0.85 o                         
 -15   2   9          1.45          1.14         0.77 o                         
 -14   2   9         13.24         18.71         1.23 o                         
 -13   2   9          8.34          9.16         1.22 o                         
 -12   2   9          0.00          0.12         0.89 o                         
 -11   2   9          5.35          5.60         0.95 o                         
 -10   2   9         29.19         27.94         1.55 o                         
  -9   2   9          1.92          1.21         0.81 o                         
  -8   2   9         25.68         21.98         1.37 o                         
  -7   2   9          1.87          0.25         0.77 o                         
  -6   2   9          5.84          6.91         1.17 o                         
  -5   2   9         63.07         58.74         1.97 o                         
  -4   2   9         34.97         32.09         1.55 o                         
  -3   2   9          0.61         -0.66         0.66 o                         
  -2   2   9         44.48         49.65         1.86 o                         
  -1   2   9         19.10         20.60         1.20 o                         
   0   2   9        151.95        161.36         3.25 o                         
   1   2   9         27.38         22.52         1.18 o                         
   2   2   9         14.11         14.27         1.04 o                         
   3   2   9         23.11         19.89         1.16 o                         
   4   2   9         19.12         18.68         1.13 o                         
   5   2   9          3.47          1.84         0.74 o                         
   6   2   9         33.75         34.22         1.60 o                         
   7   2   9          4.99          6.42         0.87 o                         
   8   2   9          2.16          3.50         0.83 o                         
   9   2   9         21.58         22.96         1.44 o                         
  10   2   9         33.15         30.16         1.60 o                         
  11   2   9          0.40          0.80         0.77 o                         
  12   2   9          0.29          0.94         0.82 o                         
  13   2   9          3.36          3.72         0.91 o                         
  14   2   9          6.03          9.37         2.05 o                         
  15   2   9         27.25         26.70         1.97 o                         
 -16   3   9          0.38         -0.39         1.17 o                         
 -15   3   9          2.42          3.33         1.57 o                         
 -14   3   9          0.54          0.88         0.97 o                         
 -13   3   9         45.71         52.73         2.34 o                         
 -12   3   9         34.31         34.29         2.00 o                         
 -11   3   9          0.98          0.98         0.97 o                         
 -10   3   9         59.35         53.33         2.45 o                         
  -9   3   9         42.64         43.33         2.07 o                         
  -8   3   9         25.75         23.61         1.66 o                         
  -7   3   9          2.73          2.05         0.97 o                         
  -6   3   9         11.14         11.71         1.24 o                         
  -5   3   9          1.67          0.29         0.83 o                         
  -4   3   9          1.75         -0.06         0.71 o                         
  -3   3   9          1.34          0.75         0.78 o                         
  -2   3   9         71.86         71.87         2.25 o                         
  -1   3   9          5.37          4.58         0.90 o                         
   0   3   9          0.42         -0.29         0.68 o                         
   1   3   9          4.05          5.15         0.78 o                         
   2   3   9          6.57          7.33         0.98 o                         
   3   3   9          0.42          0.20         0.73 o                         
   4   3   9          1.93          1.44         0.81 o                         
   5   3   9          9.91          9.30         1.00 o                         
   6   3   9         50.73         45.54         2.34 o                         
   7   3   9         92.26         94.60         2.66 o                         
   8   3   9          1.20          0.00         1.17 o                         
   9   3   9          5.46          6.48         1.11 o                         
  10   3   9          5.15          4.11         1.11 o                         
  11   3   9         19.11         20.41         1.59 o                         
  12   3   9          5.52          4.50         1.57 o                         
  13   3   9          8.42         11.54         1.96 o                         
 -14   4   9         27.11         33.65         2.74 o                         
 -13   4   9         37.06         38.74         2.93 o                         
 -12   4   9          1.92          2.35         1.37 o                         
 -11   4   9          8.39          9.61         1.31 o                         
 -10   4   9         28.67         33.03         1.94 o                         
  -9   4   9         34.58         33.83         1.94 o                         
  -8   4   9          0.26          0.59         0.83 o                         
  -7   4   9         16.81         17.56         2.05 o                         
  -6   4   9         31.15         35.14         2.84 o                         
  -5   4   9          0.79          0.07         0.75 o                         
  -4   4   9         17.52         20.01         1.45 o                         
  -3   4   9         39.34         43.81         2.00 o                         
  -2   4   9         30.87         29.18         1.66 o                         
  -1   4   9          2.14          1.60         0.89 o                         
   0   4   9         42.52         44.92         2.00 o                         
   1   4   9         79.08         78.63         2.69 o                         
   2   4   9          3.19          4.11         1.03 o                         
   3   4   9         39.51         38.47         1.86 o                         
   4   4   9          1.15          0.21         0.75 o                         
   5   4   9          1.94          2.45         0.89 o                         
   6   4   9          8.43          8.87         2.05 o                         
   7   4   9         31.76         32.54         1.73 o                         
   8   4   9          5.01          7.92         1.17 o                         
   9   4   9         12.81         12.99         1.22 o                         
  10   4   9          1.57          1.96         1.37 o                         
  11   4   9          0.02         -0.98         1.17 o                         
 -10   5   9         12.10          9.78         1.76 o                         
  -9   5   9          0.44          0.98         1.37 o                         
  -8   5   9         18.52         20.35         2.15 o                         
  -7   5   9          9.29         11.25         1.24 o                         
  -6   5   9          0.83          1.93         0.89 o                         
  -5   5   9         25.01         30.00         3.52 o                         
  -4   5   9         25.78         28.51         1.73 o                         
  -3   5   9          0.81          0.81         0.89 o                         
  -2   5   9          5.52          7.05         1.27 o                         
  -1   5   9         38.34         40.89         1.83 o                         
   0   5   9         18.85         20.78         1.41 o                         
   1   5   9          3.28          4.73         1.08 o                         
   2   5   9         14.90         19.06         1.31 o                         
   3   5   9          4.46          6.63         1.08 o                         
   4   5   9          8.67          8.61         1.08 o                         
   5   5   9          0.33          0.02         0.80 o                         
   6   5   9          9.99          9.00         1.08 o                         
   7   5   9          2.93          3.75         0.94 o                         
 -14   0  10         91.46        102.63         3.62 o                         
 -13   0  10         60.88         62.09         2.77 o                         
 -12   0  10          0.77          0.53         1.12 o                         
 -11   0  10          0.52          1.14         1.08 o                         
 -10   0  10         21.81         19.22         1.69 o                         
  -9   0  10         83.08         80.73         3.06 o                         
  -8   0  10         11.04         14.67         1.55 o                         
  -7   0  10         30.06         24.77         2.15 o                         
  -6   0  10          0.10          0.03         0.94 o                         
  -5   0  10          1.64          1.31         0.94 o                         
  -4   0  10         23.88         20.63         1.64 o                         
  -3   0  10          0.63          1.76         0.94 o                         
  -2   0  10         73.75         82.55         2.93 o                         
  -1   0  10         17.17         19.41         1.55 o                         
   0   0  10          8.55          7.84         1.12 o                         
   1   0  10         16.24         16.48         1.41 o                         
   2   0  10          5.96          5.40         1.27 o                         
   3   0  10          2.22          0.75         0.98 o                         
   4   0  10         13.75         15.63         1.41 o                         
   5   0  10          4.00          3.32         1.08 o                         
   6   0  10         63.79         73.92         2.77 o                         
   7   0  10          5.56          9.13         1.27 o                         
   8   0  10          2.88          2.92         1.08 o                         
   9   0  10          1.63          2.82         0.98 o                         
  10   0  10         28.86         34.78         2.25 o                         
  11   0  10          5.22          7.63         1.76 o                         
 -14   1  10         12.59         16.57         1.33 o                         
 -13   1  10          1.91          3.27         0.81 o                         
 -12   1  10          0.68         -0.52         0.73 o                         
 -11   1  10          4.69          5.98         0.88 o                         
 -10   1  10         28.22         33.44         1.48 o                         
  -9   1  10          3.98          3.54         0.81 o                         
  -8   1  10         21.21         21.01         1.43 o                         
  -7   1  10         43.45         45.44         1.93 o                         
  -6   1  10          0.11         -0.82         0.82 o                         
  -5   1  10         43.55         44.04         1.93 o                         
  -4   1  10          7.19          6.41         1.04 o                         
  -3   1  10         96.79         99.35         2.82 o                         
  -2   1  10         49.18         53.22         2.04 o                         
  -1   1  10          0.42          0.93         0.82 o                         
   0   1  10         22.10         27.88         1.52 o                         
   1   1  10         15.30         18.40         1.29 o                         
   2   1  10          0.09         -0.65         0.68 o                         
   3   1  10          9.51          9.76         1.04 o                         
   4   1  10         18.39         19.04         1.35 o                         
   5   1  10          1.60          2.88         0.89 o                         
   6   1  10         21.43         21.88         1.41 o                         
   7   1  10         48.98         53.95         2.07 o                         
   8   1  10          0.96          0.00         0.80 o                         
   9   1  10          2.04          1.17         0.82 o                         
  10   1  10          0.34          0.64         1.03 o                         
  11   1  10         10.04         14.34         1.55 o                         
 -13   2  10          2.90          4.11         1.57 o                         
 -12   2  10          4.67          6.65         1.57 o                         
 -11   2  10          7.66         10.25         1.36 o                         
 -10   2  10          1.13          0.80         1.03 o                         
  -9   2  10          2.85          4.81         1.03 o                         
  -8   2  10          0.04          0.18         0.86 o                         
  -7   2  10          0.96         -0.52         0.85 o                         
  -6   2  10         27.20         25.63         1.55 o                         
  -5   2  10         16.37         20.34         1.41 o                         
  -4   2  10         17.42         14.29         1.28 o                         
  -3   2  10         39.17         40.92         1.87 o                         
  -2   2  10        113.18        121.10         3.18 o                         
  -1   2  10         12.93         12.74         1.26 o                         
   0   2  10         30.07         29.04         1.63 o                         
   1   2  10         43.00         39.95         1.80 o                         
   2   2  10          4.50          6.00         0.94 o                         
   3   2  10          1.34          0.59         0.92 o                         
   4   2  10          0.03          0.27         0.71 o                         
   5   2  10          0.03         -0.75         0.75 o                         
   6   2  10          0.03          0.30         0.77 o                         
   7   2  10          0.15          0.33         0.77 o                         
   8   2  10          0.80          1.57         1.01 o                         
   9   2  10          1.28          2.61         1.27 o                         
  10   2  10          0.92         -0.42         0.94 o                         
 -11   3  10         11.56         14.48         2.15 o                         
 -10   3  10          4.75          5.67         1.57 o                         
  -9   3  10          0.53          0.59         1.37 o                         
  -8   3  10          0.02          0.98         1.17 o                         
  -7   3  10          0.52         -0.35         0.89 o                         
  -6   3  10          5.95          5.20         1.11 o                         
  -5   3  10          2.59          0.39         0.97 o                         
  -4   3  10          2.28          2.74         1.17 o                         
  -3   3  10         18.86         18.33         1.57 o                         
  -2   3  10          0.53          0.20         1.27 o                         
  -1   3  10          0.23          0.06         0.89 o                         
   0   3  10          4.76          5.34         1.11 o                         
   1   3  10          0.16         -0.83         0.83 o                         
   2   3  10          0.00          0.59         0.97 o                         
   3   3  10          1.80          1.86         0.97 o                         
   4   3  10          7.80          8.61         1.24 o                         
   5   3  10          2.18          1.86         0.97 o                         
   6   3  10         11.99         11.54         1.96 o                         
   7   3  10          1.65          1.76         1.37 o                         
   8   3  10          3.53          1.76         1.57 o                         
  -7   4  10          3.10          3.72         1.57 o                         
  -6   4  10          2.19         -0.20         1.17 o                         
  -5   4  10          9.91          8.80         1.76 o                         
  -4   4  10          4.03          3.33         1.57 o                         
  -3   4  10          0.03          0.00         1.37 o                         
  -2   4  10          0.84         -0.20         1.17 o                         
  -1   4  10          0.08         -0.39         1.17 o                         
   0   4  10          8.85          7.43         1.76 o                         
   1   4  10          1.51          0.98         1.37 o                         
   2   4  10          3.88          0.59         1.37 o                         
   3   4  10          7.62          5.48         1.76 o                         
   4   4  10          0.32          1.57         1.57 o                         
  -7   1  11          2.81          3.13         2.15 o                         
  -6   1  11          1.71          1.42         1.12 o                         
  -5   1  11          3.46          2.54         1.27 o                         
  -4   1  11         15.63         17.77         1.74 o                         
  -3   1  11          2.77          4.03         1.27 o                         
  -2   1  11          2.53          3.63         1.22 o                         
  -1   1  11          0.28          0.67         1.17 o                         
   0   1  11         22.24         24.57         1.83 o                         
   1   1  11          1.79          3.78         1.16 o                         
   2   1  11         16.48         19.65         1.74 o                         
   3   1  11          3.14          4.23         1.12 o                         
  -4   2  11         11.47         13.89         2.74 o                         
  -3   2  11         15.20         15.82         1.69 o                         
  -2   2  11          5.93          6.73         1.41 o                         
  -1   2  11          3.75          4.84         1.22 o                         
   0   2  11          3.12          6.21         1.36 o                         
                                                                                
